# Supplementary material for: Overview of Facebook Use by Hospitals in Italy: A Nationwide Survey during the COVID-19 Emergency
Source: Int J Environ Res Public Health. 2021 Jul 6;18(14):7225. doi: 10.3390/ijerph18147225 (PMC8304234; doi:10.3390/ijerph18147225)
Supplement: Supplementary file 1 [file ijerph-18-07225-s001.zip]

Archive with 1 entries (1 files):
- ijerph-1254608-supplementary.xlsm
