# Supplementary material for: Overview of Facebook Use by Hospitals in Italy: A Nationwide Survey during the COVID-19 Emergency
Source: Int J Environ Res Public Health. 2021 Jul 6;18(14):7225. doi: 10.3390/ijerph18147225 (PMC8304234; doi:10.3390/ijerph18147225)
Supplement: Supplementary file 1 [file ijerph-18-07225-s001.zip › ijerph-1254608-supplementary.xlsm]

## Sheet: Ospedali
Cod	Nome_Ospedale	Pubb_priv	Tip_strut	Reg_name	Area	Not_cov_mag	Post_maggio	Not_cov_ott	Post_ottobre	Pag_esisten	Pag_uff	Num_mi_piace	Num_foll	Data_crea_pag	Pub_post_01	Pub_post_02	Pub_post_03
0001	OSPEDALE MARTINI-	Pubblico	Ospedale a gestione diretta	PIEMONTE	NORD	0	0	0	0	SI	NO
0002	OSPEDALE OFTALMICO-	Pubblico	Ospedale a gestione diretta	PIEMONTE	NORD	0	0	0	0	SI	NO
0003	PINNA PINTOR SRL-	Privato	Casa di cura privata non accreditata	PIEMONTE	NORD	0	0	0	1	SI	SI	2402	2451	2010-10-05	2020-03-14	2020-03-10	2020-03-07
0004	CLINICA SANTA CATERINA DA SIENA S.R.L.-	Privato	Casa di cura privata non accreditata	PIEMONTE	NORD	0	1	0	0	SI	SI	244	261	2012-11-27	2018-06-18	2017-08-01	2017-02-03
0005	SEDES SAPIENTIAE SRL-	Privato	Casa di cura privata non accreditata	PIEMONTE	NORD	0	3	0	3	SI	SI	3067	3120	2016-11-10	2020-04-30	2020-04-21	2020-04-17
0006	CASA DI CURA FORNACA DISESSANT-	Privato	Casa di cura privata non accreditata	PIEMONTE	NORD	0	0	0	5	SI	SI	2282	2324	2010-11-12	2019-07-19	2019-06-22	2019-06-17
0007	CASA DI CURA KOELLIKER OSPEDALINO-	Privato	Casa di cura privata accreditata	PIEMONTE	NORD	0	0	1	5	SI	SI	4632	4684	2019-07-05	2020-03-19	2020-03-12	2020-03-11
0008	PROMEA S.P.A.-	Privato	Casa di cura privata accreditata	PIEMONTE	NORD	2	3	0	10	SI	SI	1619	1630	2013-06-28	2020-05-04	2020-04-07	2020-03-05
0009	CASA DI CURA CELLINI-	Privato	Casa di cura privata accreditata	PIEMONTE	NORD	1	2	0	6	SI	SI	2768	2827	2016-01-28	2020-05-01	2019-07-19	2019-06-17
0010	MOD CENTRO MEDICO CHIRURGICO-	Privato	Casa di cura privata non accreditata	PIEMONTE	NORD	0	2	0	2	SI	SI	1331	1369	2010-01-08	2020-04-20	2020-04-06	2020-02-18
0011	MEDICENTER S.R.L.-	Privato	Casa di cura privata non accreditata	PIEMONTE	NORD	0	0	0	0	NO	NO
0012	PRESIDIO SANITARIO SAN CAMILLO-	Privato	Istituto qualificato presidio della U.S.L.	PIEMONTE	NORD	0	0	0	0	SI	SI	175	180	2012-04-26	2019-04-02	2019-04-02	2018-09-12
0013	OSPEDALE MARIA VITTORIA-	Pubblico	Ospedale a gestione diretta	PIEMONTE	NORD	0	0	0	0	SI	NO
0014	TORINO NORD EMERGENZA SAN GIOVANNI BOSCO-	Pubblico	Ospedale a gestione diretta	PIEMONTE	NORD	0	0	0	0	SI	SI	1980	2018	2011-12-03	2017-06-17	2017-01-31	2017-01-01
0015	OSPEDALE AMEDEO DI SAVOIA-	Pubblico	Ospedale a gestione diretta	PIEMONTE	NORD	0	0	0	0	SI	NO
0016	VILLA MARIA PIA HOSPITAL-	Privato	Casa di cura privata accreditata	PIEMONTE	NORD	0	0	0	0	SI	SI	266	276	2012-05-24	2019-08-01	2018-06-18	2017-02-03
0017	PRESIDIO SANITARIO AUSILIATRICE - FONDAZ-	Privato	Istituto qualificato presidio della U.S.L.	PIEMONTE	NORD	0	0	0	0	NO	NO
0018	PRESIDIO SANITARIO GRADENIGO-	Privato	Istituto qualificato presidio della U.S.L.	PIEMONTE	NORD	1	2	0	7	SI	SI	1798	1829	2010-10-20	2020-05-01	2020-01-24	2019-07-23
0019	PRESIDIO SANITARIO OSPEDALE COTTOLENGO-	Privato	Istituto qualificato presidio della U.S.L.	PIEMONTE	NORD	1	1	0	3	SI	SI	730	742	2010-10-04	2020-04-30	2020-04-26	2020-04-23
0020	PRESIDIO MAJOR-	Privato	Istituto qualificato presidio della U.S.L.	PIEMONTE	NORD	0	0	0	0	NO	NO
0021	OSPEDALI RIUNITI PINEROLO-OSPEDALE CIVILE "E.AGNELLI"	Pubblico	Ospedale a gestione diretta	PIEMONTE	NORD	0	0	0	0	SI	NO
0022	OSPEDALI RIUNITI PINEROLO-OSPEDALE DI POMARETTO	Pubblico	Ospedale a gestione diretta	PIEMONTE	NORD	0	0	0	0	NO	NO
0023	OSPEDALI RIUNITI RIVOLI-OSPEDALE DEGLI INFERMI	Pubblico	Ospedale a gestione diretta	PIEMONTE	NORD	0	0	0	0	SI	NO
0024	OSPEDALI RIUNITI RIVOLI-OSPEDALE CIVILE DI GIAVENO	Pubblico	Ospedale a gestione diretta	PIEMONTE	NORD	0	0	0	0	NO	NO
0025	OSPEDALI RIUNITI RIVOLI-OSPEDALE CIVILE DI SUSA	Pubblico	Ospedale a gestione diretta	PIEMONTE	NORD	0	0	0	0	NO	NO
0026	OSPEDALI RIUNITI RIVOLI-OSPEDALE DI VENARIA	Pubblico	Ospedale a gestione diretta	PIEMONTE	NORD	0	0	0	0	NO	NO
0027	OSPEDALI RIUNITI RIVOLI-UNITA' AUTONOMA DI DAY SURGERY DI AVIGLI	Pubblico	Ospedale a gestione diretta	PIEMONTE	NORD	0	0	0	0	NO	NO
0028	CASA DI CURA VILLE AUGUSTA - S.R.L.-	Privato	Casa di cura privata accreditata	PIEMONTE	NORD	0	0	0	0	SI	NO
0029	CASA DI CURA VILLA PATRIZIA - S.R.L.-	Privato	Casa di cura privata accreditata	PIEMONTE	NORD	0	0	0	0	NO	NO
0030	CASA DI CURA VILLA SERENA - S.P.A.-	Privato	Casa di cura privata accreditata	PIEMONTE	NORD	0	0	0	0	NO	NO
0031	VILLA PAPA GIOVANNI XXIII-	Privato	Casa di cura privata accreditata	PIEMONTE	NORD	2	5	2	10	SI	SI	1328	1337	2015-03-27	2020-05-01	2020-04-15	2020-04-12
0032	CASA DI CURA VILLA IRIS SRL-	Privato	Casa di cura privata accreditata	PIEMONTE	NORD	0	0	0	0	NO	NO
0033	CASA DI CURA MADONNA DEI BOSCHI-	Privato	Casa di cura privata accreditata	PIEMONTE	NORD	0	0	0	0	NO	NO
0034	MEDICAL SERVICE S.A.S-	Privato	Casa di cura privata non accreditata	PIEMONTE	NORD	0	0	0	0	NO	NO
0035	OSPEDALE CIVICO CHIVASSO-	Pubblico	Ospedale a gestione diretta	PIEMONTE	NORD	0	0	0	0	SI	NO
0036	PRESIDI OSPED. RIUNITI A.S.L. 6 CIRIE'-PRESIDIO OSPED. RIUNITO SEDE DI CIRIE'	Pubblico	Ospedale a gestione diretta	PIEMONTE	NORD	0	0	0	0	NO	NO
0037	PRESIDI OSPED. RIUNITI A.S.L. 6 CIRIE'-PRESIDIO OSPED. RIUNITO SEDE DI LANZO	Pubblico	Ospedale a gestione diretta	PIEMONTE	NORD	0	0	0	0	NO	NO
0038	OSPEDALI RIUNITI DEL CANAVESE-OSPEDALE CIVILE DI IVREA	Pubblico	Ospedale a gestione diretta	PIEMONTE	NORD	0	0	0	0	SI	NO
0039	OSPEDALI RIUNITI DEL CANAVESE-OSPEDALE CIVILE DI CUORGNE'	Pubblico	Ospedale a gestione diretta	PIEMONTE	NORD	0	0	0	0	NO	NO
0040	OSPEDALI RIUNITI DEL CANAVESE-SAAPA S.P.A.	Pubblico	Ospedale a gestione diretta	PIEMONTE	NORD	0	0	0	0	NO	NO
0041	POLICLINICO DI MONZA SPA-	Privato	Casa di cura privata accreditata	PIEMONTE	NORD	0	0	0	0	NO	NO
0042	CASA DI CURA VILLE TURINA AMIONE-	Privato	Casa di cura privata accreditata	PIEMONTE	NORD	0	0	0	0	NO	NO
0043	SANTA CROCE SRL-	Privato	Casa di cura privata accreditata	PIEMONTE	NORD	0	0	0	0	NO	NO
0044	VILLA GRAZIA SRL-	Privato	Casa di cura privata accreditata	PIEMONTE	NORD	0	0	0	0	SI	SI	846	867	2014-10-16	2020-03-09	2020-02-28	2019-07-10
0045	BEATA VERGINE CONSOLATA-	Privato	Istituto qualificato presidio della U.S.L.	PIEMONTE	NORD	0	0	0	0	NO	NO
0046	OSPEDALI RIUNITI A.S.L. TO 5-OSPEDALE MAGGIORE	Pubblico	Ospedale a gestione diretta	PIEMONTE	NORD	0	0	0	0	SI	NO
0047	OSPEDALI RIUNITI A.S.L. TO 5-OSPEDALE SANTA CROCE	Pubblico	Ospedale a gestione diretta	PIEMONTE	NORD	0	0	0	0	NO	NO
0048	OSPEDALI RIUNITI A.S.L. TO 5-OSPEDALE SAN LORENZO	Pubblico	Ospedale a gestione diretta	PIEMONTE	NORD	0	0	0	0	NO	NO
0049	OSPEDALI RIUNITI A.S.L. TO 5-DAY SURGERY DEL DISTRETTO DI NICHELINO	Pubblico	Ospedale a gestione diretta	PIEMONTE	NORD	0	0	0	0	NO	NO
0050	CASA DI CURA E RIPOSO S. LUCA S.P.A.-	Privato	Casa di cura privata accreditata	PIEMONTE	NORD	0	0	0	0	NO	NO
0051	CASA DI CURA VILLA DI SALUTE SPA-	Privato	Casa di cura privata accreditata	PIEMONTE	NORD	0	0	0	0	NO	NO
0052	ADRIANA S.R.L.-	Privato	Casa di cura privata accreditata	PIEMONTE	NORD	0	0	0	0	SI	NO
0053	POLICLINICO SAN LUCA S.R.L.-	Privato	Casa di cura privata accreditata	PIEMONTE	NORD	0	0	0	0	NO	NO
0054	OSPEDALE UNICO DEL VERCELLESE-OSPEDALE SANT'ANDREA	Pubblico	Ospedale a gestione diretta	PIEMONTE	NORD	0	0	0	0	SI	NO
0055	OSPEDALE UNICO DEL VERCELLESE-OSPEDALE SS.PIETRO E PAOLO	Pubblico	Ospedale a gestione diretta	PIEMONTE	NORD	0	0	0	0	NO	NO
0057	CASA DI CURA CENTRO R.R.F. MONS. LUIGI N-	Privato	Casa di cura privata accreditata	PIEMONTE	NORD	0	0	0	0	NO	NO
0058	OSPEDALE DEGLI INFERMI-	Pubblico	Ospedale a gestione diretta	PIEMONTE	NORD	0	0	0	0	SI	NO
0059	CASA DI CURA SAN GIORGIO SRL-	Privato	Casa di cura privata accreditata	PIEMONTE	NORD	1	4	0	5	SI	SI	942	955	2019-09-16	2020-05-03	2020-04-23	2020-04-19
0060	POLICLINICO DI MONZA S.P.A. PRESIDIO CLI-PRESIDIO DI NOVARA	Privato	Casa di cura privata accreditata	PIEMONTE	NORD	0	0	0	0	NO	NO
0061	ISTITUTO S.S. TRINITÀ - BORGOMANERO-	Pubblico	Ospedale a gestione diretta	PIEMONTE	NORD	0	0	0	0	NO	NO
0062	POLICLINICO DI MONZA SPA-PRESIDIO DI BIELLA	Privato	Casa di cura privata accreditata	PIEMONTE	NORD	0	0	0	0	NO	NO
0063	CASA DI CURA S.CARLO DI ARONA-	Privato	Casa di cura privata accreditata	PIEMONTE	NORD	0	0	0	0	NO	NO
0064	CASA DI CURA I CEDRI-	Privato	Casa di cura privata accreditata	PIEMONTE	NORD	0	0	0	0	NO	NO
0065	CENTRO MEDICO POLISPECIALISTICO AMBULATO-BORGOMANERO	Privato	Casa di cura privata non accreditata	PIEMONTE	NORD	0	0	0	0	NO	NO
0066	CASA DI CURA VILLA CRISTINA-	Privato	Casa di cura privata accreditata	PIEMONTE	NORD	0	0	0	0	NO	NO
0067	OSPEDALE UNICO PLURISEDE-OSPEDALE SAN BIAGIO	Pubblico	Ospedale a gestione diretta	PIEMONTE	NORD	0	0	0	0	SI	NO
0068	OSPEDALE UNICO PLURISEDE-STABILIMENTO OSPEDALIERO CASTELLI	Pubblico	Ospedale a gestione diretta	PIEMONTE	NORD	0	0	0	0	NO	NO
0069	OSPEDALE UNICO PLURISEDE-C.O.Q. OSPEDALE MADONNA DEL POPOLO	Pubblico	Ospedale a gestione diretta	PIEMONTE	NORD	0	0	0	0	NO	NO
0070	CASA DI CURA L'EREMO DI MIAZZINA-	Privato	Casa di cura privata accreditata	PIEMONTE	NORD	0	0	0	0	NO	NO
0071	OSP.MAGGIORE SS.TRINITA' FOSSANO CN1 NEW-	Pubblico	Ospedale a gestione diretta	PIEMONTE	NORD	0	0	0	0	SI	NO
0072	PRESIDIO UNIFICATO MONDOVI-CEVA CN1-OSPEDALE DI MONDOVI' CN1	Pubblico	Ospedale a gestione diretta	PIEMONTE	NORD	0	0	0	0	SI	NO
0073	PRESIDIO UNIFICATO MONDOVI-CEVA CN1-NUOVO OSPEDALE DI CEVA CN1	Pubblico	Ospedale a gestione diretta	PIEMONTE	NORD	0	0	0	0	SI	NO
0074	PRESIDIO UNIFICATO SAVIGLIANO-SALUZZO CN-OSP. MAGGIORE SS. ANNUNZIATA SAVIGLIANO	Pubblico	Ospedale a gestione diretta	PIEMONTE	NORD	0	0	0	0	NO	NO
0075	PRESIDIO UNIFICATO SAVIGLIANO-SALUZZO CN-OSP. CIVILE DI SALUZZO CN1	Pubblico	Ospedale a gestione diretta	PIEMONTE	NORD	0	0	0	0	SI	NO
0076	EX ISTITUTO CLIMATICO DI ROBILANTE DEL D-	Privato	Casa di cura privata accreditata	PIEMONTE	NORD	0	0	0	0	SI	NO
0077	CASA DI CURA MONTESERRAT S.R.L-	Privato	Casa di cura privata accreditata	PIEMONTE	NORD	0	0	0	0	SI	SI	14	14	2013-11-17	2019-12-24	2019-09-26	2018-07-11
0078	FONDAZIONE ORIZZONTE SPERANZA - ONLUS-	Privato	Casa di cura privata accreditata	PIEMONTE	NORD	0	0	0	0	SI	SI	975	995	2016-07-17	2019-01-17	2018-09-06	2018-09-06
0079	S.R.L. TERAPEUTICENTER - ISTITUTO MEDICO-	Privato	Casa di cura privata non accreditata	PIEMONTE	NORD	0	4	0	5	SI	SI	650	655	2014-05-27	2020-04-28	2020-04-11	2020-03-10
0080	OSP. S.LAZZARO-ALBA E S.SPRITO BRA-OSPEDALE SAN LAZZARO - ALBA	Pubblico	Ospedale a gestione diretta	PIEMONTE	NORD	0	0	0	0	SI	NO
0081	OSP. S.LAZZARO-ALBA E S.SPRITO BRA-OSPEDALE SANTO SPIRITO BRA	Pubblico	Ospedale a gestione diretta	PIEMONTE	NORD	0	0	0	0	NO	NO
0082	CASA DI CURA SAN MICHELE-	Privato	Casa di cura privata accreditata	PIEMONTE	NORD	0	0	0	0	NO	NO
0083	CASA DI CURA CITTA' DI BRA-	Privato	Casa di cura privata accreditata	PIEMONTE	NORD	0	0	0	0	SI	SI	21	23	2013-09-14
0084	CASA DI CURA "LA RESIDENZA"-	Privato	Casa di cura privata accreditata	PIEMONTE	NORD	0	0	0	0	NO	NO
0085	OSPEDALI RIUNITI ASL AT-PRESIDIO OSP. CARDINAL G. MASSAIA	Pubblico	Ospedale a gestione diretta	PIEMONTE	NORD	0	0	0	0	NO	NO
0086	OSPEDALI RIUNITI ASL AT-PRESIDIO OSPEDALIERO S. SPIRITO-VALLE BE	Pubblico	Ospedale a gestione diretta	PIEMONTE	NORD	0	0	0	0	NO	NO
0087	CASA DI CURA S. ANNA SPA-	Privato	Casa di cura privata accreditata	PIEMONTE	NORD	0	0	0	2	SI	SI	584	592	2016-09-20	2020-03-15	2020-03-14	2020-02-12
0088	CENTRO CHIRURGICO GUTTUARI-	Privato	Casa di cura privata accreditata	PIEMONTE	NORD	0	0	0	0	NO	NO
0089	OSPEDALI RIUNITI ASL AL-OSPEDALE SANTO SPIRITO CASALE	Pubblico	Ospedale a gestione diretta	PIEMONTE	NORD	0	0	0	0	NO	NO
0090	OSPEDALI RIUNITI ASL AL-OSPEDALE SS. ANTONIO E MARGHERITA TORTON	Pubblico	Ospedale a gestione diretta	PIEMONTE	NORD	0	0	0	0	NO	NO
0091	OSPEDALI RIUNITI ASL AL-OSPEDALE SAN GIACOMO NOVI	Pubblico	Ospedale a gestione diretta	PIEMONTE	NORD	0	0	0	0	NO	NO
0092	OSPEDALI RIUNITI ASL AL-OSPEDALE CIVILE ACQUI	Pubblico	Ospedale a gestione diretta	PIEMONTE	NORD	0	0	0	0	NO	NO
0093	OSPEDALI RIUNITI ASL AL-OSPEDALE CIVILE OVADA	Pubblico	Ospedale a gestione diretta	PIEMONTE	NORD	0	0	0	0	NO	NO
0094	CLINICA SALUS ALESSANDRIA-	Privato	Casa di cura privata accreditata	PIEMONTE	NORD	0	0	0	0	SI	NO
0095	CASA DI CURA VILLA IGEA-	Privato	Casa di cura privata accreditata	PIEMONTE	NORD	0	0	0	0	NO	NO
0096	CASA DI CURA SANT'ANNA-	Privato	Casa di cura privata accreditata	PIEMONTE	NORD	0	0	0	0	SI	NO
0097	CLINICA CITTA' DI ALESSANDRIA-	Privato	Casa di cura privata accreditata	PIEMONTE	NORD	0	0	0	0	SI	NO
0098	AZIENDA OSPEDALIERO UNIVERSITARIA S.LUIGI GONZAGA-	Pubblico	Azienda Ospedaliera integrata con l'Università	PIEMONTE	NORD	0	0	0	0	SI	SI	185	191	2019-01-09	2019-01-28
0099	AZIENDA OSPED. NOVARA E GALLIATE-OSP. MAGGIORE DELLA CARITA'	Pubblico	Azienda Ospedaliera integrata con l'Università	PIEMONTE	NORD	0	0	0	0	SI	NO
0100	AZIENDA OSPED. NOVARA E GALLIATE-OSPEDALE SAN ROCCO GALLIATE	Pubblico	Azienda Ospedaliera integrata con l'Università	PIEMONTE	NORD	0	0	0	0	SI	NO
0101	AZ. OSPEDAL. S. CROCE E CARLE-	Pubblico	Azienda Ospedaliera	PIEMONTE	NORD	11	39	0	36	SI	SI	21302	21829	2016-02-12	2020-05-11	2020-05-11	2020-05-11
0102	AZ. SS.ANTONIO E BIAGIO E C.ARRIGO-OSP.CIVILE SS.ANTONIO E BIAGIO	Pubblico	Azienda Ospedaliera	PIEMONTE	NORD	10	54	14	70	SI	SI	8839	9223	2017-07-10	2020-05-31	2020-05-31	2020-05-31
0103	AZ. SS.ANTONIO E BIAGIO E C.ARRIGO-OSP. INFANTILE C.ARRIGO	Pubblico	Azienda Ospedaliera	PIEMONTE	NORD	0	0	0	0	SI	NO
0104	AZ. SS.ANTONIO E BIAGIO E C.ARRIGO-CENTRO RIABILITATIVO POLIFUNZIONALE T.BO	Pubblico	Azienda Ospedaliera	PIEMONTE	NORD	0	0	0	0	NO	NO
0105	OSPEDALE MAURIZIANO UMBERTO I - TORINO-	Pubblico	Azienda Ospedaliera	PIEMONTE	NORD	0	0	0	0	SI	NO
0106	AOU CITTA' DELLA SALUTE E DELLA SCIENZA-OSPEDALE SAN GIOVANNI BATTISTA MOLINETTE	Pubblico	Azienda Ospedaliera integrata con l'Università	PIEMONTE	NORD	0	0	0	0	SI	NO
0107	AOU CITTA' DELLA SALUTE E DELLA SCIENZA-OSPEDALE DERMATOLOGICO SAN LAZZARO	Pubblico	Azienda Ospedaliera integrata con l'Università	PIEMONTE	NORD	0	0	0	0	SI	NO
0108	AOU CITTA' DELLA SALUTE E DELLA SCIENZA-OSPEDALE CENTRO TRAUMATOLOGICO ORTOPEDIC	Pubblico	Azienda Ospedaliera integrata con l'Università	PIEMONTE	NORD	0	0	0	0	SI	NO
0109	AOU CITTA' DELLA SALUTE E DELLA SCIENZA-ISTITUTO CHIRURGICO ORTOPEDICO REGINA MA	Pubblico	Azienda Ospedaliera integrata con l'Università	PIEMONTE	NORD	0	0	0	0	NO	NO
0110	AOU CITTA' DELLA SALUTE E DELLA SCIENZA-OSPEDALE OSTETRICO GINECOLOGICO SANT'ANN	Pubblico	Azienda Ospedaliera integrata con l'Università	PIEMONTE	NORD	0	0	0	0	NO	NO
0111	AOU CITTA' DELLA SALUTE E DELLA SCIENZA-OSPEDALE INFANTANTILE REGINA MARGHERITA	Pubblico	Azienda Ospedaliera integrata con l'Università	PIEMONTE	NORD	0	0	0	0	NO	NO
0112	CENTRO AUXOLOGICO ITALIANO-	Privato	IRCCS privato	PIEMONTE	NORD	18	48	11	49	SI	SI	736	750	2017-10-02	2020-05-11	2020-05-10	2020-05-09
0113	FONDAZIONE SALVATORE MAUGERI-	Privato	IRCCS privato	PIEMONTE	NORD	0	0	0	0	NO	NO
0114	FONDAZIONE DEL PIEMONTE PER L'ONCOLOGIA-	Privato	IRCCS fondazione	PIEMONTE	NORD	0	5	0	1	SI	SI	140667	140965	2018-03-08	2020-04-27	2020-04-24	2020-04-21
0115	OSPEDALE REGIONALE UMBERTO PARINI-	Pubblico	Ospedale a gestione diretta	VALLE D`AOSTA	NORD	0	0	0	0	SI	NO
0116	ISAV SPA-	Privato	Casa di cura privata accreditata	VALLE D`AOSTA	NORD	0	0	0	0	NO	NO
0117	CASA DI CURA DEL POLICLINICO - MILANO-	Privato	Casa di cura privata accreditata	LOMBARDIA	NORD	0	0	0	0	SI	NO
0118	ISTITUTO CLINICO CITTA' STUDI - MILANO-	Privato	Casa di cura privata accreditata	LOMBARDIA	NORD	1	2	0	3	SI	SI	1973	2044	2015-10-23	2020-05-08	2020-04-28	2020-04-04
0119	CASA DI CURA IGEA - MILANO-	Privato	Casa di cura privata accreditata	LOMBARDIA	NORD	0	0	0	0	SI	NO
0120	CASA DI CURA VILLA LETIZIA - MILANO-	Privato	Casa di cura privata non accreditata	LOMBARDIA	NORD	0	0	0	0	SI	NO
0121	CASA DI CURA PALAZZOLO-FOND.DON GNOCCHI-	Privato	Casa di cura privata accreditata	LOMBARDIA	NORD	0	0	0	0	NO	NO
0122	CASA DI CURA S. CAMILLO - MILANO-	Privato	Casa di cura privata non accreditata	LOMBARDIA	NORD	0	11	0	5	SI	SI	1028	1038	2019-10-28	2020-05-11	2020-05-08	2020-05-04
0123	CASA DI CURA S. GIOVANNI - MILANO-	Privato	Casa di cura privata accreditata	LOMBARDIA	NORD	0	0	0	0	SI	SI	272	284	2014-01-09	2020-03-15	2020-03-01	2020-03-01
0124	IST.CLINICO S.AMBROGIO SPA-MILANO-	Privato	Casa di cura privata accreditata	LOMBARDIA	NORD	6	9	1	8	SI	SI	11557	11549	2013-11-12	2020-05-12	2020-05-10	2020-05-09
0125	CASA DI CURA LA MADONNINA - MILANO-	Privato	Casa di cura privata non accreditata	LOMBARDIA	NORD	6	9	0	2	SI	SI	7309	7362	2016-03-18	2020-05-12	2020-05-10	2020-05-09
0126	CLINICA SAN CARLO - PADERNO DUGNANO-	Privato	Casa di cura privata accreditata	LOMBARDIA	NORD	0	0	0	0	SI	SI	173	181	2015-04-02	2015-04-30	2015-04-30	2015-04-07
0127	IST.CLINICO S.SIRO SPA-MILANO-	Privato	Casa di cura privata accreditata	LOMBARDIA	NORD	6	9	0	4	SI	SI	65065	65027	2011-03-30	2020-05-12	2020-05-10	2020-05-09
0128	CASA DI CURA S. PIO X - MILANO-	Privato	Casa di cura privata accreditata	LOMBARDIA	NORD	4	41	4	52	SI	SI	18127	18377	2012-05-22	2020-05-12	2020-05-12	2020-05-11
0129	ISTITUTO STOMATOLOGICO ITALIANO - MILANO-	Privato	Casa di cura privata accreditata	LOMBARDIA	NORD	0	0	0	0	SI	SI	1087	1140	2014-08-29	2020-04-06	2020-03-26	2020-03-19
0130	CASA DI CURA AMBROSIANA SPA-CESANO B.-	Privato	Casa di cura privata accreditata	LOMBARDIA	NORD	0	0	0	0	SI	NO
0131	CASA DI CURA COLUMBUS - MILANO-	Privato	Casa di cura privata non accreditata	LOMBARDIA	NORD	0	0	0	0	SI	NO
0132	POLO GERIATRICO RIABILITATIVO-CINISELLO-	Privato	Casa di cura privata accreditata	LOMBARDIA	NORD	1	22	0	16	SI	SI	15	15	2019-05-13	2020-05-11	2020-05-10	2020-05-10
0133	FONDAZIONE EUROPEA DI RICERCA BIOMEDICA--	Privato	Casa di cura privata accreditata	LOMBARDIA	NORD	0	0	0	0	NO	NO
0134	RESIDENZA ANNI AZZURRI MIRASOLE - OPERA-	Privato	Casa di cura privata accreditata	LOMBARDIA	NORD	1	22	0	17	SI	SI	6	7	2019-04-26	2020-05-11	2020-05-10	2020-05-10
0135	OSPEDALE S. GIUSEPPE - MILANO-	Privato	Ospedale classificato o assimilato ai sensi dell'art. 1, ultimo comma, della Legge 132/1968	LOMBARDIA	NORD	6	12	2	36	SI	SI	6946	7078	2015-07-09	2020-05-12	2020-05-10	2020-05-07
0136	CENTRO CLINICO NEMO - FOND. SERENA - MIL-	Privato	Casa di cura privata accreditata	LOMBARDIA	NORD	0	45	0	34	SI	SI	8904	9013	2008-09-26	2020-05-12	2020-05-11	2020-05-10
0137	CASA DI CURA LA QUIETE - VARESE-	Privato	Casa di cura privata non accreditata	LOMBARDIA	NORD	0	0	0	1	SI	SI	138	141	2016-11-17	2018-09-04	2017-07-19	2017-07-19
0138	CASA DI CURA SANTA MARIA - CASTELLANZA-	Privato	Casa di cura privata accreditata	LOMBARDIA	NORD	0	0	0	0	NO	NO
0139	CASA DI CURA MATER DOMINI - CASTELLANZA-	Privato	Casa di cura privata accreditata	LOMBARDIA	NORD	0	0	0	0	NO	NO
0140	OSP.SACRA FAMIGLIA - F.B.F. - ERBA-	Privato	Ospedale classificato o assimilato ai sensi dell'art. 1, ultimo comma, della Legge 132/1968	LOMBARDIA	NORD	0	0	0	0	SI	SI	667	689	2015-02-26	2018-08-14	2015-05-12	2015-05-08
0141	OSPEDALE VALDUCE-	Privato	Ospedale classificato o assimilato ai sensi dell'art. 1, ultimo comma, della Legge 132/1968	LOMBARDIA	NORD	3	17	2	2	SI	SI	1452	1481	2020-04-03	2020-05-12	2020-05-12	2020-05-10
0142	IST.CLINICO VILLA APRICA SPA-COMO-	Privato	Casa di cura privata accreditata	LOMBARDIA	NORD	4	10	1	2	SI	SI	26387	26369	2014-05-23	2020-05-12	2020-05-10	2020-05-09
0143	CASA DI CURA VILLA S. BENEDETTO-ALBESE-	Privato	Casa di cura privata accreditata	LOMBARDIA	NORD	0	0	0	0	NO	NO
0144	CASA DI CURA LE BETULLE-APPIANO GENTILE-	Privato	Casa di cura privata non accreditata	LOMBARDIA	NORD	0	0	0	0	SI	NO
0145	CASA DI CURA VILLA S. GIUSEPPE-ANZANO DE-	Privato	Casa di cura privata accreditata	LOMBARDIA	NORD	0	0	0	0	NO	NO
0146	FOND. GAETANO E PIERA BORGHI - BREBBIA-	Privato	Casa di cura privata accreditata	LOMBARDIA	NORD	0	0	0	0	SI	NO
0147	IST. RIV. E CURA-GRUPPO ISENI SANITA'-	Privato	Casa di cura privata non accreditata	LOMBARDIA	NORD	0	0	0	0	NO	NO
0148	CASA DI CURA LE TERRAZZE - CUNARDO-	Privato	Casa di cura privata accreditata	LOMBARDIA	NORD	5	12	4	14	SI	SI	893	908	2013-06-14	2020-05-12	2020-05-10	2020-05-08
0149	OSP. MORIGGIA PELASCINI - GRAVEDONA-	Privato	Ospedale classificato o assimilato ai sensi dell'art. 1, ultimo comma, della Legge 132/1968	LOMBARDIA	NORD	0	0	0	0	SI	NO
0150	C.O.F. LANZO HOSPITAL - ALTA VALLE INTEL-	Privato	Casa di cura privata accreditata	LOMBARDIA	NORD	0	0	0	0	SI	NO
0151	CASA DI CURA BEATO L.TALAMONI-LECCO-	Privato	Casa di cura privata accreditata	LOMBARDIA	NORD	0	0	0	0	SI	NO
0152	CASA DI CURA G.B. MANGIONI - LECCO-	Privato	Casa di cura privata accreditata	LOMBARDIA	NORD	0	1	0	0	SI	SI	559	574	2011-03-31	2018-06-18	2016-12-29	2016-12-29
0153	CASA DI CURA POLICLINICO - MONZA-	Privato	Casa di cura privata accreditata	LOMBARDIA	NORD	0	0	0	0	SI	SI	2209	2280	2010-10-03	2017-09-15	2017-03-04	2017-03-04
0154	ISTITUTI CLINICI ZUCCHI SPA-MONZA-	Privato	Casa di cura privata accreditata	LOMBARDIA	NORD	6	10	0	16	SI	SI	14425	14419	2014-01-08	2020-05-12	2020-05-10	2020-05-09
0155	CASA DI CURA ZUCCHI - CARATE BRIANZA-	Privato	Casa di cura privata accreditata	LOMBARDIA	NORD	0	0	0	0	SI	NO
0156	CASA DI CURA VILLA BIANCA - LIMBIATE-	Privato	Casa di cura privata accreditata	LOMBARDIA	NORD	0	0	0	0	NO	NO
0157	CENTRO DI RIABIL.VILLA BERETTA-COSTA M-	Privato	Ospedale classificato o assimilato ai sensi dell'art. 1, ultimo comma, della Legge 132/1968	LOMBARDIA	NORD	0	0	0	0	NO	NO
0158	FOND. MB PER IL BAMBINO E LA SUA MAMMA --	Privato	Casa di cura privata accreditata	LOMBARDIA	NORD	0	0	0	0	NO	NO
0159	CLINICHE GAVAZZENI SPA - BERGAMO-	Privato	Casa di cura privata accreditata	LOMBARDIA	NORD	8	20	0	22	SI	SI	22569	22894	2012-02-08	2020-05-12	2020-05-11	2020-05-10
0160	CASA DI CURA BEATO PALAZZOLO - BERGAMO-	Privato	Casa di cura privata accreditata	LOMBARDIA	NORD	0	0	0	0	SI	NO
0161	CLINICA CASTELLI - BERGAMO-	Privato	Casa di cura privata accreditata	LOMBARDIA	NORD	0	0	0	0	SI	NO
0162	CASA DI CURA S. FRANCESCO - BERGAMO-	Privato	Casa di cura privata accreditata	LOMBARDIA	NORD	0	0	0	0	SI	NO
0163	POLICLINICO SAN MARCO - OSIO SOTTO-	Privato	Casa di cura privata accreditata	LOMBARDIA	NORD	8	13	3	9	SI	SI	34827	34831	2013-11-12	2020-05-12	2020-05-10	2020-05-09
0164	POLICLINICO SAN PIETRO - PONTE S. PIETR-	Privato	Casa di cura privata accreditata	LOMBARDIA	NORD	6	11	3	11	SI	SI	27177	27232	2013-11-12	2020-05-12	2020-05-12	2020-05-10
0165	CASA DI CURA QUARENGHI-S.PELLEGRINO T.-	Privato	Casa di cura privata accreditata	LOMBARDIA	NORD	0	0	0	0	NO	NO
0166	VILLA SANT'APOLLONIA S.R.L. - BERGAMO-	Privato	Casa di cura privata non accreditata	LOMBARDIA	NORD	4	4	0	18	SI	SI	2193	2187	2013-10-03	2020-05-06	2020-05-04	2020-05-02
0167	OSPEDALE S.ISIDORO - TRESCORE B.-	Privato	Casa di cura privata accreditata	LOMBARDIA	NORD	0	0	0	0	NO	NO
0168	NEPHROCARE S.P.A. - SERIATE-	Privato	Casa di cura privata accreditata	LOMBARDIA	NORD	0	0	0	0	NO	NO
0169	ISTITUTO CLINICO HABILITA - CISERANO-	Privato	Casa di cura privata accreditata	LOMBARDIA	NORD	9	14	1	15	SI	SI	4746	4807	2018-01-19	2020-05-12	2020-05-09	2020-05-06
0170	FERB-ONLUS C.TRO ALZHEIMER-GAZZANIGA-	Privato	Casa di cura privata accreditata	LOMBARDIA	NORD	0	0	0	0	NO	NO
0171	HABILITA SAN DONATO-	Privato	Casa di cura privata accreditata	LOMBARDIA	NORD	0	0	0	0	SI	SI	487	496	2018-02-08	2020-04-08	2019-12-18	2019-12-13
0172	HABILITA IST.CLINICO-OSP.LE DI SARNICO-	Privato	Casa di cura privata accreditata	LOMBARDIA	NORD	0	0	0	0	SI	NO
0173	C.R.C. MALATTIE RARE ALDO E CELE DACCO'--	Privato	Casa di cura privata non accreditata	LOMBARDIA	NORD	0	0	0	0	NO	NO
0174	CASA DI CURA S. CAMILLO - BRESCIA-	Privato	Casa di cura privata accreditata	LOMBARDIA	NORD	0	0	0	0	NO	NO
0175	ISTITUTO CLINICO S. ANNA - BRESCIA-	Privato	Casa di cura privata accreditata	LOMBARDIA	NORD	3	12	2	4	SI	SI	26765	26790	2013-11-07	2020-05-12	2020-05-11	2020-05-10
0176	CASA DI CURA VILLA GEMMA-GARDONE RIV-	Privato	Casa di cura privata accreditata	LOMBARDIA	NORD	0	0	0	0	NO	NO
0177	IST.CLIN. CITTA' DI BRESCIA - BRESCIA-	Privato	Casa di cura privata accreditata	LOMBARDIA	NORD	3	10	1	5	SI	SI	11380	11354	2013-11-07	2020-05-12	2020-05-10	2020-05-09
0178	ISTITUTO CLINICO S. ROCCO S.P.A. - OME-	Privato	Casa di cura privata accreditata	LOMBARDIA	NORD	0	0	0	0	NO	NO
0179	CASA DI CURA DOMUS SALUTIS - BRESCIA-	Privato	Casa di cura privata accreditata	LOMBARDIA	NORD	0	0	0	0	SI	NO
0180	FONDAZIONE POLIAMBULANZA - BRESCIA-	Privato	Casa di cura privata accreditata	LOMBARDIA	NORD	21	43	4	37	SI	SI	193510	195180	2014-12-30	2020-05-13	2020-05-13	2020-05-12
0181	CASA DI CURA VILLA BARBARANO - SALO'-	Privato	Casa di cura privata accreditata	LOMBARDIA	NORD	0	0	0	0	NO	NO
0182	RESIDENZA ANNI AZZURRI - REZZATO-	Privato	Casa di cura privata accreditata	LOMBARDIA	NORD	5	22	3	16	SI	SI	11	11	2018-10-09	2020-05-12	2020-05-12	2020-05-11
0183	DOMINATO LEONENSE SANITA' - LENO-	Privato	Casa di cura privata accreditata	LOMBARDIA	NORD	0	0	0	0	NO	NO
0184	C.TRO RIAB.E.SPALENZA-FOND.DON GNOCCHI-	Privato	Casa di cura privata accreditata	LOMBARDIA	NORD	0	0	0	0	NO	NO
0185	CENTRO MEDICO RICHIEDEI-PALAZZOLO S/O-	Privato	Casa di cura privata accreditata	LOMBARDIA	NORD	0	0	0	0	SI	SI	45	48	2015-04-10	2016-04-09	2016-04-08	2016-04-07
0186	CASA DI CURA ANCELLE DELLA CARITA'-CR-	Privato	Casa di cura privata accreditata	LOMBARDIA	NORD	0	0	0	0	SI	NO
0187	CASA DI CURA S. CAMILLO - CREMONA-	Privato	Casa di cura privata accreditata	LOMBARDIA	NORD	0	0	0	0	SI	NO
0188	CASA DI CURA FIGLIE DI S.CAMILLO-CR-	Privato	Casa di cura privata accreditata	LOMBARDIA	NORD	0	0	0	0	SI	NO
0189	CASA DI CURA S. CLEMENTE - MANTOVA-	Privato	Casa di cura privata accreditata	LOMBARDIA	NORD	0	0	0	0	NO	NO
0190	OSPEDALE CIVILE DI VOLTA MANTOVANA-	Privato	Casa di cura privata accreditata	LOMBARDIA	NORD	2	5	0	0	SI	SI	1441	1468	2013-01-14	2020-05-12	2020-05-03	2020-05-02
0191	OSPEDALE DI SUZZARA S.P.A.-	Privato	Casa di cura privata accreditata	LOMBARDIA	NORD	0	0	0	0	SI	NO
0192	OSP. SAN PELLEGRINO - CASTIGLIONE D/S-	Privato	Casa di cura privata accreditata	LOMBARDIA	NORD	2	5	0	0	SI	SI	1779	1835	2011-02-16	2020-05-12	2020-05-03	2020-05-02
0193	OSPEDALE DI VIADANA-	Privato	Casa di cura privata accreditata	LOMBARDIA	NORD	0	0	0	0	NO	NO
0194	CASA DI CURA VILLA ESPERIA-	Privato	Casa di cura privata accreditata	LOMBARDIA	NORD	0	2	0	1	SI	SI	5662	5700	2011-09-27	2020-05-08	2020-04-24	2020-03-25
0195	ISTITUTO CLINICO BEATO MATTEO-	Privato	Casa di cura privata accreditata	LOMBARDIA	NORD	7	10	0	2	SI	SI	44234	44248	2014-05-23	2020-05-12	2020-05-10	2020-05-09
0196	CASA DI CURA CITTADELLA SOCIALE-	Privato	Casa di cura privata accreditata	LOMBARDIA	NORD	0	0	0	0	NO	NO
0197	IST.DI CURA CITTA'DI PAVIA-	Privato	Casa di cura privata accreditata	LOMBARDIA	NORD	10	13	0	1	SI	SI	10977	10991	2014-05-23	2020-05-13	2020-05-12	2020-05-11
0198	ASST GRANDE OSPEDALE METROPOLITANO NIGUARDA-OSPEDALE CA' GRANDA-NIGUARDA - MILANO	Pubblico	Azienda Ospedaliera	LOMBARDIA	NORD	10	39	18	84	SI	SI	12144	12991	2019-06-17	2020-05-12	2020-05-12	2020-05-12
0199	ASST SANTI PAOLO E CARLO-OSPEDALE S. PAOLO - MILANO	Pubblico	Azienda Ospedaliera	LOMBARDIA	NORD	0	0	0	0	SI	NO
0200	ASST SANTI PAOLO E CARLO-OSPEDALE S. CARLO BORROMEO - MILANO	Pubblico	Azienda Ospedaliera	LOMBARDIA	NORD	0	0	0	0	SI	NO
0201	ASST FATEBENEFRATELLI SACCO-PRESIDIO OSPED. V. BUZZI - MILANO	Pubblico	Azienda Ospedaliera	LOMBARDIA	NORD	0	0	0	0	NO	NO
0202	ASST FATEBENEFRATELLI SACCO-OSPEDALE M. MELLONI - MILANO	Pubblico	Azienda Ospedaliera	LOMBARDIA	NORD	0	0	0	0	NO	NO
0203	ASST FATEBENEFRATELLI SACCO-OSPEDALE FATEBENEFRATELLI E OFTALMICO -	Pubblico	Azienda Ospedaliera	LOMBARDIA	NORD	0	0	0	0	SI	NO
0204	ASST FATEBENEFRATELLI SACCO-OSPEDALE L. SACCO - MILANO	Pubblico	Azienda Ospedaliera	LOMBARDIA	NORD	0	0	0	0	SI	NO
0205	ASST SPEC.ORT.TRAUMATOLOGICO G.PINI/CTO-ISTITUTO ORTOPEDICO GAETANO PINI - MILAN	Pubblico	Azienda Ospedaliera	LOMBARDIA	NORD	10	19	4	15	SI	SI	3674	3763	2015-03-05	2020-05-26	2020-05-25	2020-05-22
0206	ASST SPEC.ORT.TRAUMATOLOGICO G.PINI/CTO-P.O. CENTRO TRAUMATOLOGICO ORTOPEDICO -	Pubblico	Azienda Ospedaliera	LOMBARDIA	NORD	0	0	0	0	SI	SI	44	49	2011-04-13	2019-10-21
0207	ASST OVEST MILANESE-OSPEDALE CIVILE G. FORNAROLI - MAGENTA	Pubblico	Azienda Ospedaliera	LOMBARDIA	NORD	0	0	0	0	SI	NO
0208	ASST OVEST MILANESE-OSPEDALE C.CANTU'-ABBIATEGRASSO	Pubblico	Azienda Ospedaliera	LOMBARDIA	NORD	0	0	0	0	SI	NO
0209	ASST OVEST MILANESE-OSPEDALE DI LEGNANO E CUGGIONO-LEGNANO	Pubblico	Azienda Ospedaliera	LOMBARDIA	NORD	0	0	0	0	SI	NO
0211	ASST RHODENSE-OSPEDALE G.SALVINI-GARBAGNATE MIL.SE	Pubblico	Azienda Ospedaliera	LOMBARDIA	NORD	0	0	0	0	SI	SI	181	185	2011-04-03	2020-04-14	2017-08-26	2011-04-03
0212	ASST RHODENSE-OSPEDALE DI CIRCOLO - RHO	Pubblico	Azienda Ospedaliera	LOMBARDIA	NORD	0	0	0	0	NO	NO
0213	ASST RHODENSE-OSPEDALE CADUTI BOLLATESI - BOLLATE	Pubblico	Azienda Ospedaliera	LOMBARDIA	NORD	0	0	0	0	SI	NO
0214	ASST RHODENSE-OSPEDALE G.CASATI-PASSIRANA RHO	Pubblico	Azienda Ospedaliera	LOMBARDIA	NORD	0	0	0	0	SI	NO
0215	ASST NORD MILANO-P.O. CITTA' DI SESTO S. GIOVANNI	Pubblico	Azienda Ospedaliera	LOMBARDIA	NORD	4	4	25	83	SI	SI	8797	9181	2017-07-10	2020-05-27	2020-05-27	2020-05-27
0216	ASST NORD MILANO-OSPEDALE BASSINI - CINISELLO BALSAMO	Pubblico	Azienda Ospedaliera	LOMBARDIA	NORD	0	0	0	0	SI	NO
0217	ASST MELEGNANO E DELLA MARTESANA-OSPEDALE S. MARIA DELLE STELLE MELZO	Pubblico	Azienda Ospedaliera	LOMBARDIA	NORD	0	0	0	0	SI	NO
0219	ASST MELEGNANO E DELLA MARTESANA-OSPEDALE DI VIZZOLO PREDABISSI	Pubblico	Azienda Ospedaliera	LOMBARDIA	NORD	0	0	0	0	SI	SI	979	1015	2012-02-28	2020-03-11	2020-01-24	2020-01-24
0220	ASST MELEGNANO E DELLA MARTESANA-OSPEDALE DI VIZZOLO PREDABISSI	Pubblico	Azienda Ospedaliera	LOMBARDIA	NORD	0	0	0	0	SI	SI	979	1015	2012-02-28	2020-03-11	2020-01-24	2020-01-24
0221	ASST MELEGNANO E DELLA MARTESANA-OSPEDALE UBOLDO - CERNUSCO S/NAVIGLIO	Pubblico	Azienda Ospedaliera	LOMBARDIA	NORD	0	0	0	0	SI	NO
0223	ASST DI LODI-OSPEDALE MAGGIORE DI LODI	Pubblico	Azienda Ospedaliera	LOMBARDIA	NORD	0	0	0	0	SI	SI	3	3	2013-09-07	2018-06-23
0224	ASST DI LODI-OSPEDALE CIVICO - CODOGNO	Pubblico	Azienda Ospedaliera	LOMBARDIA	NORD	0	0	0	0	SI	NO
0225	ASST DI LODI-OSPEDALE ROSSI - CASALPUSTERLENGO	Pubblico	Azienda Ospedaliera	LOMBARDIA	NORD	0	0	0	0	SI	NO
0226	ASST DI LODI-OSPEDALE DELMATI - SANT'ANGELO LODIGIANO	Pubblico	Azienda Ospedaliera	LOMBARDIA	NORD	0	0	0	0	SI	NO
0227	ASST DEI SETTE LAGHI-OSPEDALE GALMARINI - TRADATE	Pubblico	Azienda Ospedaliera	LOMBARDIA	NORD	0	0	0	0	SI	NO
0228	ASST DEI SETTE LAGHI-PRESIDIO OSPEDALIERO DEL VERBANO	Pubblico	Azienda Ospedaliera	LOMBARDIA	NORD	0	0	0	0	NO	NO
0230	ASST DEI SETTE LAGHI-PRESIDIO OSPEDALIERO DI VARESE	Pubblico	Azienda Ospedaliera	LOMBARDIA	NORD	0	0	0	0	NO	NO
0233	ASST DELLA VALLE OLONA-OSPEDALE DI CIRCOLO - BUSTO ARSIZIO	Pubblico	Azienda Ospedaliera	LOMBARDIA	NORD	0	0	0	0	SI	NO
0234	ASST DELLA VALLE OLONA-OSP. S. ANTONIO ABATE - GALLARATE	Pubblico	Azienda Ospedaliera	LOMBARDIA	NORD	0	0	0	0	SI	SI	1	1	2013-09-11
0235	ASST DELLA VALLE OLONA-OSP. GENERALE PROVINCIALE - SARONNO	Pubblico	Azienda Ospedaliera	LOMBARDIA	NORD	0	0	0	0	NO	NO
0236	ASST DELLA VALLE OLONA-OSPEDALE A.BELLINI - SOMMA LOMBARDO	Pubblico	Azienda Ospedaliera	LOMBARDIA	NORD	0	0	0	0	SI	NO
0237	ASST DELLA VALLE OLONA-OSPEDALE CARLO ONDOLI - ANGERA	Pubblico	Azienda Ospedaliera	LOMBARDIA	NORD	0	0	0	0	SI	NO
0238	ASST LARIANA-OSPEDALE S. ANTONIO ABATE - CANTU'	Pubblico	Azienda Ospedaliera	LOMBARDIA	NORD	0	0	0	0	SI	NO
0239	ASST LARIANA-OSPEDALE F. VILLA - MARIANO COMENSE	Pubblico	Azienda Ospedaliera	LOMBARDIA	NORD	0	0	0	0	SI	NO
0240	ASST LARIANA-OSPEDALE S. ANNA - COMO	Pubblico	Azienda Ospedaliera	LOMBARDIA	NORD	0	0	0	0	NO	NO
0241	ASST DELLA VALTELLINA E DELL'ALTO LARIO-OSPEDALE ERBA- RENALDI - MENAGGIO	Pubblico	Azienda Ospedaliera	LOMBARDIA	NORD	0	0	0	0	SI	NO
0242	ASST DELLA VALTELLINA E DELL'ALTO LARIO-OSPEDALE SONDRIO	Pubblico	Azienda Ospedaliera	LOMBARDIA	NORD	0	0	0	0	SI	NO
0243	ASST DELLA VALTELLINA E DELL'ALTO LARIO-OSPEDALE DI CHIAVENNA	Pubblico	Azienda Ospedaliera	LOMBARDIA	NORD	0	0	0	0	SI	NO
0244	ASST DELLA VALTELLINA E DELL'ALTO LARIO-OSPEDALE MORBEGNO	Pubblico	Azienda Ospedaliera	LOMBARDIA	NORD	0	0	0	0	NO	NO
0245	ASST DELLA VALTELLINA E DELL'ALTO LARIO-OSPEDALE MORELLI - SONDALO	Pubblico	Azienda Ospedaliera	LOMBARDIA	NORD	0	0	0	0	SI	NO
0246	ASST DELLA VALCAMONICA-OSPEDALE VALCAMONICA - ESINE	Pubblico	Azienda Ospedaliera	LOMBARDIA	NORD	0	0	0	0	SI	NO
0248	ASST DI LECCO-OSPEDALE UMBERTO I - BELLANO	Pubblico	Azienda Ospedaliera	LOMBARDIA	NORD	0	0	0	0	SI	NO
0249	ASST DI LECCO-OSPEDALE DI CIRCOLO S.L.MANDIC-MERATE	Pubblico	Azienda Ospedaliera	LOMBARDIA	NORD	0	0	0	0	NO	NO
0250	ASST DI LECCO-OSPEDALE DI CIRCOLO A. MANZONI - LECCO	Pubblico	Azienda Ospedaliera	LOMBARDIA	NORD	0	0	0	0	SI	NO
0251	ASST DI MONZA-PRESIDIO OSPEDALIERO DI DESIO	Pubblico	Azienda Ospedaliera	LOMBARDIA	NORD	0	0	0	0	SI	NO
0252	ASST DI MONZA-OSPEDALE S.GERARDO - MONZA	Pubblico	Azienda Ospedaliera	LOMBARDIA	NORD	0	0	0	0	SI	NO
0253	ASST DI VIMERCATE-PRESIDIO OSPEDALIERO DI CARATE	Pubblico	Azienda Ospedaliera	LOMBARDIA	NORD	0	0	0	0	SI	NO
0254	ASST DI VIMERCATE-PRESIDIO OSPEDALIERO DI VIMERCATE	Pubblico	Azienda Ospedaliera	LOMBARDIA	NORD	0	0	0	0	SI	NO
0255	ASST DI VIMERCATE-PRESIDIO OSPEDALIERO DI GIUSSANO	Pubblico	Azienda Ospedaliera	LOMBARDIA	NORD	0	0	0	0	SI	NO
0256	ASST DI VIMERCATE-P.O. TRABATTONI RONZONI DI SEREGNO	Pubblico	Azienda Ospedaliera	LOMBARDIA	NORD	0	0	0	0	NO	NO
0257	ASST PAPA GIOVANNI XXIII-OSPEDALE CIVILE - S.GIOVANNI BIANCO	Pubblico	Azienda Ospedaliera	LOMBARDIA	NORD	0	0	0	0	SI	NO
0258	ASST PAPA GIOVANNI XXIII-OSPEDALE PAPA GIOVANNI XXIII - BG	Pubblico	Azienda Ospedaliera	LOMBARDIA	NORD	12	26	4	20	SI	SI	22747	23853	2016-01-13
0259	ASST DI BERGAMO OVEST-OSPEDALE DI TREVIGLIO E CARAVAGGIO	Pubblico	Azienda Ospedaliera	LOMBARDIA	NORD	0	0	0	0	SI	NO
0260	ASST DI BERGAMO OVEST-OSP.LE SS.TRINITA'-ROMANO DI LOMBARDIA	Pubblico	Azienda Ospedaliera	LOMBARDIA	NORD	0	0	0	0	SI	NO
0261	ASST DI BERGAMO EST-OSPEDALE PESENTI FENAROLI - ALZANO L.	Pubblico	Azienda Ospedaliera	LOMBARDIA	NORD	0	0	0	0	SI	NO
0262	ASST DI BERGAMO EST-OSPEDALE BRIOLINI - GAZZANIGA	Pubblico	Azienda Ospedaliera	LOMBARDIA	NORD	0	0	0	0	NO	NO
0263	ASST DI BERGAMO EST-OSP.LE SS.CAPITANIO E GEROSA - LOVERE	Pubblico	Azienda Ospedaliera	LOMBARDIA	NORD	0	0	0	0	NO	NO
0264	ASST DI BERGAMO EST-OSPEDALE BOLOGNINI - SERIATE	Pubblico	Azienda Ospedaliera	LOMBARDIA	NORD	0	0	0	0	SI	NO
0265	ASST DI BERGAMO EST-OSPEDALE M. O. ANTONIO LOCATELLI-PIARIO	Pubblico	Azienda Ospedaliera	LOMBARDIA	NORD	0	0	0	0	NO	NO
0266	ASST DEGLI SPEDALI CIVILI DI BRESCIA-PRESIDIO OSPEDALIERO DI MONTICHIARI	Pubblico	Azienda Ospedaliera	LOMBARDIA	NORD	0	0	0	0	SI	NO
0267	ASST DEGLI SPEDALI CIVILI DI BRESCIA-PRESIDIO OSPEDALIERO GARDONE V.T.	Pubblico	Azienda Ospedaliera	LOMBARDIA	NORD	0	0	0	0	SI	NO
0268	ASST DEGLI SPEDALI CIVILI DI BRESCIA-OSPEDALE DEI BAMBINI - BRESCIA	Pubblico	Azienda Ospedaliera	LOMBARDIA	NORD	0	0	0	0	SI	NO
0269	ASST DEGLI SPEDALI CIVILI DI BRESCIA-PRES.OSPEDAL.SPEDALI CIVILI BRESCIA	Pubblico	Azienda Ospedaliera	LOMBARDIA	NORD	0	0	0	0	SI	NO
0270	ASST DELLA FRANCIACORTA-PRESIDIO OSPEDALIERO DI CHIARI	Pubblico	Azienda Ospedaliera	LOMBARDIA	NORD	0	0	0	0	SI	NO
0272	ASST DELLA FRANCIACORTA-PRESIDIO OSPEDALIERO DI ISEO	Pubblico	Azienda Ospedaliera	LOMBARDIA	NORD	0	0	0	0	NO	NO
0273	ASST DEL GARDA-OSPEDALE DI DESENZANO	Pubblico	Azienda Ospedaliera	LOMBARDIA	NORD	0	0	0	0	SI	NO
0274	ASST DEL GARDA-OSPEDALE CIVILE LA MEMORIA DI GAVARDO	Pubblico	Azienda Ospedaliera	LOMBARDIA	NORD	0	0	0	0	NO	NO
0275	ASST DEL GARDA-OSPEDALE DI LENO	Pubblico	Azienda Ospedaliera	LOMBARDIA	NORD	0	0	0	0	NO	NO
0276	ASST DEL GARDA-PRESIDIO OSPEDALIERO DI SALO'	Pubblico	Azienda Ospedaliera	LOMBARDIA	NORD	0	0	0	0	NO	NO
0277	ASST DEL GARDA-OSPEDALE VILLA DEI COLLI DI LONATO	Pubblico	Azienda Ospedaliera	LOMBARDIA	NORD	0	0	0	0	SI	NO
0278	ASST DEL GARDA-OSPEDALE DI MANERBIO	Pubblico	Azienda Ospedaliera	LOMBARDIA	NORD	0	0	0	0	SI	NO
0279	ASST DI CREMONA-PRESIDIO OSPEDALIERO OGLIO PO-CASALMAGGI	Pubblico	Azienda Ospedaliera	LOMBARDIA	NORD	0	0	0	0	SI	NO
0280	ASST DI CREMONA-ISTITUTI OSPITALIERI - CREMONA	Pubblico	Azienda Ospedaliera	LOMBARDIA	NORD	0	0	0	0	SI	SI	4	4	2013-09-15	2020-04-17	2019-05-19	2018-05-20
0281	ASST DI MANTOVA-PRESIDIO OSPEDALIERO - ASOLA	Pubblico	Azienda Ospedaliera	LOMBARDIA	NORD	0	0	0	0	SI	NO
0283	ASST DI MANTOVA-OSP.CIVILE DESTRA SECCHIA-PIEVE CORIANO	Pubblico	Azienda Ospedaliera	LOMBARDIA	NORD	0	0	0	0	NO	NO
0284	ASST DI MANTOVA-OSPEDALE C. POMA - MANTOVA	Pubblico	Azienda Ospedaliera	LOMBARDIA	NORD	12	64	21	95	SI	SI	12249	13646	2016-11-09	2020-05-27	2020-05-27	2020-05-27
0285	ASST DI CREMA-OSPEDALE MAGGIORE - CREMA	Pubblico	Azienda Ospedaliera	LOMBARDIA	NORD	0	0	0	0	SI	NO
0286	ASST DI CREMA-OSPEDALE S. MARTA - RIVOLTA D'ADDA	Pubblico	Azienda Ospedaliera	LOMBARDIA	NORD	0	0	0	0	NO	NO
0287	ASST DI PAVIA-OSPEDALE ARNABOLDI - BRONI	Pubblico	Azienda Ospedaliera	LOMBARDIA	NORD	0	0	0	0	SI	NO
0288	ASST DI PAVIA-OSPEDALE CARLO MIRA-CASORATE PRIMO	Pubblico	Azienda Ospedaliera	LOMBARDIA	NORD	0	0	0	0	NO	NO
0289	ASST DI PAVIA-OSPEDALE S.MARTINO - MEDE	Pubblico	Azienda Ospedaliera	LOMBARDIA	NORD	0	0	0	0	NO	NO
0290	ASST DI PAVIA-OSPEDALE SS.ANNUNZIATA - VARZI	Pubblico	Azienda Ospedaliera	LOMBARDIA	NORD	0	0	0	0	SI	SI	2	2	2013-09-11
0291	ASST DI PAVIA-OSPEDALE CIVILE - VIGEVANO	Pubblico	Azienda Ospedaliera	LOMBARDIA	NORD	0	17	25	83	SI	SI	8806	9191	2017-07-10	2020-05-28	2020-05-27	2020-05-27
0292	ASST DI PAVIA-OSPEDALE CIVILE - VOGHERA	Pubblico	Azienda Ospedaliera	LOMBARDIA	NORD	0	0	0	0	SI	NO
0293	ASST DI PAVIA-OSPEDALE ASILO VITTORIA - MORTARA	Pubblico	Azienda Ospedaliera	LOMBARDIA	NORD	0	0	0	0	SI	NO
0294	ASST DI PAVIA-NUOVO OSPEDALE DI BRONI E STRADELLA	Pubblico	Azienda Ospedaliera	LOMBARDIA	NORD	0	0	0	0	NO	NO
0295	I.N.R.C.A.- PRESIDIO DI CASATENOVO-	Pubblico	IRCCS pubblico	LOMBARDIA	NORD	0	0	0	0	NO	NO
0296	FOND.IRCCS "ISTIT.NAZ.LE TUMORI"MILANO-	Pubblico	IRCCS fondazione (pubblico)	LOMBARDIA	NORD	0	1	1	3	SI	SI	66748	67207	2013-04-09	2020-05-15
0297	FOND.IRCCS IST.NAZ.NEUROLOGICO C.BESTA-M-	Pubblico	IRCCS fondazione (pubblico)	LOMBARDIA	NORD	0	0	0	0	SI	SI	486	508	2013-09-06
0298	POLICLINICO S. MATTEO - PAVIA-	Pubblico	IRCCS fondazione (pubblico)	LOMBARDIA	NORD	0	0	0	0	NO	NO
0299	FONDAZ.IRCCS CA' GRANDA - OSPEDALE MAGGI-	Pubblico	IRCCS fondazione (pubblico)	LOMBARDIA	NORD	0	0	0	0	SI	NO
0300	IRCCS CENTRO MEDICO TRADATE-	Privato	IRCCS privato	LOMBARDIA	NORD	0	0	0	0	NO	NO
0301	ISTITUTO SCIENTIFICO MEDEA-BOSISIO P.-	Privato	IRCCS privato	LOMBARDIA	NORD	0	0	0	0	NO	NO
0302	IRCCS CENTRO MEDICO DI LUMEZZANE-	Privato	IRCCS privato	LOMBARDIA	NORD	0	0	0	0	NO	NO
0303	IRCCS CENTRO MEDICO DI CASTEL GOFFREDO-	Privato	IRCCS privato	LOMBARDIA	NORD	0	0	0	0	NO	NO
0304	CENTRO CARDIOLOGICO "FOND. MONZINO" - MI-	Privato	IRCCS privato	LOMBARDIA	NORD	4	14	6	15	SI	SI	114737	114799	2011-03-30	2020-05-26	2020-05-22	2020-05-21
0305	IRCCS S. RAFFAELE - MILANO-	Privato	IRCCS privato	LOMBARDIA	NORD	19	30	5	37	SI	SI	164241	164783	2014-09-29	2020-05-29	2020-05-28	2020-05-27
0306	IST.AUXOLOGICO ITALIANO - MILANO-IST.AUXOLOGICO ITALIANO-I.S. S.LUCA-MILA	Privato	IRCCS privato	LOMBARDIA	NORD	25	48	9	48	SI	SI	281	289	2017-10-02	2020-05-29	2020-05-28	2020-05-28
0307	IST.AUXOLOGICO ITALIANO - MILANO-IST.AUXOLOGICO ITAL.-I.S. S.MICHELE-MILA	Privato	IRCCS privato	LOMBARDIA	NORD	0	0	0	0	NO	NO
0308	IST.AUXOLOGICO ITALIANO - MILANO-IRCCS OSPEDALE CAPITANIO	Privato	IRCCS privato	LOMBARDIA	NORD	25	48	9	48	SI	SI	294	304	2017-10-02	2020-05-29	2020-05-28	2020-05-28
0309	IRCCS S.M.NASCENTE-FOND.DON C.GNOCCHI-MI-	Privato	IRCCS privato	LOMBARDIA	NORD	0	0	0	0	SI	NO
0310	IRCCS CENTRO MEDICO DI PAVIA-	Privato	IRCCS privato	LOMBARDIA	NORD	0	0	0	0	NO	NO
0311	FOND.IST.NEUROL.C.MONDINO-PAVIA-	Privato	IRCCS privato	LOMBARDIA	NORD	2	8	1	6	SI	SI	3346	3439	2017-03-17	2020-05-22	2020-05-19	2020-05-13
0312	IRCCS CENTRO MEDICO MONTESCANO-	Privato	IRCCS privato	LOMBARDIA	NORD	0	0	0	0	NO	NO
0313	ISTITUTO EUROPEO DI ONCOLOGIA-MILANO-	Privato	IRCCS privato	LOMBARDIA	NORD	3	28	4	29	SI	SI	175584	175886	2009-09-19	2020-05-28	2020-05-27	2020-05-26
0314	IRCCS S.GIOVANNI DI DIO-FBF- BRESCIA-	Privato	IRCCS privato	LOMBARDIA	NORD	0	0	0	0	SI	NO
0315	IST. CLIN. HUMANITAS - ROZZANO-	Privato	IRCCS privato	LOMBARDIA	NORD	0	0	0	0	SI	NO
0316	IRCCS CENTRO MEDICO DI LISSONE-	Privato	IRCCS privato	LOMBARDIA	NORD	0	0	0	0	NO	NO
0317	IRCCS ISTITUTO SCIENTIFICO DI PAVIA-	Privato	IRCCS privato	LOMBARDIA	NORD	0	0	0	0	NO	NO
0318	ISTITUTO ORTOPEDICO GALEAZZI SPA - MILAN-	Privato	IRCCS privato	LOMBARDIA	NORD	11	17	2	12	SI	SI	98189	98146	2013-10-10	2020-05-27	2020-05-24	2020-05-22
0319	I.R.C.C.S. POLICLINICO SAN DONATO-	Privato	IRCCS privato	LOMBARDIA	NORD	10	17	3	12	SI	SI	73690	73671	2013-10-10	2020-05-27	2020-05-26	2020-05-25
0320	IRCCS MULTIMEDICA - MILANO-	Privato	IRCCS privato	LOMBARDIA	NORD	3	13	0	37	SI	SI	6984	7120	2015-07-09	2020-05-22	2020-05-20	2020-05-19
0321	IRCCS IST. SCIENTIFICO DI RIABILITAZIONE-	Privato	IRCCS privato	LOMBARDIA	NORD	0	0	0	0	NO	NO
0322	SAN RAFFAELE TURRO-	Privato	IRCCS privato	LOMBARDIA	NORD	0	0	0	0	SI	NO
0323	OSPEDALE CENTRALE DI BOLZANO-	Pubblico	Ospedale a gestione diretta	Trentino-Alto Adige/Südtirol	NORD	0	0	0	0	SI	NO
0324	OSPEDALE AZIENDALE DI MERANO-	Pubblico	Ospedale a gestione diretta	Trentino-Alto Adige/Südtirol	NORD	0	0	0	0	SI	NO
0325	OSPEDALE AZIENDALE DI BRESSANONE-	Pubblico	Ospedale a gestione diretta	Trentino-Alto Adige/Südtirol	NORD	0	0	0	1	SI	SI	64	68	2017-04-30	2019-04-28	2018-10-04	2017-04-30
0326	OSPEDALE AZIENDALE DI BRUNICO-	Pubblico	Ospedale a gestione diretta	Trentino-Alto Adige/Südtirol	NORD	0	0	0	0	SI	NO
0327	OSPEDALE DI BASE DI VIPITENO-	Pubblico	Ospedale a gestione diretta	Trentino-Alto Adige/Südtirol	NORD	0	0	0	0	SI	NO
0328	OSPEDALE DI BASE DI SAN CANDIDO-	Pubblico	Ospedale a gestione diretta	Trentino-Alto Adige/Südtirol	NORD	0	0	0	0	NO	NO
0329	OSPEDALE DI BASE DI SILANDRO-	Pubblico	Ospedale a gestione diretta	Trentino-Alto Adige/Südtirol	NORD	0	0	0	0	NO	NO
0330	FONDAZIONE SARENTINO-	Privato	Casa di cura privata accreditata	Trentino-Alto Adige/Südtirol	NORD	0	0	0	0	NO	NO
0331	CASA DI CURA SANTA MARIA-	Privato	Casa di cura privata non accreditata	Trentino-Alto Adige/Südtirol	NORD	0	0	0	0	NO	NO
0332	CASA DI CURA VILLA SANT'ANNA-	Privato	Casa di cura privata accreditata	Trentino-Alto Adige/Südtirol	NORD	0	0	0	0	SI	SI	3	3	2019-06-07	2020-04-06	2019-06-18	2019-06-11
0333	CASA DI CURA BONVICINI S.R.L.-	Privato	Casa di cura privata accreditata	Trentino-Alto Adige/Südtirol	NORD	10	22	3	9	SI	SI	8615	8654	2010-09-29	2020-05-27	2020-05-26	2020-05-24
0334	CASA DI CURA VILLA MELITTA-	Privato	Casa di cura privata accreditata	Trentino-Alto Adige/Südtirol	NORD	0	0	0	0	SI	NO
0335	CASA DI CURA FONTE SAN MARTINO-	Privato	Casa di cura privata accreditata	Trentino-Alto Adige/Südtirol	NORD	0	0	0	0	NO	NO
0336	CASA DI CURA SALUS CENTER SRL-	Privato	Casa di cura privata accreditata	Trentino-Alto Adige/Südtirol	NORD	0	0	0	0	SI	NO
0337	Centro di Chirurgia S.Anna-	Privato	Casa di cura privata non accreditata	Trentino-Alto Adige/Südtirol	NORD	0	0	0	0	NO	NO
0338	DOLOMITI SPORTCLINIC SRL-	Privato	Casa di cura privata non accreditata	Trentino-Alto Adige/Südtirol	NORD	0	4	0	3	SI	SI	2157	2219	2013-02-20	2020-05-18	2020-05-08	2020-05-07
0339	Brixsana private clinic GmbH/srl-	Privato	Casa di cura privata non accreditata	Trentino-Alto Adige/Südtirol	NORD	0	0	0	0	NO	NO
0340	OSPEDALE DI TRENTO-PRESIDIO OSPEDALIERO S. CHIARA	Pubblico	Ospedale a gestione diretta	Trentino-Alto Adige/Südtirol	NORD	0	0	0	0	SI	NO
0341	OSPEDALE DI TRENTO-PRESIDIO OSPEDALIERO VILLA ROSA	Pubblico	Ospedale a gestione diretta	Trentino-Alto Adige/Südtirol	NORD	0	0	0	0	NO	NO
0342	OSPEDALE DI TRENTO-PRESIDIO OSPEDALIERO VILLA IGEA	Pubblico	Ospedale a gestione diretta	Trentino-Alto Adige/Südtirol	NORD	0	0	0	0	SI	NO
0343	PRESIDIO OSPEDALIERO DI BORGO VALSUGANA-	Pubblico	Ospedale a gestione diretta	Trentino-Alto Adige/Südtirol	NORD	0	0	0	0	SI	NO
0344	PRESIDIO OSPEDALIERO DI CLES-	Pubblico	Ospedale a gestione diretta	Trentino-Alto Adige/Südtirol	NORD	0	0	0	0	NO	NO
0345	OSPEDALE DI ROVERETO-PRESIDIO OSPEDALIERO S.MARIA DEL CARMINE	Pubblico	Ospedale a gestione diretta	Trentino-Alto Adige/Südtirol	NORD	0	0	0	0	SI	NO
0346	PRESIDIO OSPEDALIERO DI TIONE-	Pubblico	Ospedale a gestione diretta	Trentino-Alto Adige/Südtirol	NORD	0	0	0	0	SI	NO
0347	PRESIDIO OSPEDALIERO DI ARCO-	Pubblico	Ospedale a gestione diretta	Trentino-Alto Adige/Südtirol	NORD	0	0	0	0	NO	NO
0348	PRESIDIO OSPEDALIERO DI CAVALESE-	Pubblico	Ospedale a gestione diretta	Trentino-Alto Adige/Südtirol	NORD	0	0	0	0	SI	NO
0349	OSPEDALE SAN CAMILLO-	Privato	Ospedale classificato o assimilato ai sensi dell'art. 1, ultimo comma, della Legge 132/1968	Trentino-Alto Adige/Südtirol	NORD	0	0	0	0	NO	NO
0350	IST.RIAB.S.STEFANO-U.O. OSP. S.PANCRAZIO-	Privato	Casa di cura privata accreditata	Trentino-Alto Adige/Südtirol	NORD	0	0	0	0	NO	NO
0351	CASA DI CURA EREMO DI ARCO SRL-	Privato	Casa di cura privata accreditata	Trentino-Alto Adige/Südtirol	NORD	0	1	0	0	SI	SI	2123	2146	2015-11-04	2020-05-27	2020-05-20	2020-01-21
0352	CASA DI CURA REGINA-	Privato	Casa di cura privata accreditata	Trentino-Alto Adige/Südtirol	NORD	0	0	0	0	SI	SI	1099	1112	2015-11-15	2020-04-12	2020-03-17	2020-03-10
0353	CASA DI CURA SOLATRIX-	Privato	Casa di cura privata accreditata	Trentino-Alto Adige/Südtirol	NORD	0	0	0	0	SI	SI	1768	1785	2016-04-07	2020-02-28	2020-02-21	2020-02-14
0354	CASA DI CURA VILLA BIANCA-	Privato	Casa di cura privata accreditata	Trentino-Alto Adige/Südtirol	NORD	4	10	0	1	SI	SI	3319	3352	2014-02-12	2020-05-24	2020-05-22	2020-05-19
0355	ISTITUTO CODIVILLA - PUTTI CORTINA-	Privato	Istituto qualificato presidio della U.S.L.	VENETO	NORD	0	0	0	0	SI	NO
0356	OSPEDALE DELL'ULSS N. 1 BELLUNO-OSPEDALE S. MARTINO BELLUNO	Pubblico	Ospedale a gestione diretta	VENETO	NORD	0	0	0	0	SI	NO
0357	OSPEDALE DELL'ULSS N. 1 BELLUNO-OSPEDALE DI AGORDO	Pubblico	Ospedale a gestione diretta	VENETO	NORD	0	0	0	0	SI	NO
0358	OSPEDALE DELL'ULSS N. 1 BELLUNO-OSPEDALE DI PIEVE DI CADORE	Pubblico	Ospedale a gestione diretta	VENETO	NORD	0	0	0	0	SI	NO
0359	AZIENDA ULSS 2 FELTRE-OSPEDALE DI FELTRE 'S. MARIA DEL PRATO'	Pubblico	Ospedale a gestione diretta	VENETO	NORD	0	0	0	0	NO	NO
0360	AZIENDA ULSS 2 FELTRE-OSPEDALE DI LAMON 'CASA CHARITAS'	Pubblico	Ospedale a gestione diretta	VENETO	NORD	0	0	0	0	NO	NO
0361	OSPEDALE DELL'AZIENDA ULSS N. 3-OSPEDALE `SAN BASSIANO` DI BASSANO D.G.	Pubblico	Ospedale a gestione diretta	VENETO	NORD	0	0	0	0	SI	NO
0362	OSPEDALE DELL'AZIENDA ULSS N. 3-OSPEDALE DI ASIAGO	Pubblico	Ospedale a gestione diretta	VENETO	NORD	0	0	0	0	SI	NO
0363	OSPEDALE ALTO VICENTINO-	Pubblico	Ospedale a gestione diretta	VENETO	NORD	0	0	0	0	SI	NO
0364	AZIENDA ULSS 5 OVEST VICENTINO-OSPEDALE DI ARZIGNANO	Pubblico	Ospedale a gestione diretta	VENETO	NORD	0	0	0	0	SI	NO
0365	AZIENDA ULSS 5 OVEST VICENTINO-OSPEDALE DI LONIGO	Pubblico	Ospedale a gestione diretta	VENETO	NORD	0	0	0	0	SI	NO
0366	AZIENDA ULSS 5 OVEST VICENTINO-OSPEDALE DI MONTECCHIO	Pubblico	Ospedale a gestione diretta	VENETO	NORD	0	0	0	0	NO	NO
0367	AZIENDA ULSS 5 OVEST VICENTINO-OSPEDALE DI VALDAGNO	Pubblico	Ospedale a gestione diretta	VENETO	NORD	0	0	0	0	SI	NO
0368	CASA DI CURA ERETENIA-	Privato	Casa di cura privata accreditata	VENETO	NORD	0	0	0	0	SI	NO
0369	CASA DI CURA VILLA BERICA-	Privato	Casa di cura privata accreditata	VENETO	NORD	0	0	0	5	SI	SI	571	589	2017-11-09	2019-08-19	2019-03-06	2019-01-16
0370	CASA DI CURA VILLA MARGHERITA-	Privato	Casa di cura privata accreditata	VENETO	NORD	1	5	1	5	SI	SI	1618	1707	2011-07-14	2020-05-26	2020-05-20	2020-05-15
0371	AZIENDA ULSS.6 VICENZA-PRES. OSPED. VICENZA	Pubblico	Ospedale a gestione diretta	VENETO	NORD	0	0	0	0	SI	NO
0372	AZIENDA ULSS.6 VICENZA-PRES. OSP. NOVENTA VICENTINA	Pubblico	Ospedale a gestione diretta	VENETO	NORD	0	0	0	0	SI	NO
0374	ASSOCIAZIONE LA NS. FAMIGLIA IRCSS MEDEA-ASSOCIAZIONE LA NS.FAMIGLIA IRCSS MEDEA	Privato	IRCCS privato	VENETO	NORD	0	0	0	0	SI	NO
0375	Pres. Ospedaliero Unico di Rete ULSS 7-OSPEDALE DI CONEGLIANO	Pubblico	Ospedale a gestione diretta	VENETO	NORD	0	0	0	0	SI	NO
0376	Pres. Ospedaliero Unico di Rete ULSS 7-OSPEDALE DI VITTORIO VENETO	Pubblico	Ospedale a gestione diretta	VENETO	NORD	0	0	0	0	SI	NO
0377	AZIENDA ULSS N.8 - ASOLO-OSPEDALE DI CASTELFRANCO VENETO	Pubblico	Ospedale a gestione diretta	VENETO	NORD	0	0	0	0	SI	NO
0378	AZIENDA ULSS N.8 - ASOLO-OSPEDALE DI MONTEBELLUNA	Pubblico	Ospedale a gestione diretta	VENETO	NORD	0	0	0	0	SI	NO
0379	OSPEDALE RIABILITATIVO DI ALTA SPECIAL.-	Privato	Istituto qualificato presidio della U.S.L.	VENETO	NORD	2	8	0	7	SI	SI	2077	2132	2015-09-16	2020-05-27	2020-05-20	2020-05-10
0380	C.C S. CAMILLO-	Privato	Ospedale classificato o assimilato ai sensi dell'art. 1, ultimo comma, della Legge 132/1968	VENETO	NORD	0	0	0	0	NO	NO
0381	PARK VILLA NAPOLEON-	Privato	Casa di cura privata accreditata	VENETO	NORD	3	5	0	4	SI	SI	834	879	2010-09-29	2020-05-27	2020-05-20	2020-05-13
0382	C.C.GIOVANNI XXIII-	Privato	Casa di cura privata accreditata	VENETO	NORD	0	0	0	0	SI	SI	9768	9932	2011-03-22	2020-05-28	2020-05-28	2020-05-26
0383	OSPEDALE DI TREVISO-OSPEDALE CA' FONCELLO	Pubblico	Ospedale a gestione diretta	VENETO	NORD	0	0	0	0	SI	NO
0384	OSPEDALE DI TREVISO-OSPEDALE DI ODERZO	Pubblico	Ospedale a gestione diretta	VENETO	NORD	0	0	0	0	SI	SI	362	370	2010-12-27
0385	CASA DI CURA SILENO E ANNA RIZZOLA S.P.A-	Privato	Casa di cura privata accreditata	VENETO	NORD	1	12	0	10	SI	SI	823	850	2018-11-10	2020-05-28	2020-05-25	2020-05-22
0386	OSPEDALE AZIENDA ULSS N. 10-PRESIDIO OSPEDALIERO DI PORTOGRUARO	Pubblico	Ospedale a gestione diretta	VENETO	NORD	0	0	0	0	SI	NO
0387	OSPEDALE AZIENDA ULSS N. 10-PRESIDIO OSPEDALIERO DI SAN DONA` DI P.	Pubblico	Ospedale a gestione diretta	VENETO	NORD	0	0	0	0	SI	NO
0388	OSPEDALE AZIENDA ULSS N. 10-PRESIDIO OSPEDALIERO DI JESOLO	Pubblico	Ospedale a gestione diretta	VENETO	NORD	0	0	0	0	SI	NO
0389	OSP.CLASS.FATEBENEFRATELLI-	Privato	Ospedale classificato o assimilato ai sensi dell'art. 1, ultimo comma, della Legge 132/1968	VENETO	NORD	0	0	0	0	SI	NO
0390	OSP.CLASS.VILLASALUS-	Privato	Ospedale classificato o assimilato ai sensi dell'art. 1, ultimo comma, della Legge 132/1968	VENETO	NORD	0	0	0	0	SI	SI	3314	3389	2017-12-14	2020-05-25	2020-05-20	2020-05-18
0391	CASA DI CURA S.MARCO-	Privato	Istituto qualificato presidio della U.S.L.	VENETO	NORD	0	0	0	0	NO	NO
0392	OSPEDALE DELL'ULSS VENEZIANA-OSPEDALE CIVILE VENEZIA	Pubblico	Ospedale a gestione diretta	VENETO	NORD	0	0	0	0	NO	NO
0393	OSPEDALE DELL'ULSS VENEZIANA-PUNTO PRIMO INTERVENTO LIDO	Pubblico	Ospedale a gestione diretta	VENETO	NORD	0	0	0	0	NO	NO
0394	OSPEDALE DELL'ULSS VENEZIANA-OSPEDALE DELL'ANGELO	Pubblico	Ospedale a gestione diretta	VENETO	NORD	0	0	0	0	SI	NO
0395	I.R.C.C.S. 'S.CAMILLO'-	Privato	IRCCS fondazione	VENETO	NORD	0	0	0	0	NO	NO
0396	AZIENDA U.L.S.S. 13 MIRANO-OSPEDALE DI DOLO	Pubblico	Ospedale a gestione diretta	VENETO	NORD	0	0	0	0	SI	NO
0397	AZIENDA U.L.S.S. 13 MIRANO-OSPEDALE DI MIRANO	Pubblico	Ospedale a gestione diretta	VENETO	NORD	0	0	0	0	SI	NO
0398	AZIENDA U.L.S.S. 13 MIRANO-OSPEDALE DI NOALE	Pubblico	Ospedale a gestione diretta	VENETO	NORD	0	0	0	0	SI	NO
0399	OSPEDALE CIVILE MADONNA DELLA NAVICELLA-	Pubblico	Ospedale a gestione diretta	VENETO	NORD	0	0	0	0	NO	NO
0400	OSPEDALE AZ. ULSS N[ 15 'ALTA PADOVANA'-PRESIDIO OSPEDALIERO DI CAMPOSAMPIERO	Pubblico	Ospedale a gestione diretta	VENETO	NORD	0	0	0	0	SI	NO
0401	OSPEDALE AZ. ULSS N[ 15 'ALTA PADOVANA'-PRESIDIO OSPEDALIERO DI CITTADELLA	Pubblico	Ospedale a gestione diretta	VENETO	NORD	0	0	0	0	SI	NO
0402	BMT SrlCASA DI CURA PRIVATA DIAZ-	Privato	Casa di cura privata non accreditata	VENETO	NORD	1	3	0	0	SI	SI	1715	1734	2014-10-03	2020-05-28	2020-05-25	2020-05-12
0403	CASA DI CURA 'VILLA MARIA'-	Privato	Casa di cura privata accreditata	VENETO	NORD	1	14	0	16	SI	SI	3545	3703	2014-02-24	2020-05-31	2020-05-27	2020-05-27
0404	CASA DI CURA 'TRIESTE'-	Privato	Casa di cura privata accreditata	VENETO	NORD	0	0	0	0	NO	NO
0405	CASA DI CURA ABANO TERME- POLISPEC E TER-	Privato	Istituto qualificato presidio della U.S.L.	VENETO	NORD	0	5	0	2	SI	SI	7666	7811	2013-05-15	2020-05-27	2020-05-25	2020-05-07
0406	CASA DI CURA 'PARCO DEI TIGLI'-	Privato	Casa di cura privata accreditata	VENETO	NORD	0	0	0	0	NO	NO
0407	PRESIDI OSPEDALIERI ULSS16-OSPEDALE SANT`ANTONIO	Pubblico	Ospedale a gestione diretta	VENETO	NORD	0	0	0	0	SI	NO
0408	PRESIDI OSPEDALIERI ULSS16-OSP. IMMACOL. CONCEZ. DI PIOVE DI SACCO	Pubblico	Ospedale a gestione diretta	VENETO	NORD	0	0	0	0	NO	NO
0409	PRESIDIO OSPEDALIERO ULSS 17-SEDE MONTAGNANA	Pubblico	Ospedale a gestione diretta	VENETO	NORD	0	0	0	0	NO	NO
0410	PRESIDIO OSPEDALIERO ULSS 17-SEDE CONSELVE	Pubblico	Ospedale a gestione diretta	VENETO	NORD	0	0	0	0	SI	NO
0411	PRESIDIO OSPEDALIERO ULSS 17-OSPEDALI RIUNITI PADOVA SUD	Pubblico	Ospedale a gestione diretta	VENETO	NORD	0	0	0	0	NO	NO
0412	C.D.C. S.M. MADDALENA-	Privato	Casa di cura privata accreditata	VENETO	NORD	0	0	0	0	SI	NO
0413	Casa di Cura Città di Rovigo-	Privato	Casa di cura privata accreditata	VENETO	NORD	0	0	0	0	SI	NO
0414	OSPEDALI AZ ULSS 18 ROVIGO-P.O. DI ROVIGO	Pubblico	Ospedale a gestione diretta	VENETO	NORD	0	0	0	0	SI	NO
0415	OSPEDALI AZ ULSS 18 ROVIGO-P.O. DI TRECENTA	Pubblico	Ospedale a gestione diretta	VENETO	NORD	0	0	0	0	SI	NO
0416	CASA DI CURA MADONNA DELLA SALUTE-	Privato	Casa di cura privata accreditata	VENETO	NORD	0	0	0	0	NO	NO
0417	OSPEDALE CIVILE DI ADRIA-	Pubblico	Ospedale a gestione diretta	VENETO	NORD	0	0	0	0	SI	NO
0418	OSP. CLASSIF. 'S. GIULIANA' SORELLE MIS.-	Privato	Ospedale classificato o assimilato ai sensi dell'art. 1, ultimo comma, della Legge 132/1968	VENETO	NORD	0	1	1	10	SI	SI	1108	1143	2013-04-19	2020-05-05	2020-04-29	2020-04-29
0419	CENTRO RIABILITATIVO VERONESE SRL-	Privato	Casa di cura privata accreditata	VENETO	NORD	3	11	1	9	SI	SI	833	853	2019-10-15	2020-05-28	2020-05-27	2020-05-21
0420	CLINICA SAN FRANCESCO SpA-Casa Cura Priv-	Privato	Casa di cura privata accreditata	VENETO	NORD	2	20	1	12	SI	SI	1943	1996	2015-06-09	2020-05-31	2020-05-30	2020-05-29
0421	C. D. C. 'VILLA S. CHIARA' SPA-	Privato	Casa di cura privata accreditata	VENETO	NORD	0	0	0	0	SI	NO
0422	AZIENDA ULSS 20 DI VERONA-PRESIDIO OSP. MARZANA	Pubblico	Ospedale a gestione diretta	VENETO	NORD	0	0	0	0	NO	NO
0423	AZIENDA ULSS 20 DI VERONA-POLO OSP. DELL'EST VERONESE	Pubblico	Ospedale a gestione diretta	VENETO	NORD	0	0	0	0	NO	NO
0424	AZIENDA ULSS 20 DI VERONA-PSICHIATRIA SEZIONE B.GO TRENTO - VERONA	Pubblico	Ospedale a gestione diretta	VENETO	NORD	0	0	0	0	NO	NO
0425	AZIENDA U.L.S.S. 21-OSPEDALE PER ACUTI	Pubblico	Ospedale a gestione diretta	VENETO	NORD	0	0	0	0	SI	NO
0426	AZIENDA U.L.S.S. 21-OSPEDALE S.BIAGIO BOVOLONE	Pubblico	Ospedale a gestione diretta	VENETO	NORD	0	0	0	0	NO	NO
0427	OSPEDALE SACRO CUORE - DON CALABRIA-	Privato	Ospedale classificato o assimilato ai sensi dell'art. 1, ultimo comma, della Legge 132/1968	VENETO	NORD	18	23	4	14	SI	SI	16683	17493	2011-01-02	2020-05-27	2020-05-24	2020-05-24
0428	CASA DI CURA VILLA GARDA SPA-	Privato	Casa di cura privata accreditata	VENETO	NORD	0	0	0	0	NO	NO
0429	CASA DI CURA PRIVATA POLISP. DOTT. PEDER-	Privato	Istituto qualificato presidio della U.S.L.	VENETO	NORD	4	6	0	3	SI	SI	4200	4337	2017-02-10	2020-05-28	2020-05-27	2020-05-20
0430	ALS 22 BUSSOLENGO-OSPEDALE CIVILE ORLANDI BUSSOLENGO	Pubblico	Ospedale a gestione diretta	VENETO	NORD	0	0	0	0	SI	NO
0431	ALS 22 BUSSOLENGO-OSPEDALE ISOLA DELLA SCALA	Pubblico	Ospedale a gestione diretta	VENETO	NORD	0	0	0	0	SI	NO
0432	ALS 22 BUSSOLENGO-OSPEDALE DI MALCESINE	Pubblico	Ospedale a gestione diretta	VENETO	NORD	0	0	0	0	NO	NO
0433	ALS 22 BUSSOLENGO-OSPEDALE MAGALINI - VILLAFRANCA DI VR	Pubblico	Ospedale a gestione diretta	VENETO	NORD	0	0	0	0	SI	SI	721	739	2014-11-18	2014-12-01	2014-11-25	2014-11-18
0434	AZIENDA OSPEDALIERA DI PADOVA-	Pubblico	Azienda Ospedaliera	VENETO	NORD	5	9	3	3	SI	SI	3401	3943	2017-02-01	2020-05-28	2020-05-24	2020-05-20
0435	AZ.OSP.UNIVERSITARIA INTEGRATA VERONA-OSPEDALE CIVILE MAGGIORE	Pubblico	Azienda Ospedaliera integrata con l'Università	VENETO	NORD	0	0	0	0	SI	NO
0436	AZ.OSP.UNIVERSITARIA INTEGRATA VERONA-OSPEDALE POLICLINICO	Pubblico	Azienda Ospedaliera integrata con l'Università	VENETO	NORD	0	0	0	0	SI	NO
0437	I.R.C.C.S. ISTITUTO ONCOLOGICO VENETO-	Pubblico	IRCCS pubblico	VENETO	NORD	5	43	0	34	SI	SI	21007	21449	2010-09-23	2020-05-31	2020-05-30	2020-05-29
0438	SANATORIO TRIESTINO S.P.A.-	Privato	Casa di cura privata accreditata	FRIULI VENEZIA GIULIA	NORD	0	0	0	0	SI	NO
0439	PINETA DEL CARSO Spa Casa di Cura-	Privato	Casa di cura privata accreditata	FRIULI VENEZIA GIULIA	NORD	0	0	0	0	NO	NO
0440	CASA DI CURA SALUS-	Privato	Casa di cura privata accreditata	FRIULI VENEZIA GIULIA	NORD	3	4	1	2	SI	SI	650	669	2015-10-21	2020-05-26	2020-05-23	2020-05-18
0441	Presidio Osp. Cattinara e Maggiore di Ts-	Pubblico	Ospedale a gestione diretta	FRIULI VENEZIA GIULIA	NORD	0	0	0	0	SI	NO
0442	PO "Gorizia e Monfalcone"-PO"Gorizia e Monfalcone" sede Gorizia	Pubblico	Ospedale a gestione diretta	FRIULI VENEZIA GIULIA	NORD	0	0	0	0	NO	NO
0443	PO "Gorizia e Monfalcone"-PO"Gorizia e Monfalcone" sede Monfalcone	Pubblico	Ospedale a gestione diretta	FRIULI VENEZIA GIULIA	NORD	0	0	0	0	NO	NO
0444	PO 'Latisana e Palmanova'-PO "Latisana e Palmanova" sede Latisana	Pubblico	Ospedale a gestione diretta	FRIULI VENEZIA GIULIA	NORD	0	0	0	0	NO	NO
0445	PO 'Latisana e Palmanova'-PO "Latisana e Palmanova" sede Palmanova	Pubblico	Ospedale a gestione diretta	FRIULI VENEZIA GIULIA	NORD	0	0	0	0	NO	NO
0446	P.O. "San Daniele del Friuli e Tolmezzo"-Sede di San Daniele	Pubblico	Ospedale a gestione diretta	FRIULI VENEZIA GIULIA	NORD	0	0	0	0	NO	NO
0447	P.O. "San Daniele del Friuli e Tolmezzo"-Sede di Tolmezzo	Pubblico	Ospedale a gestione diretta	FRIULI VENEZIA GIULIA	NORD	0	0	0	0	NO	NO
0448	P.O. "San Daniele del Friuli e Tolmezzo"-Sede di Gemona	Pubblico	Ospedale a gestione diretta	FRIULI VENEZIA GIULIA	NORD	0	0	0	0	NO	NO
0449	IST.DI MEDICINA FISICA E RIABILITAZIONE-	Pubblico	Ospedale a gestione diretta	FRIULI VENEZIA GIULIA	NORD	0	0	0	0	SI	NO
0450	CASA DI CURA 'CITTA` DI UDINE'-	Privato	Casa di cura privata accreditata	FRIULI VENEZIA GIULIA	NORD	0	0	0	0	SI	SI	80	83	2011-08-25
0451	PRESIDIO OSPEDALIERO "S.M.M" DI UDINE-PRESIDIO OSPEDALIERO "SMM" - SEDE UDINE	Pubblico	Ospedale a gestione diretta	FRIULI VENEZIA GIULIA	NORD	0	0	0	0	NO	NO
0452	PRESIDIO OSPEDALIERO "S.M.M" DI UDINE-PRESIDIO OSPEDAL. "SMM" - SEDE CIVIDALE	Pubblico	Ospedale a gestione diretta	FRIULI VENEZIA GIULIA	NORD	0	0	0	0	NO	NO
0453	CASA DI CURA PRIVATA 'S.GIORGIO' SPA-	Privato	Casa di cura privata accreditata	FRIULI VENEZIA GIULIA	NORD	0	0	0	0	NO	NO
0454	Presidio ospedaliero Santa Maria degli A-P.O. S.M.A. di Pordenone sede Pordenone	Pubblico	Ospedale a gestione diretta	FRIULI VENEZIA GIULIA	NORD	0	0	0	0	SI	NO
0455	Presidio ospedaliero San Vito al Tagliam-P.O. San Vito al T. sede di S. Vito al T	Pubblico	Ospedale a gestione diretta	FRIULI VENEZIA GIULIA	NORD	0	0	0	0	NO	NO
0456	Presidio ospedaliero San Vito al Tagliam-P.O. San Vito al T. sede di Spilimbergo	Pubblico	Ospedale a gestione diretta	FRIULI VENEZIA GIULIA	NORD	0	0	0	0	NO	NO
0457	I.R.C.C.S. BURLO GAROFOLO-	Pubblico	IRCCS pubblico	FRIULI VENEZIA GIULIA	NORD	0	0	0	0	NO	NO
0458	CENTRO RIFERIMENTO ONCOLOGICO-	Pubblico	IRCCS pubblico	FRIULI VENEZIA GIULIA	NORD	5	14	2	11	SI	SI	35075	35295	2013-09-19	2020-05-27	2020-05-26	2020-05-25
0459	PRESIDIO OSPEDALIERO UNIFICATO-STABILIMENTO OSPEDALIERO DI IMPERIA	Pubblico	Ospedale a gestione diretta	LIGURIA	NORD	0	0	0	0	SI	NO
0460	PRESIDIO OSPEDALIERO UNIFICATO-STABILIMENTO OSPEDALIERO DI SANREMO	Pubblico	Ospedale a gestione diretta	LIGURIA	NORD	0	0	0	0	SI	NO
0461	PRESIDIO OSPEDALIERO UNIFICATO-STABILIMENTO OSPEDALIERO DI BORDIGHERA	Pubblico	Ospedale a gestione diretta	LIGURIA	NORD	0	0	0	0	SI	NO
0462	Casa di Cura San Michele - ENNE S.r.l.-	Privato	Casa di cura privata accreditata	LIGURIA	NORD	0	8	0	9	SI	SI	2982	3005	2010-06-29	2020-05-28	2020-05-26	2020-05-22
0463	PRESIDIO PONENTE-OSPEDALE SANTA MARIA MISERICORDIA	Pubblico	Ospedale a gestione diretta	LIGURIA	NORD	0	0	0	0	NO	NO
0464	PRESIDIO PONENTE-OSPEDALE SANTA CORONA	Pubblico	Ospedale a gestione diretta	LIGURIA	NORD	0	0	0	0	NO	NO
0465	PRESIDIO LEVANTE-OSPEDALE SAN GIUSEPPE	Pubblico	Ospedale a gestione diretta	LIGURIA	NORD	0	0	0	0	NO	NO
0466	PRESIDIO LEVANTE-OSPEDALE SAN PAOLO	Pubblico	Ospedale a gestione diretta	LIGURIA	NORD	0	0	0	0	SI	NO
0467	E.O. OSPEDALI GALLIERA-	Privato	Ospedale classificato o assimilato ai sensi dell'art. 1, ultimo comma, della Legge 132/1968	LIGURIA	NORD	0	0	0	0	SI	NO
0468	OSPEDALE EVANGELICO INTERNAZIONALE-EVANGELICO Internazionale CASTELLETTO	Privato	Ospedale classificato o assimilato ai sensi dell'art. 1, ultimo comma, della Legge 132/1968	LIGURIA	NORD	0	0	0	0	SI	NO
0469	OSPEDALE EVANGELICO INTERNAZIONALE-EVANGELICO-SAN CARLO VOLTRI	Privato	Ospedale classificato o assimilato ai sensi dell'art. 1, ultimo comma, della Legge 132/1968	LIGURIA	NORD	0	0	0	0	SI	NO
0470	CASA DI CURA VILLA MONTALLEGRO-	Privato	Casa di cura privata non accreditata	LIGURIA	NORD	4	21	0	11	SI	SI	2708	2764	2013-03-26	2020-05-28	2020-05-27	2020-05-23
0471	VILLA SERENA S.P.A.-	Privato	Casa di cura privata non accreditata	LIGURIA	NORD	0	0	0	0	NO	NO
0472	ISTITUTO CARDIOVASCOLARE CAMOGLI-	Privato	Casa di cura privata accreditata	LIGURIA	NORD	0	0	0	0	SI	NO
0473	PRESIDIO OSPEDALIERO METROPOLITANO-OSPEDALE LA COLLETTA ARENZANO	Pubblico	Ospedale a gestione diretta	LIGURIA	NORD	0	0	0	0	SI	NO
0474	PRESIDIO OSPEDALIERO METROPOLITANO-OSPEDALE PADRE ANTERO MICONE SESTRI P.	Pubblico	Ospedale a gestione diretta	LIGURIA	NORD	0	0	0	0	SI	NO
0475	PRESIDIO OSPEDALIERO METROPOLITANO-OSPEDALE VILLA SCASSI	Pubblico	Ospedale a gestione diretta	LIGURIA	NORD	0	0	0	0	SI	NO
0476	PRESIDIO OSPEDALIERO METROPOLITANO-OSPEDALE GALLINO	Pubblico	Ospedale a gestione diretta	LIGURIA	NORD	0	0	0	0	SI	NO
0477	FONDAZIONE SALVATORE MAUGERI-	Privato	IRCCS privato	LIGURIA	NORD	0	0	0	0	NO	NO
0478	PRESIDIO OSPEDALIERO ASL4 CHIAVARESE-OSP. RIUNITI LEONARDI E RIBOLI LAVAGNA	Pubblico	Ospedale a gestione diretta	LIGURIA	NORD	0	0	0	0	NO	NO
0479	PRESIDIO OSPEDALIERO ASL4 CHIAVARESE-OSPEDALE CIVILE DI SESTRI LEVANTE	Pubblico	Ospedale a gestione diretta	LIGURIA	NORD	0	0	0	0	SI	NO
0480	PRESIDIO OSPEDALIERO ASL4 CHIAVARESE-OSPEDALE N.S. DI MONTALLEGRO	Pubblico	Ospedale a gestione diretta	LIGURIA	NORD	0	0	0	0	NO	NO
0481	ICLAS s.r.l.-	Privato	Casa di cura privata accreditata	LIGURIA	NORD	0	0	0	0	SI	SI	889	918	2010-10-08	2020-05-05	2018-06-18	2016-12-20
0482	PRESIDIO OSPEDALIERO DEL LEVANTE LIGURE-OSPEDALE SANT`ANDREA LA SPEZIA	Pubblico	Ospedale a gestione diretta	LIGURIA	NORD	0	0	0	0	SI	NO
0483	PRESIDIO OSPEDALIERO DEL LEVANTE LIGURE-OSPEDALE SAN NICOLO` LEVANTO	Pubblico	Ospedale a gestione diretta	LIGURIA	NORD	0	0	0	0	NO	NO
0484	PRESIDIO OSPEDALIERO DEL LEVANTE LIGURE-STABILIMENTO SAN BARTOLOMEO DI SARZANA	Pubblico	Ospedale a gestione diretta	LIGURIA	NORD	0	0	0	0	SI	NO
0485	CASA DI CURA 'ALMA MATER'-	Privato	Casa di cura privata accreditata	LIGURIA	NORD	0	0	0	0	SI	NO
0486	CENTRO RIABILITAZIONE DON CARLO GNOCCHI-	Privato	Casa di cura privata accreditata	LIGURIA	NORD	0	0	0	0	SI	SI	8	9	2013-09-14	2020-04-23	2020-04-05	2020-03-23
0487	IRCCS AOU S.MARTINO - IST-	Pubblico	IRCCS pubblico	LIGURIA	NORD	0	0	0	0	SI	NO
0488	IST.G.GASLINI-	Pubblico	IRCCS pubblico	LIGURIA	NORD	0	0	0	0	SI	SI	1		2013-09-07
0489	PRESIDIO UNICO PIACENZA-OSPEDALE "GUGLIELMO DA SALICETO" PIACENZ	Pubblico	Ospedale a gestione diretta	EMILIA ROMAGNA	NORD	0	0	0	0	SI	NO
0490	PRESIDIO UNICO PIACENZA-OSPEDALE BOBBIO	Pubblico	Ospedale a gestione diretta	EMILIA ROMAGNA	NORD	0	0	0	0	NO	NO
0491	PRESIDIO UNICO PIACENZA-OSPEDALE CASTEL SAN GIOVANNI	Pubblico	Ospedale a gestione diretta	EMILIA ROMAGNA	NORD	0	0	0	0	SI	NO
0492	PRESIDIO UNICO PIACENZA-OSPEDALE BORGONOVO VAL TIDONE	Pubblico	Ospedale a gestione diretta	EMILIA ROMAGNA	NORD	0	0	0	0	NO	NO
0493	PRESIDIO UNICO PIACENZA-OSPEDALE FIORENZUOLA D'ARDA	Pubblico	Ospedale a gestione diretta	EMILIA ROMAGNA	NORD	0	0	0	0	SI	NO
0494	PRESIDIO UNICO PIACENZA-CENTRO DI RECUPERO E RIABILITAZIONE FUNZ	Pubblico	Ospedale a gestione diretta	EMILIA ROMAGNA	NORD	0	0	0	0	NO	NO
0495	CASA DI CURA PRIVATA PIACENZA S.P.A.-	Privato	Casa di cura privata accreditata	EMILIA ROMAGNA	NORD	0	0	0	0	SI	SI	7	7	2013-11-08
0496	CASA DI CURA PRIVATA S. ANTONINO S.R.L.-	Privato	Casa di cura privata accreditata	EMILIA ROMAGNA	NORD	0	0	0	0	SI	SI	6	6	2013-09-09
0497	CASA DI CURA S.GIACOMO S.R.L.-	Privato	Casa di cura privata accreditata	EMILIA ROMAGNA	NORD	0	0	0	0	SI	SI	955	972	2012-11-08	2020-04-25	2020-04-23	2020-04-02
0498	PRESIDIO OSPEDALIERO AZIENDALE (AUSL PAR-OSPEDALE FIDENZA	Pubblico	Ospedale a gestione diretta	EMILIA ROMAGNA	NORD	0	0	0	0	SI	NO
0499	PRESIDIO OSPEDALIERO AZIENDALE (AUSL PAR-OSPEDALE 'S.MARIA' BORGO VAL DI TARO	Pubblico	Ospedale a gestione diretta	EMILIA ROMAGNA	NORD	0	0	0	0	SI	NO
0500	CASA DI CURA CITTA' DI PARMA-	Privato	Casa di cura privata accreditata	EMILIA ROMAGNA	NORD	0	0	0	0	SI	NO
0501	HOSPITAL PICCOLE FIGLIE-	Privato	Casa di cura privata accreditata	EMILIA ROMAGNA	NORD	5	9	4	4	SI	SI	4276	4261	2014-10-15	2020-05-29	2020-05-27	2020-05-20
0502	VILLA MARIA LUIGIA-	Privato	Casa di cura privata accreditata	EMILIA ROMAGNA	NORD	0	40	0	39	SI	SI	16759	16889	2015-09-16	2020-05-31	2020-05-30	2020-05-29
0503	CASA DI CURA VILLA IGEA-	Privato	Casa di cura privata accreditata	EMILIA ROMAGNA	NORD	0	0	0	0	NO	NO
0504	HOSPITAL VAL PARMA-	Privato	Casa di cura privata accreditata	EMILIA ROMAGNA	NORD	3	11	0	10	SI	SI	2586	2640	2017-07-27	2020-05-29	2020-05-26	2020-05-22
0505	FONDAZIONE DON CARLO GNOCCHI ONLUS-	Privato	Casa di cura privata accreditata	EMILIA ROMAGNA	NORD	0	0	0	0	SI	NO
0506	CENTRO CARDINAL FERRARI S.R.L.-	Privato	Casa di cura privata accreditata	EMILIA ROMAGNA	NORD	0	2	3	15	SI	SI	1430	1478	2013-01-10	2020-05-12	2020-05-07	2020-04-23
0507	PRESIDIO OSPEDALIERO PROVINCIALE DI REGG-OSPEDALE CIVILE GUASTALLA	Pubblico	Ospedale a gestione diretta	EMILIA ROMAGNA	NORD	0	0	0	0	NO	NO
0508	PRESIDIO OSPEDALIERO PROVINCIALE DI REGG-OSPEDALE "S.SEBASTIANO" CORREGGIO	Pubblico	Ospedale a gestione diretta	EMILIA ROMAGNA	NORD	0	0	0	0	SI	SI	4	4	2013-09-28
0509	PRESIDIO OSPEDALIERO PROVINCIALE DI REGG-OSPEDALE "E.FRANCHINI" MONTECCHIO	Pubblico	Ospedale a gestione diretta	EMILIA ROMAGNA	NORD	0	0	0	0	SI	NO
0510	PRESIDIO OSPEDALIERO PROVINCIALE DI REGG-OSPEDALE "G.MAGATI" SCANDIANO	Pubblico	Ospedale a gestione diretta	EMILIA ROMAGNA	NORD	0	0	0	0	SI	NO
0511	PRESIDIO OSPEDALIERO PROVINCIALE DI REGG-OSPEDALE "S.ANNA" CASTELNOVO NE MONTI	Pubblico	Ospedale a gestione diretta	EMILIA ROMAGNA	NORD	0	0	0	0	SI	NO
0512	SALUS HOSPITAL S.P.A-	Privato	Casa di cura privata accreditata	EMILIA ROMAGNA	NORD	0	1	0	0	SI	SI	698	731	2010-10-06	2020-05-05	2018-06-18	2017-02-03
0513	CASA DI CURA PRIVATA POLISPECIALISTICA V-	Privato	Casa di cura privata accreditata	EMILIA ROMAGNA	NORD	3	5	2	3	SI	SI	1290	1315	2011-02-14	2020-05-25	2020-05-19	2020-05-19
0514	PRESIDIO OSPEDALIERO PROVINCIALE NUOVO S-OSPEDALE "B. RAMAZZINI" CARPI	Pubblico	Ospedale a gestione diretta	EMILIA ROMAGNA	NORD	0	0	0	0	NO	NO
0515	PRESIDIO OSPEDALIERO PROVINCIALE NUOVO S-OSPEDALE "SANTA MARIA BIANCA" MIRANDOLA	Pubblico	Ospedale a gestione diretta	EMILIA ROMAGNA	NORD	0	0	0	0	SI	NO
0516	PRESIDIO OSPEDALIERO PROVINCIALE NUOVO S-OSPEDALE VIGNOLA	Pubblico	Ospedale a gestione diretta	EMILIA ROMAGNA	NORD	0	0	0	0	SI	NO
0517	PRESIDIO OSPEDALIERO PROVINCIALE NUOVO S-OSPEDALE PAVULLO NEL FRIGNANO	Pubblico	Ospedale a gestione diretta	EMILIA ROMAGNA	NORD	0	0	0	0	SI	NO
0518	PRESIDIO OSPEDALIERO PROVINCIALE NUOVO S-NUOVO OSPEDALE CIVILE S.AGOSTINO - ESTE	Pubblico	Ospedale a gestione diretta	EMILIA ROMAGNA	NORD	0	0	0	0	SI	NO
0519	NUOVO OSPEDALE CIVILE DI SASSUOLO S.P.A.-	Pubblico	Ospedale a gestione diretta	EMILIA ROMAGNA	NORD	5	10	2	10	SI	SI	5029	5114	2016-07-10	2020-05-31	2020-05-29	2020-05-29
0520	HESPERIA HOSPITAL MODENA S.R.L.-	Privato	Casa di cura privata accreditata	EMILIA ROMAGNA	NORD	1	7	1	5	SI	SI	4192	4281	2013-03-11	2020-05-26	2020-05-20	2020-05-14
0521	PROF. FOGLIANI CASA DI CURA S.R.L.-	Privato	Casa di cura privata accreditata	EMILIA ROMAGNA	NORD	2	4	1	4	SI	SI	695	713	2010-11-30	2020-05-29	2020-05-14	2020-05-12
0522	VILLA IGEA S.P.A. CASA DI CURA-	Privato	Casa di cura privata accreditata	EMILIA ROMAGNA	NORD	0	1	0	1	SI	SI	353	369	2017-10-30	2020-05-11	2020-04-17	2020-04-02
0523	OSPEDALE PRIVATO ACCREDITATO VILLA ROSA-	Privato	Casa di cura privata accreditata	EMILIA ROMAGNA	NORD	0	0	0	0	NO	NO
0524	VILLA PINETA S.R.L.-	Privato	Casa di cura privata accreditata	EMILIA ROMAGNA	NORD	0	0	0	0	NO	NO
0525	PRESIDIO OSPEDALIERO UNICO - AZIENDA DI-OSPEDALE MAGGIORE "C.A. PIZZARDI"	Pubblico	Ospedale a gestione diretta	EMILIA ROMAGNA	NORD	0	0	0	0	SI	NO
0526	PRESIDIO OSPEDALIERO UNICO - AZIENDA DI-OSPEDALE BELLARIA	Pubblico	Ospedale a gestione diretta	EMILIA ROMAGNA	NORD	0	0	0	0	SI	NO
0527	PRESIDIO OSPEDALIERO UNICO - AZIENDA DI-OSPEDALE "DOSSETTI" BAZZANO	Pubblico	Ospedale a gestione diretta	EMILIA ROMAGNA	NORD	0	0	0	0	SI	NO
0528	PRESIDIO OSPEDALIERO UNICO - AZIENDA DI-OSPEDALE "A. COSTA" PORRETTA TERME (ALTO	Pubblico	Ospedale a gestione diretta	EMILIA ROMAGNA	NORD	0	0	0	0	NO	NO
0529	PRESIDIO OSPEDALIERO UNICO - AZIENDA DI-OSPEDALE VERGATO	Pubblico	Ospedale a gestione diretta	EMILIA ROMAGNA	NORD	0	0	0	0	NO	NO
0530	PRESIDIO OSPEDALIERO UNICO - AZIENDA DI-OSPEDALE "SIMIANI" LOIANO	Pubblico	Ospedale a gestione diretta	EMILIA ROMAGNA	NORD	0	0	0	0	SI	NO
0531	PRESIDIO OSPEDALIERO UNICO - AZIENDA DI-OSPEDALE BENTIVOGLIO	Pubblico	Ospedale a gestione diretta	EMILIA ROMAGNA	NORD	0	0	0	0	SI	SI	6	6	2014-02-02
0532	PRESIDIO OSPEDALIERO UNICO - AZIENDA DI-OSPEDALE BUDRIO	Pubblico	Ospedale a gestione diretta	EMILIA ROMAGNA	NORD	0	0	0	0	SI	NO
0533	PRESIDIO OSPEDALIERO UNICO - AZIENDA DI-OSPEDALE "S.SALVATORE" S. GIOVANNI IN P	Pubblico	Ospedale a gestione diretta	EMILIA ROMAGNA	NORD	0	0	0	0	NO	NO
0534	ISTITUTO DELLE SCIENZE NEUROLOGICHE DI B-	Pubblico	IRCCS pubblico	EMILIA ROMAGNA	NORD	1	4	1	8	SI	SI	1746	1832	2015-07-21	2020-05-27	2020-05-26	2020-05-20
0535	OSPEDALE PRIVATO ACCREDITATO VILLA CHIAR-	Privato	Casa di cura privata accreditata	EMILIA ROMAGNA	NORD	0	0	0	0	SI	NO
0536	CASA DI CURA PROF. NOBILI S.P.A.-	Privato	Casa di cura privata accreditata	EMILIA ROMAGNA	NORD	0	0	0	0	SI	NO
0537	CASA DI CURA VILLA ERBOSA OSPEDALE PRIVA-	Privato	Casa di cura privata accreditata	EMILIA ROMAGNA	NORD	0	0	0	0	SI	NO
0538	OSPEDALE PRIVATO ACCREDITATO NIGRISOLI-	Privato	Casa di cura privata accreditata	EMILIA ROMAGNA	NORD	0	0	0	0	SI	NO
0539	OSPEDALE PRIVATO ACCREDITATO VILLA TORRI-	Privato	Casa di cura privata accreditata	EMILIA ROMAGNA	NORD	0	0	0	0	SI	SI	624	644	2011-09-20	2020-05-05	2017-02-03	2017-02-01
0540	CASA DI CURA AI COLLI-	Privato	Casa di cura privata accreditata	EMILIA ROMAGNA	NORD	0	0	0	0	NO	NO
0541	CASA DI CURA MADRE FORTUNATA TONIOLO-	Privato	Casa di cura privata non accreditata	EMILIA ROMAGNA	NORD	0	0	0	0	SI	NO
0542	OSPEDALE PRIVATO VILLALBA HOSPITAL-	Privato	Casa di cura privata non accreditata	EMILIA ROMAGNA	NORD	0	0	0	0	SI	SI	688	716	2011-09-03	2020-05-05	2018-06-18	2016-12-20
0543	OSPEDALE PRIVATO ACCREDITATO VILLA BARUZZIANA-	Privato	Casa di cura privata accreditata	EMILIA ROMAGNA	NORD	0	0	0	0	SI	SI	230	236	2014-09-03	2018-12-28	2018-08-10	2016-08-31
0544	OSPEDALE PRIVATO ACCREDITATO VILLA BELLOMBRA-	Privato	Casa di cura privata accreditata	EMILIA ROMAGNA	NORD	0	0	0	0	SI	SI	3323	3370	2012-05-22	2020-05-29	2020-05-27	2020-05-27
0545	OSPEDALE PRIVATO ACCREDITATO VILLA LAURA-	Privato	Casa di cura privata accreditata	EMILIA ROMAGNA	NORD	0	0	0	0	SI	SI	1265	1310	2016-01-04	2020-04-17	2020-04-17	2020-04-12
0546	OSPEDALE PRIVATO ACCREDITATO VILLA REGINA-	Privato	Casa di cura privata accreditata	EMILIA ROMAGNA	NORD	0	0	0	0	SI	NO
0547	OSPEDALE PRIVATO SANTA VIOLA-	Privato	Casa di cura privata accreditata	EMILIA ROMAGNA	NORD	0	1	0	0	SI	SI	4987	5034	2011-01-25	2020-05-29	2020-05-27	2020-05-27
0548	CASA DI CURA EUGENIO GRUPPIONI OSPEDALE-	Privato	Casa di cura privata non accreditata	EMILIA ROMAGNA	NORD	0	0	0	0	SI	SI	1076	1101	2015-12-14	2020-05-01	2020-04-12	2020-03-08
0549	PRESIDIO OSPEDALIERO IMOLA - CASTEL S. P-OSPEDALE CIVILE NUOVO "S.MARIA DELLA SCA	Pubblico	Ospedale a gestione diretta	EMILIA ROMAGNA	NORD	0	0	0	0	SI	NO
0550	PRESIDIO OSPEDALIERO IMOLA - CASTEL S. P-OSPEDALE CASTEL SAN PIETRO TERME	Pubblico	Ospedale a gestione diretta	EMILIA ROMAGNA	NORD	0	0	0	0	NO	NO
0551	OSPEDALE MONTECATONE REHABILITATION INST-	Privato	Istituto qualificato presidio della U.S.L.	EMILIA ROMAGNA	NORD	4	8	0	10	SI	SI	4831	4985	2010-10-30	2020-05-26	2020-05-25	2020-05-21
0552	PRESIDIO OSPEDALIERO UNICO-OSPEDALE DEL DELTA	Pubblico	Ospedale a gestione diretta	EMILIA ROMAGNA	NORD	0	0	0	0	NO	NO
0553	PRESIDIO OSPEDALIERO UNICO-OSPEDALE "MAZZOLANI VANDINI" ARGENTA	Pubblico	Ospedale a gestione diretta	EMILIA ROMAGNA	NORD	0	0	0	0	SI	NO
0554	PRESIDIO OSPEDALIERO UNICO-STABILIMENTO OSPEDALIERO " SS. ANNUNZIAT	Pubblico	Ospedale a gestione diretta	EMILIA ROMAGNA	NORD	0	0	0	0	NO	NO
0555	CASA DI CURA QUISISANA S.R.L.-	Privato	Casa di cura privata accreditata	EMILIA ROMAGNA	NORD	0	0	0	0	SI	SI	1944	1968	2017-07-10	2020-05-16	2020-05-14	2020-05-08
0556	CASA DI CURA SALUS S.R.L.-	Privato	Casa di cura privata accreditata	EMILIA ROMAGNA	NORD	3	9	0	3	SI	SI	492	506	2016-01-06	2020-05-21	2020-05-19	2020-05-18
0557	OSPEDALE "SANTA MARIA DELLE CROCI" RAVEN-	Pubblico	Ospedale a gestione diretta	EMILIA ROMAGNA	NORD	0	0	0	0	SI	NO
0558	OSPEDALE "UMBERTO 1°" LUGO-	Pubblico	Ospedale a gestione diretta	EMILIA ROMAGNA	NORD	0	0	0	0	SI	NO
0559	OSPEDALE "DEGLI INFERMI " FAENZA-	Pubblico	Ospedale a gestione diretta	EMILIA ROMAGNA	NORD	0	1	0	1	SI	SI	956	989	2009-12-06	2019-12-23	2019-03-03	2019-03-03
0560	PRESIDIO OSPEDALIERO FORLI'-OSPEDALE "MORGAGNI-PIERANTONI" FORLI'	Pubblico	Ospedale a gestione diretta	EMILIA ROMAGNA	NORD	0	0	0	0	SI	NO
0561	PRESIDIO OSPEDALIERO FORLI'-OSPEDALE "NEFETTI" SANTA SOFIA	Pubblico	Ospedale a gestione diretta	EMILIA ROMAGNA	NORD	0	0	0	0	SI	NO
0562	PRESIDIO OSPEDALIERO CESENA-OSPEDALE "MAURIZIO BUFALINI" CESENA	Pubblico	Ospedale a gestione diretta	EMILIA ROMAGNA	NORD	0	0	0	0	SI	NO
0563	PRESIDIO OSPEDALIERO CESENA-OSPEDALE "GINESIO MARCONI" CESENATICO	Pubblico	Ospedale a gestione diretta	EMILIA ROMAGNA	NORD	0	0	0	0	SI	NO
0564	PRESIDIO OSPEDALIERO CESENA-OSPEDALE "PIETRO ANGIOLONI" BAGNO DI ROM	Pubblico	Ospedale a gestione diretta	EMILIA ROMAGNA	NORD	0	0	0	0	SI	NO
0565	PRESIDIO OSPEDALIERO RIMINI-SANTARCANGEL-OSPEDALE "INFERMI" RIMINI	Pubblico	Ospedale a gestione diretta	EMILIA ROMAGNA	NORD	0	0	0	0	SI	SI	4318	4409	2009-02-25	2017-08-13	2017-07-23	2016-09-17
0566	PRESIDIO OSPEDALIERO RIMINI-SANTARCANGEL-OSPEDALE "FRANCHINI" SANTARCANGELO DI RO	Pubblico	Ospedale a gestione diretta	EMILIA ROMAGNA	NORD	0	0	0	0	SI	NO
0567	PRESIDIO OSPEDALIERO RIMINI-SANTARCANGEL-OSPEDALE SACRA FAMIGLIA NOVAFELTRIA	Pubblico	Ospedale a gestione diretta	EMILIA ROMAGNA	NORD	0	0	0	0	SI	NO
0568	PRESIDIO OSPEDALIERO RICCIONE-CATTOLICA-OSPEDALE "CECCARINI" RICCIONE	Pubblico	Ospedale a gestione diretta	EMILIA ROMAGNA	NORD	0	0	0	0	SI	SI	959	988	2009-02-27	2016-09-14	2016-09-08	2013-03-14
0569	PRESIDIO OSPEDALIERO RICCIONE-CATTOLICA-OSPEDALE "CERVESI" CATTOLICA	Pubblico	Ospedale a gestione diretta	EMILIA ROMAGNA	NORD	0	0	0	0	SI	NO
0570	OSPEDALE PRIVATO DOMUS NOVA S.P.A.-	Privato	Casa di cura privata accreditata	EMILIA ROMAGNA	NORD	3	10	0	9	SI	SI	4371	4398	2010-06-16	2020-05-27	2020-05-26	2020-05-22
0571	CASA DI CURA SAN FRANCESCO-	Privato	Casa di cura privata accreditata	EMILIA ROMAGNA	NORD	2	8	0	9	SI	SI	1441	1456	2010-05-24	2020-05-26	2020-05-22	2020-05-13
0572	VILLA MARIA CECILIA HOSPITAL-	Privato	Casa di cura privata accreditata	EMILIA ROMAGNA	NORD	0	1	0	0	SI	SI	3434	3521	2011-01-20	2020-05-05	2018-06-18	2016-12-20
0573	OSPEDALE PRIVATO "SAN PIER DAMIANO HOSPITAL-	Privato	Casa di cura privata accreditata	EMILIA ROMAGNA	NORD	0	0	0	0	SI	SI	369	379	2017-02-16	2020-05-05	2018-06-18	2017-03-14
0574	CASA DI CURA PRIVATA VILLA AZZURRA-	Privato	Casa di cura privata accreditata	EMILIA ROMAGNA	NORD	0	0	0	0	SI	SI	105	112	2012-10-23	2012-10-23
0575	OSPEDALE PRIVATO ACCREDITATO VILLA IGEA-	Privato	Casa di cura privata accreditata	EMILIA ROMAGNA	NORD	0	0	0	0	SI	NO
0576	VILLA SERENA-	Privato	Casa di cura privata accreditata	EMILIA ROMAGNA	NORD	0	0	0	0	SI	NO
0577	MALATESTA NOVELLO-	Privato	Casa di cura privata accreditata	EMILIA ROMAGNA	NORD	0	0	0	0	SI	SI	792	814	2015-04-09	2018-06-14	2018-06-14	2017-10-09
0578	CASA DI CURA PRIVATA SAN LORENZINO S.P.A-	Privato	Casa di cura privata accreditata	EMILIA ROMAGNA	NORD	0	0	0	0	SI	SI	910	933	2017-01-27	2020-05-22	2020-03-25	2020-03-15
0579	SOL ET SALUS-	Privato	Casa di cura privata accreditata	EMILIA ROMAGNA	NORD	6	13	0	11	SI	SI	1537	1631	2010-11-28	2020-05-29	2020-05-28	2020-05-27
0580	CASA DI CURA VILLA MARIA-	Privato	Casa di cura privata accreditata	EMILIA ROMAGNA	NORD	6	6	1	2	SI	SI	1841	1884	2013-11-07	2020-05-11	2020-05-06	2020-05-06
0581	LUCE SUL MARE-	Privato	Casa di cura privata accreditata	EMILIA ROMAGNA	NORD	0	4	0	1	SI	SI	2202	2223	2011-03-22	2020-05-14	2020-05-09	2020-05-04
0582	VILLA SALUS S.R.L.-	Privato	Casa di cura privata accreditata	EMILIA ROMAGNA	NORD	0	0	0	0	NO	NO
0583	CASA DI CURA PROF. E. MONTANARI-	Privato	Casa di cura privata accreditata	EMILIA ROMAGNA	NORD	5	6	0	1	SI	SI	1793	1866	2010-04-22	2020-05-21	2020-05-18	2020-05-15
0584	I.R.S.T. SRL IRCCS-	Privato	IRCCS privato	EMILIA ROMAGNA	NORD	12	30	1	8	SI	SI	6517	6755	2011-06-30	2020-05-31	2020-05-28	2020-05-27
0585	AZIENDA OSPEDALIERO-UNIVERSITARIA DI PAR-	Pubblico	Azienda Ospedaliera integrata con l'Università	EMILIA ROMAGNA	NORD	0	0	0	0	SI	NO
0586	AZIENDA OSPEDALIERA DI REGGIO EMILIA-AZIENDA OSPEDALIERA DI REGGIO EMILIA-S.	Pubblico	Azienda Ospedaliera	EMILIA ROMAGNA	NORD	10	16	9	18	SI	SI	12503	12879	2015-01-23	2020-05-31	2020-05-29	2020-05-28
0587	AZIENDA OSPEDALIERA DI REGGIO EMILIA-AZIENDA OSPEDALIERA DI REGGIO EMILIA - I	Pubblico	Azienda Ospedaliera	EMILIA ROMAGNA	NORD	0	0	0	0	SI	NO
0588	AZIENDA OSPEDALIERO-UNIVERSITARIA DI MODENA-	Pubblico	Azienda Ospedaliera integrata con l'Università	EMILIA ROMAGNA	NORD	8	31	6	20	SI	SI	16109	16500	2011-01-25	2020-05-30	2020-05-30	2020-05-27
0589	AZIENDA OSPEDALIERO-UNIVERSITARIA DI BOLOGNA-	Pubblico	Azienda Ospedaliera integrata con l'Università	EMILIA ROMAGNA	NORD	46	48	12	26	SI	SI	13715	14435	2010-12-17	2020-05-30	2020-05-30	2020-05-29
0590	AZIENDA OSPEDALIERO-UNIVERSITARIA DI FERRARA-	Pubblico	Azienda Ospedaliera integrata con l'Università	EMILIA ROMAGNA	NORD	11	40	4	21	SI	SI	8113	8701	2011-10-13	2020-05-29	2020-05-29	2020-05-29
0591	ISTITUTO ORTOPEDICO RIZZOLI-	Pubblico	IRCCS pubblico	EMILIA ROMAGNA	NORD	5	27	3	33	SI	SI	22451	23079	2010-01-29	2020-05-29	2020-05-29	2020-05-29
0592	CASA DI CURA S. RITA-	Privato	Casa di cura privata accreditata	TOSCANA	CENTRO	1	1	0	0	SI	SI	211	215	2014-06-23	2020-05-05	2018-06-18	2018-02-01
0593	CASA DI CURA VILLA FIORITA-	Privato	Casa di cura privata accreditata	TOSCANA	CENTRO	0	0	0	0	SI	SI	956	966	2015-06-23	2018-11-17	2018-11-12	2018-08-29
0594	CASA DI CURA VILLA DONATELLO SPA-	Privato	Casa di cura privata non accreditata	TOSCANA	CENTRO	5	16	2	8	SI	SI	3130	3245	2012-10-10	2020-05-29	2020-05-27	2020-05-26
0595	VILLA MARIA BEATRICE HOSPITAL SRL-	Privato	Casa di cura privata accreditata	TOSCANA	CENTRO	0	0	0	0	SI	SI	213	218	2010-09-29	2018-06-18	2017-02-03	2016-12-20
0596	VILLA DEI PINI S.R.L.-	Privato	Casa di cura privata accreditata	TOSCANA	CENTRO	0	0	0	0	NO	NO
0597	IFCA SPA CASA DI CURA ULIVELLA E GLICINI-	Privato	Casa di cura privata accreditata	TOSCANA	CENTRO	0	0	0	0	NO	NO
0598	VILLA MARIA TERESA HOSPITAL SRL-	Privato	Casa di cura privata accreditata	TOSCANA	CENTRO	1	1	0	0	SI	SI	172	174	2013-03-13	2020-05-05	2018-06-18	2017-01-13
0599	C. ONC.CO F.NO CASA DI C. VILLANOVA SRL-	Privato	Casa di cura privata accreditata	TOSCANA	CENTRO	0	0	0	0	NO	NO
0600	VILLA DELLE TERME SPA-	Privato	Casa di cura privata accreditata	TOSCANA	CENTRO	0	0	0	0	SI	NO
0601	CASA DI CURA VAL DI SIEVE SRL-	Privato	Casa di cura privata accreditata	TOSCANA	CENTRO	0	0	0	0	NO	NO
0602	CASA DI CURA "LEONARDO"-	Privato	Casa di cura privata accreditata	TOSCANA	CENTRO	2	5	0	13	SI	SI	1616	1636	2010-12-22	2020-05-22	2020-05-15	2020-05-11
0603	CASA DI CURA FRATE SOLE SRL-	Privato	Casa di cura privata accreditata	TOSCANA	CENTRO	2	7	0	1	SI	SI	1451	1492	2017-09-06	2020-05-28	2020-05-25	2020-05-21
0604	CENTRO DAY SURGERY MAURIZIO BUFALINI SRL-	Privato	Casa di cura privata non accreditata	TOSCANA	CENTRO	0	7	0	12	SI	SI	336	347	2019-12-02	2020-05-25	2020-05-24	2020-05-24
0605	LIFE CRONOS SRL - VILLA DELLE ROSE-	Privato	Casa di cura privata non accreditata	TOSCANA	CENTRO	0	0	0	0	NO	NO
0606	SPEDALI RIUNITI-OSPEDALE SAN JACOPO	Pubblico	Ospedale a gestione diretta	TOSCANA	CENTRO	0	0	0	0	SI	NO
0607	SPEDALI RIUNITI-OSPEDALE LORENZO PACINI	Pubblico	Ospedale a gestione diretta	TOSCANA	CENTRO	0	0	0	0	NO	NO
0608	OSPEDALE DELLA VALDINIEVOLE COSIMO E DAMIANO-	Pubblico	Ospedale a gestione diretta	TOSCANA	CENTRO	0	0	0	0	SI	NO
0609	NUOVO OSPEDALE DI PRATO S.STEFANO-	Pubblico	Ospedale a gestione diretta	TOSCANA	CENTRO	1	2	0	0	SI	SI	2928	2974	2009-01-26	2020-05-12	2020-03-25	2020-03-15
0610	OSPEDALE DI BORGO SAN LORENZO-	Pubblico	Ospedale a gestione diretta	TOSCANA	CENTRO	0	0	0	0	SI	NO
0611	OSPEDALE FIORENTINO SUD-EST-OSPEDALE S.M.ANNUNZIATA	Pubblico	Ospedale a gestione diretta	TOSCANA	CENTRO	0	0	0	0	NO	NO
0612	OSPEDALE FIORENTINO SUD-EST-OSPEDALE SERRISTORI	Pubblico	Ospedale a gestione diretta	TOSCANA	CENTRO	0	0	0	0	SI	NO
0613	OSPEDALE FIORENTINO-SANTA MARIA NUOVA	Pubblico	Ospedale a gestione diretta	TOSCANA	CENTRO	0	0	0	0	SI	NO
0614	OSPEDALE FIORENTINO-ISTITUTO ORTOPEDICO TOSCANO	Pubblico	Ospedale a gestione diretta	TOSCANA	CENTRO	0	0	0	0	NO	NO
0615	OSPEDALE FIORENTINO-OSP. S. GIOVANNI DI DIO TORREGALLI	Pubblico	Ospedale a gestione diretta	TOSCANA	CENTRO	0	0	0	0	SI	NO
0616	OSPEDALE FIORENTINO-OBLATE AZIENDA SANITARIA FIRENZE	Pubblico	Ospedale a gestione diretta	TOSCANA	CENTRO	0	0	0	0	SI	NO
0617	PRESIDIO OSPEDALIERO ASL 11 EMPOLI-OSPEDALE S. GIUSEPPE	Pubblico	Ospedale a gestione diretta	TOSCANA	CENTRO	0	0	0	0	SI	NO
0618	PRESIDIO OSPEDALIERO ASL 11 EMPOLI-OSPEDALE SAN PIETRO IGNEO	Pubblico	Ospedale a gestione diretta	TOSCANA	CENTRO	0	0	0	0	NO	NO
0619	PRESIDIO OSPEDALIERO ASL 11 EMPOLI-OSPEDALE DEGLI INFERMI	Pubblico	Ospedale a gestione diretta	TOSCANA	CENTRO	0	0	0	0	NO	NO
0620	FONDAZIONE DON CARLO GNOCCHI - ONLUS-	Privato	IRCCS privato	TOSCANA	CENTRO	0	0	0	0	SI	NO
0621	CASA CURA S.CAMILLO-FON. OPERA S.CAMILLO-	Privato	Casa di cura privata accreditata	TOSCANA	CENTRO	0	0	0	0	SI	NO
0622	CASA DI CURA MD BARBANTINI-	Privato	Casa di cura privata accreditata	TOSCANA	CENTRO	0	0	0	0	SI	SI	12	13	2019-10-07	2019-10-07	2019-10-07	2019-10-07
0623	C. DI CURA M.D. BARBANTINI SANTA CHIARA-	Privato	Casa di cura privata accreditata	TOSCANA	CENTRO	0	0	0	0	SI	NO
0624	CASA DI CURA S.ZITA-	Privato	Casa di cura privata accreditata	TOSCANA	CENTRO	0	0	0	0	SI	NO
0625	C.CURA VILLE DI NOZZANO S.STEFANO RIAB.-	Privato	Casa di cura privata accreditata	TOSCANA	CENTRO	0	0	0	0	SI	NO
0626	CASA DI CURA SUORE DELL'ADDOLORATA-	Privato	Casa di cura privata accreditata	TOSCANA	CENTRO	0	0	0	0	SI	NO
0627	CASA DI CURA PRIVATA DELLA MISERICORDIA-	Privato	Casa di cura privata accreditata	TOSCANA	CENTRO	0	0	0	0	NO	NO
0628	CASA DI CURA PRIVATA SAN ROSSORE S.R.L.-	Privato	Casa di cura privata non accreditata	TOSCANA	CENTRO	0	7	0	8	SI	SI	1494	1593	2017-05-09	2020-05-26	2020-05-22	2020-05-20
0629	CASA DI CURA VILLA TIRRENA-	Privato	Casa di cura privata accreditata	TOSCANA	CENTRO	0	0	0	0	SI	SI	3	3	2013-09-09
0630	CEN.S. MARIA ALLA PINETA F. DON GNOCCHI-	Privato	Casa di cura privata accreditata	TOSCANA	CENTRO	0	0	0	0	SI	NO
0631	PRESIDIO OSPEDALIERO ZONA LUNIGIANA-OSP. S. ANTONIO ABATE FIVIZZANO (MS)	Pubblico	Ospedale a gestione diretta	TOSCANA	CENTRO	0	0	0	0	SI	NO
0632	PRESIDIO OSPEDALIERO ZONA LUNIGIANA-OSP. CIV. S.ANTONIO PONTREMOLI (MS)	Pubblico	Ospedale a gestione diretta	TOSCANA	CENTRO	0	0	0	0	SI	NO
0633	PRESIDIO OSPEDALIERO ZONA DELLE APUANE-STABILIMENTO OSPEDALIERO DI CARRARA	Pubblico	Ospedale a gestione diretta	TOSCANA	CENTRO	0	0	0	0	SI	NO
0634	PRESIDIO OSPEDALIERO ZONA DELLE APUANE-OSPEDALE DELLE APUANE	Pubblico	Ospedale a gestione diretta	TOSCANA	CENTRO	0	0	0	0	NO	NO
0635	PRESIDIO OSPEDALIERO VALLE DEL SERCHIO-OSPEDALE SANTA CROCE	Pubblico	Ospedale a gestione diretta	TOSCANA	CENTRO	0	0	0	0	SI	NO
0636	PRESIDIO OSPEDALIERO VALLE DEL SERCHIO-OSPEDALE SAN FRANCESCO	Pubblico	Ospedale a gestione diretta	TOSCANA	CENTRO	0	0	0	0	SI	NO
0637	PRESIDIO OSPEDALIERO SAN LUCA-	Pubblico	Ospedale a gestione diretta	TOSCANA	CENTRO	0	0	0	0	SI	NO
0638	PRESIDIO OSPEDALIERO "S.MARIA MADDALENA"-	Pubblico	Ospedale a gestione diretta	TOSCANA	CENTRO	0	0	0	0	SI	NO
0639	PRESIDIO OSPEDALIERO "FELICE LOTTI"-P.O. F. LOTTI STABILIMENTO DI PONTEDERA	Pubblico	Ospedale a gestione diretta	TOSCANA	CENTRO	0	0	0	0	SI	NO
0640	PRESIDIO OSPEDALIERO "FELICE LOTTI"-SPDC AZIENDALE ASL5	Pubblico	Ospedale a gestione diretta	TOSCANA	CENTRO	0	0	0	0	NO	NO
0641	OSPEDALE CECINA-	Pubblico	Ospedale a gestione diretta	TOSCANA	CENTRO	0	0	0	0	SI	NO
0642	OSPEDALE LIVORNO-	Pubblico	Ospedale a gestione diretta	TOSCANA	CENTRO	0	0	0	0	SI	NO
0643	OSPEDALE PIOMBINO-	Pubblico	Ospedale a gestione diretta	TOSCANA	CENTRO	0	0	0	0	SI	NO
0644	OSPEDALE DI PORTOFERRAIO-	Pubblico	Ospedale a gestione diretta	TOSCANA	CENTRO	0	0	0	0	SI	NO
0645	OSPEDALE VERSILIA-	Pubblico	Ospedale a gestione diretta	TOSCANA	CENTRO	0	0	0	0	SI	NO
0646	AUXILIUM VITAE VOLTERRA SPA-	Privato	Istituto qualificato presidio della U.S.L.	TOSCANA	CENTRO	0	11	0	0	SI	SI	607	625	2018-10-11	2020-05-31	2020-05-31	2020-05-31
0647	CASA DI CURA POGGIO DEL SOLE-CASA DI CURA POGGIO DEL SOLE	Privato	Casa di cura privata accreditata	TOSCANA	CENTRO	0	0	0	0	NO	NO
0648	CASA DI CURA POGGIO DEL SOLE-CENTRO CHIRURGICO TOSCANO SRL	Privato	Casa di cura privata accreditata	TOSCANA	CENTRO	0	0	0	0	SI	NO
0649	CASA DI CURA S.GIUSEPPE-	Privato	Casa di cura privata accreditata	TOSCANA	CENTRO	0	0	0	0	SI	SI	662	672	2020-11-11
0650	CASA DI CURA RUGANI-	Privato	Casa di cura privata accreditata	TOSCANA	CENTRO	0	0	0	0	SI	SI	743	764	2011-03-21	2020-02-26	2018-04-23	2018-04-18
0651	OSPEDALE DEL CASENTINO-	Pubblico	Ospedale a gestione diretta	TOSCANA	CENTRO	0	0	0	0	NO	NO
0652	OSPEDALE DELLA VALTIBERINA-	Pubblico	Ospedale a gestione diretta	TOSCANA	CENTRO	0	0	0	0	SI	NO
0653	OSPEDALE AREA ARETINA NORD-	Pubblico	Ospedale a gestione diretta	TOSCANA	CENTRO	0	0	0	0	NO	NO
0654	OSPEDALE S.ANDREA MASSA MARITTIMA-	Pubblico	Ospedale a gestione diretta	TOSCANA	CENTRO	0	0	0	0	SI	NO
0655	OSPEDALE DELLE COLLINE DELL'ALBEGNA-OSPEDALE DI ORBETELLO	Pubblico	Ospedale a gestione diretta	TOSCANA	CENTRO	0	0	0	0	SI	NO
0656	OSPEDALE DELLE COLLINE DELL'ALBEGNA-OSPEDALE DI PITIGLIANO	Pubblico	Ospedale a gestione diretta	TOSCANA	CENTRO	0	0	0	0	NO	NO
0657	OSPEDALE CIVILE DI CASTEL DEL PIANO-	Pubblico	Ospedale a gestione diretta	TOSCANA	CENTRO	0	0	0	0	SI	NO
0658	OSPEDALE DELLA MISERICORDIA GROSSETO-	Pubblico	Ospedale a gestione diretta	TOSCANA	CENTRO	0	0	0	0	SI	NO
0659	SERVIZIO PSICHIATRICO DIAGNOSI E CURA-	Pubblico	Ospedale a gestione diretta	TOSCANA	CENTRO	0	0	0	0	NO	NO
0660	PRESIDIO OSPEDALIERO AMIATA SENESE-	Pubblico	Ospedale a gestione diretta	TOSCANA	CENTRO	0	0	0	0	NO	NO
0661	OSPEDALE DELL'ALTA VAL D'ELSA-	Pubblico	Ospedale a gestione diretta	TOSCANA	CENTRO	0	0	0	0	NO	NO
0662	OSPEDALI RIUNITI DELLA VAL DI CHIANA-	Pubblico	Ospedale a gestione diretta	TOSCANA	CENTRO	0	0	0	0	SI	NO
0663	OSPEDALE NUOVO VALDARNO-	Pubblico	Ospedale a gestione diretta	TOSCANA	CENTRO	0	0	0	0	SI	NO
0664	NUOVO OSPEDALE VALDICHIANA S. MARGHERITA-	Pubblico	Ospedale a gestione diretta	TOSCANA	CENTRO	0	0	0	0	SI	NO
0665	CENTRO RIABILITAZIONE TERRANUOVA B. SPA-	Privato	Istituto qualificato presidio della U.S.L.	TOSCANA	CENTRO	0	0	0	0	NO	NO
0666	AZIENDA OSPEDALIERO-UNIVERSITARIA PISANA-	Pubblico	Azienda Ospedaliera integrata con l'Università	TOSCANA	CENTRO	0	0	0	0	SI	SI	56	58	2011-02-24
0667	FONDAZIONE STELLA MARIS - CALAMBRONE-	Privato	IRCCS fondazione	TOSCANA	CENTRO	4	10	3	16	SI	SI	4129	4247	2010-11-11	2020-05-23	2020-05-16	2020-05-14
0668	FONDAZIONE CNR-RT G. MONASTERIO-FONDAZIONE CNR-RT G. MONASTERIO	Privato	Ente di ricerca	TOSCANA	CENTRO	6	10	0	6	SI	SI	476	513	2018-12-21	2020-05-27	2020-05-20	2020-05-19
0669	FONDAZIONE CNR-RT G. MONASTERIO-OSPEDALE DEL CUORE G. PASQUINUCCI	Privato	Ente di ricerca	TOSCANA	CENTRO	0	0	0	0	NO	NO
0670	AZIENDA OSPEDALIERA UNIVERSITARIA SENESE-	Pubblico	Azienda Ospedaliera integrata con l'Università	TOSCANA	CENTRO	0	0	0	0	SI	SI	809	818	2014-05-26	2015-05-05	2015-04-30	2015-03-10
0671	AZ. OSPEDALIERO - UNIVERSITARIA CAREGGI-	Pubblico	Azienda Ospedaliera integrata con l'Università	TOSCANA	CENTRO	29	36	0	1	SI	SI	4339	4467	2014-05-01	2020-05-29	2020-05-28	2020-05-27
0672	AZIENDA OSPEDALIERA MEYER-	Pubblico	Azienda Ospedaliera integrata con l'Università	TOSCANA	CENTRO	0	7	0	5	SI	SI	177986	177452	2008-10-02	2020-05-29	2020-05-21	2020-05-15
0673	CASA DI CURA VILLA FIORITA-	Privato	Casa di cura privata accreditata	UMBRIA	CENTRO	0	0	0	0	SI	NO
0674	CASA DI CURA PORTA SOLE-	Privato	Casa di cura privata accreditata	UMBRIA	CENTRO	0	0	0	0	SI	NO
0675	CLINICA LAMI-	Privato	Casa di cura privata accreditata	UMBRIA	CENTRO	0	0	0	0	SI	NO
0676	CASA DI CURA LIOTTI-	Privato	Casa di cura privata accreditata	UMBRIA	CENTRO	9	21	0	0	SI	SI	2795	2816	2011-11-28	2020-05-27	2020-05-26	2020-05-16
0677	PRESIDIO OSPEDALIERO ALTO TEVERE-OSPEDALE DI CITTA` DI CASTELLO	Pubblico	Ospedale a gestione diretta	UMBRIA	CENTRO	0	0	0	0	SI	NO
0678	PRESIDIO OSPEDALIERO ALTO TEVERE-OSPEDALE DI UMBERTIDE	Pubblico	Ospedale a gestione diretta	UMBRIA	CENTRO	0	0	0	0	NO	NO
0679	PRESIDIO OSPEDALIERO UNIFICATO-STAB.OSPEDALIERO CASTIGLIONE DEL LAGO	Pubblico	Ospedale a gestione diretta	UMBRIA	CENTRO	0	0	0	0	SI	NO
0680	PRESIDIO OSPEDALIERO UNIFICATO-STAB.OSPEDALIERO CITTA`DELLA PIEVE	Pubblico	Ospedale a gestione diretta	UMBRIA	CENTRO	0	0	0	0	NO	NO
0681	PRESIDIO OSPEDALIERO UNIFICATO-C.O.R.I. - PASSIGNANO	Pubblico	Ospedale a gestione diretta	UMBRIA	CENTRO	0	0	0	0	SI	NO
0682	PRESIDIO OSPEDALIERO UNIFICATO-STAB. OSPEDALIERO ASSISI	Pubblico	Ospedale a gestione diretta	UMBRIA	CENTRO	0	0	0	0	SI	NO
0683	PRESIDIO OSPEDALIERO UNIFICATO-STAB. OSPEDALIERO MEDIA VALLE DEL TEVERE	Pubblico	Ospedale a gestione diretta	UMBRIA	CENTRO	0	0	0	0	NO	NO
0684	PRESIDIO OSPEDALIERO ALTO CHIASCIO-	Pubblico	Ospedale a gestione diretta	UMBRIA	CENTRO	0	0	0	0	NO	NO
0685	SERVIZIO PSICHIATRICO DIAGNOSI E CURA-	Pubblico	Ospedale a gestione diretta	UMBRIA	CENTRO	0	0	0	0	NO	NO
0686	CASA DI CURA VILLA AURORA SRL-	Privato	Casa di cura privata accreditata	UMBRIA	CENTRO	0	0	0	0	SI	SI	147	153	2011-08-16	2016-02-18	2016-02-11	2016-02-02
0687	POLO OSPEDALIERO SPOLETO-OSPEDALE CIVILE SAN MATTEO DEGLI INFERMI	Pubblico	Ospedale a gestione diretta	UMBRIA	CENTRO	0	0	0	0	SI	NO
0688	POLO OSPEDALIERO SPOLETO-OSPEDALE CIVILE DI NORCIA	Pubblico	Ospedale a gestione diretta	UMBRIA	CENTRO	0	0	0	0	NO	NO
0689	POLO OSPEDALIERO SPOLETO-OSPEDALE S.RITA CASCIA	Pubblico	Ospedale a gestione diretta	UMBRIA	CENTRO	0	0	0	0	NO	NO
0690	SANTA MARIA DELLA STELLA-	Pubblico	Ospedale a gestione diretta	UMBRIA	CENTRO	0	0	0	0	SI	NO
0691	PRESIDIO OSPEDALIERO NARNI AMELIA-STABILIMENTO OSPEDALIERO DI NARNI	Pubblico	Ospedale a gestione diretta	UMBRIA	CENTRO	0	0	0	0	SI	NO
0692	PRESIDIO OSPEDALIERO NARNI AMELIA-STABILIMENTO OSPEDALIERO DI AMELIA	Pubblico	Ospedale a gestione diretta	UMBRIA	CENTRO	0	0	0	0	SI	NO
0693	PRESIDIO OSPEDALIERO NARNI AMELIA-DOMUS GRATIAE	Pubblico	Ospedale a gestione diretta	UMBRIA	CENTRO	0	0	0	0	NO	NO
0694	POLO OSPEDALIERO FOLIGNO-OSPEDALE SAN GIOVANNI BATTISTA FOLIGNO	Pubblico	Ospedale a gestione diretta	UMBRIA	CENTRO	0	0	0	0	SI	NO
0695	POLO OSPEDALIERO FOLIGNO-STABILIMENTO DI TREVI	Pubblico	Ospedale a gestione diretta	UMBRIA	CENTRO	0	0	0	0	NO	NO
0696	AZIENDA OSPEDALIERA DI PERUGIA-	Pubblico	Azienda Ospedaliera	UMBRIA	CENTRO	29	36	0	1	SI	SI	4339	4467	2014-05-01	2020-05-31	2020-05-29	2020-05-28
0697	AZIENDA OSPEDALIERA 'S. MARIA' - TERNI-	Pubblico	Azienda Ospedaliera	UMBRIA	CENTRO	61	76	21	35	SI	SI	7655	7885	2016-12-31	2020-05-31	2020-05-30	2020-05-30
0698	PRESIDIO OSPEDALIERO UNICO AV1-OSP S. MARIA DELLA MISERICORDIA - URBINO	Pubblico	Ospedale a gestione diretta	MARCHE	CENTRO	0	0	0	0	SI	SI	9	9	2019-10-04	2019-10-04	2019-10-04
0699	PRESIDIO OSPEDALIERO UNICO AV1-OSPEDALE SS DONNINO E CARLO - PERGOLA	Pubblico	Ospedale a gestione diretta	MARCHE	CENTRO	0	0	0	0	NO	NO
0700	PRESIDIO OSPEDALIERO UNICO AV1-OSPEDALE CELLI - CAGLI	Pubblico	Ospedale a gestione diretta	MARCHE	CENTRO	0	0	0	0	SI	NO
0701	PRESIDIO OSPEDALIERO UNICO AV1-OSPEDALE LANCIARINI - SASSOCORVARO	Pubblico	Ospedale a gestione diretta	MARCHE	CENTRO	0	0	0	0	SI	NO
0702	PRESIDIO OSPEDALIERO UNICO AV1-OSPEDALE CIVILE - FOSSOMBRONE	Pubblico	Ospedale a gestione diretta	MARCHE	CENTRO	0	0	0	0	SI	NO
0703	PRESIDIO OSPEDALIERO UNICO AV2-PRESIDIO OSPEDALIERO ZT 4 - SENIGALLIA	Pubblico	Ospedale a gestione diretta	MARCHE	CENTRO	0	0	0	0	NO	NO
0704	PRESIDIO OSPEDALIERO UNICO AV2-OSPEDALE "CARLO URBANI" DI JESI	Pubblico	Ospedale a gestione diretta	MARCHE	CENTRO	0	0	0	0	SI	NO
0705	PRESIDIO OSPEDALIERO UNICO AV2-OSP. SS. BENVENUTO E ROCCO - OSIMO	Pubblico	Ospedale a gestione diretta	MARCHE	CENTRO	0	0	0	0	SI	NO
0706	PRESIDIO OSPEDALIERO UNICO AV2-OSPEDALE CIVILE 'E.PROFILI' - FABRIANO	Pubblico	Ospedale a gestione diretta	MARCHE	CENTRO	0	0	0	0	SI	SI	10	10	2013-09-12	2020-04-09	2018-12-30	2018-05-19
0707	PRESIDIO OSPEDALIERO UNICO AV2-OSPEDALE SANTA CASA - LORETO	Pubblico	Ospedale a gestione diretta	MARCHE	CENTRO	0	0	0	0	SI	NO
0708	PRESIDIO OSPEDALIERO UNICO AV2-OSPEDALE GENERALE DI ZONA - CINGOLI	Pubblico	Ospedale a gestione diretta	MARCHE	CENTRO	0	0	0	0	NO	NO
0709	PRESIDIO OSPEDALIERO UNICO AV3-OSPEDALE GENERALE DI ZONA - CIVITANOVA	Pubblico	Ospedale a gestione diretta	MARCHE	CENTRO	0	0	0	0	SI	NO
0710	PRESIDIO OSPEDALIERO UNICO AV3-OSPEDALE GENERALE PROVINCIALE - MACERATA	Pubblico	Ospedale a gestione diretta	MARCHE	CENTRO	0	0	0	0	SI	NO
0711	PRESIDIO OSPEDALIERO UNICO AV3-OSPEDALE S.MARIA DELLA PIETA` - CAMERINO	Pubblico	Ospedale a gestione diretta	MARCHE	CENTRO	0	0	0	0	NO	NO
0712	PRESIDIO OSPEDALIERO UNICO AV3-OSPEDALE B.EUSTACCHIO - S. SEVERINO M.	Pubblico	Ospedale a gestione diretta	MARCHE	CENTRO	0	0	0	0	NO	NO
0713	PRESIDIO OSPEDALIERO UNICO AV3-OSPEDALE DI TREIA	Pubblico	Ospedale a gestione diretta	MARCHE	CENTRO	0	0	0	0	SI	NO
0714	PRESIDIO OSPEDALIERO UNICO AV3-OSPEDALE DI TOLENTINO	Pubblico	Ospedale a gestione diretta	MARCHE	CENTRO	0	0	0	0	NO	NO
0715	PRESIDIO OSPEDALIERO UNICO AV3-OSPEDALE CIVILE SANTA LUCIA - RECANATI	Pubblico	Ospedale a gestione diretta	MARCHE	CENTRO	0	0	0	0	SI	NO
0716	PRESIDIO OSPEDALIERO UNICO AV3-OSPEDALE S.SOLLECITO - MATELICA	Pubblico	Ospedale a gestione diretta	MARCHE	CENTRO	0	0	0	0	NO	NO
0717	PRESIDIO OSPEDALIERO UNICO AV4-OSPEDALE DI FERMO	Pubblico	Ospedale a gestione diretta	MARCHE	CENTRO	0	0	0	0	SI	NO
0718	PRESIDIO OSPEDALIERO UNICO AV4-OSPEDALE VITTORIO EMANUELE II - AMANDOLA	Pubblico	Ospedale a gestione diretta	MARCHE	CENTRO	0	0	0	0	SI	NO
0719	PRESIDIO OSPEDALIERO UNICO AV5-MADONNA DEL SOCCORSO - S.BENEDETTO	Pubblico	Ospedale a gestione diretta	MARCHE	CENTRO	0	0	0	0	SI	NO
0720	PRESIDIO OSPEDALIERO UNICO AV5-OSP. GEN.	Pubblico	Ospedale a gestione diretta	MARCHE	CENTRO	0	0	0	0	NO	NO
0721	IST.DI RIAB. S.STEFANO - VILLA ADRIA-	Privato	Casa di cura privata accreditata	MARCHE	CENTRO	1	16	4	9	SI	SI	19	20	2018-10-09	2020-04-29	2020-04-28	2020-04-28
0722	CASA DI CURA VILLA IGEA-	Privato	Casa di cura privata accreditata	MARCHE	CENTRO	0	1	0	0	SI	SI	5061	5127	2014-11-04	2020-04-23	2020-04-15	2020-04-14
0723	CASA DI CURA VILLA SILVIA-	Privato	Casa di cura privata accreditata	MARCHE	CENTRO	0	0	0	0	SI	SI	644	659	2015-03-18	2019-07-15	2019-07-15	2019-05-06
0724	LABOR SPA CASA DI CURA VILLA SERENA-	Privato	Casa di cura privata accreditata	MARCHE	CENTRO	0	1	0	0	SI	SI	3760	3789	2015-12-28	2020-04-15	2020-03-18	2019-11-06
0725	CASA DI CURA VILLA JOLANDA-	Privato	Casa di cura privata accreditata	MARCHE	CENTRO	0	0	0	0	NO	NO
0726	CASA DI CURA DOTT. MARCHETTI SRL-	Privato	Casa di cura privata accreditata	MARCHE	CENTRO	0	0	0	0	NO	NO
0727	CENTRO OSPEDALIERO S.STEFANO-Gruppo KOS-	Privato	Casa di cura privata accreditata	MARCHE	CENTRO	0	0	0	0	SI	SI	3	3	2019-05-11	2020-04-29	2020-04-28	2020-04-28
0728	CASA DI CURA VILLA PINI SANATRIX GESTION-	Privato	Casa di cura privata accreditata	MARCHE	CENTRO	0	0	0	0	SI	SI	126	161	2010-09-29	2019-12-19	2016-01-31
0729	CASA DI CURA 'VILLA SAN MARCO'-	Privato	Casa di cura privata accreditata	MARCHE	CENTRO	0	0	0	0	NO	NO
0730	CASA DI CURA 'SAN GIUSEPPE'-	Privato	Casa di cura privata accreditata	MARCHE	CENTRO	0	2	0	1	SI	SI	907	959	2014-11-04	2019-12-13	2019-11-22	2019-11-15
0731	CASA DI CURA ' VILLA ANNA ' SRL-	Privato	Casa di cura privata accreditata	MARCHE	CENTRO	0	0	0	0	SI	NO
0732	CASA DI CURA 'STELLA MARIS' SRL-	Privato	Casa di cura privata accreditata	MARCHE	CENTRO	0	0	0	0	SI	SI	670	688	2012-12-17	2017-07-27	2017-06-01	2017-05-31
0733	RITA SRL CASA CURA PRIVATA VILLAVERDE-	Privato	Casa di cura privata accreditata	MARCHE	CENTRO	0	0	0	0	SI	SI	235	238	2016-09-08	2018-04-14	2018-04-07	2018-04-01
0734	STUDIO MEDICO CHIR. POLISP.-	Privato	Casa di cura privata accreditata	MARCHE	CENTRO	0	0	0	0	NO	NO
0735	A.O. OSPEDALI RIUNITI MARCHE NORD-OSPEDALE SAN SALVATORE - PESARO	Pubblico	Azienda Ospedaliera	MARCHE	CENTRO	0	0	0	0	SI	NO
0736	A.O. OSPEDALI RIUNITI MARCHE NORD-OSPEDALE SANTA CROCE - FANO	Pubblico	Azienda Ospedaliera	MARCHE	CENTRO	0	0	0	0	SI	NO
0737	A.O.U.OSPEDALI RIUNITI - ANCONA-PRESIDIO OSPEDALIERO UMBERTO I°	Pubblico	Azienda Ospedaliera	MARCHE	CENTRO	0	0	0	0	NO	NO
0738	A.O.U.OSPEDALI RIUNITI - ANCONA-PRESIDIO OSPEDALIERO G.M.LANCISI	Pubblico	Azienda Ospedaliera	MARCHE	CENTRO	0	0	0	0	NO	NO
0739	A.O.U.OSPEDALI RIUNITI - ANCONA-PRESIDIO OSPEDALIERO G.SALESI	Pubblico	Azienda Ospedaliera	MARCHE	CENTRO	0	0	0	0	SI	NO
0740	OSPEDALI INRCA MARCHE-OSPEDALE INRCA - ANCONA	Pubblico	IRCCS pubblico	MARCHE	CENTRO	0	2	0	5	SI	SI	2095	2161	2012-11-19	2020-04-20	2020-04-11	2020-04-10
0741	OSPEDALI INRCA MARCHE-OSPEDALE INRCA - FERMO	Pubblico	IRCCS pubblico	MARCHE	CENTRO	0	0	0	0	SI	NO
0742	OSPEDALE DI ACQUAPENDENTE-	Pubblico	Ospedale a gestione diretta	LAZIO	CENTRO	0	0	0	0	SI	NO
0743	OSPEDALE DI CIVITACASTELLANA-	Pubblico	Ospedale a gestione diretta	LAZIO	CENTRO	0	0	0	0	SI	SI	3	3	2019-05-12
0744	OSPEDALE DI TARQUINIA-	Pubblico	Ospedale a gestione diretta	LAZIO	CENTRO	0	0	0	0	SI	NO
0745	CASA DI CURA SALUS-	Privato	Casa di cura privata accreditata	LAZIO	CENTRO	0	0	0	0	SI	SI	150	158	2010-11-12	2020-03-18	2020-03-16	2019-11-10
0746	NUOVA S.TERESA DEL BAMBIN GESU`-	Privato	Casa di cura privata accreditata	LAZIO	CENTRO	0	0	0	0	NO	NO
0747	VILLA IMMACOLATA-	Privato	Casa di cura privata accreditata	LAZIO	CENTRO	0	0	0	0	SI	NO
0748	POLO OSPEDALIERO-	Pubblico	Ospedale a gestione diretta	LAZIO	CENTRO	0	0	0	0	NO	NO
0749	POLO OSPEDALIERO UNICO INTEGRATO-PRESIDIO S.CAMILLO DE LELLIS DI RIETI	Pubblico	Ospedale a gestione diretta	LAZIO	CENTRO	0	0	0	0	NO	NO
0750	PRESIDIO OSPEDALIERO NORD-	Pubblico	Ospedale a gestione diretta	LAZIO	CENTRO	0	0	0	0	NO	NO
0751	PRESIDIO OSPEDALIERO CENTRO-ALFREDO FIORINI TERRACINA	Pubblico	Ospedale a gestione diretta	LAZIO	CENTRO	0	0	0	0	SI	NO
0752	PRESIDIO OSPEDALIERO CENTRO-SAN GIOVANNI DI DIO FONDI	Pubblico	Ospedale a gestione diretta	LAZIO	CENTRO	0	0	0	0	SI	NO
0753	PRESIDIO OSPEDALIERO CENTRO-REGINA ELENA PRIVERNO	Pubblico	Ospedale a gestione diretta	LAZIO	CENTRO	0	0	0	0	NO	NO
0754	PRESIDIO OSPEDALIERO SUD-DONO SVIZZERO FORMIA	Pubblico	Ospedale a gestione diretta	LAZIO	CENTRO	0	0	0	0	SI	NO
0755	CASA DEL SOLE CLINICA TOMMASO COSTA-	Privato	Casa di cura privata accreditata	LAZIO	CENTRO	0	0	0	1	SI	SI	21798	21855	2016-01-15	2020-04-28	2020-04-16	2020-04-12
0756	ISTIT CHIR ORTOP TRAUMATOLOGICO-	Privato	Casa di cura privata accreditata	LAZIO	CENTRO	0	0	0	0	NO	NO
0757	CASA DI CURA SAN MARCO-	Privato	Casa di cura privata accreditata	LAZIO	CENTRO	0	0	0	0	NO	NO
0758	ISTITUTO FISIOTERAPICO C.FRANCESCHINI-	Privato	Casa di cura privata accreditata	LAZIO	CENTRO	0	0	0	0	SI	NO
0759	CASA DI CURA CITTA` DI APRILIA-	Privato	Casa di cura privata accreditata	LAZIO	CENTRO	0	0	0	0	NO	NO
0760	CASA DI CURA 'VILLA SILVANA'-	Privato	Casa di cura privata accreditata	LAZIO	CENTRO	2	3	1	10	SI	SI	1925	2025	2013-05-08	2020-03-03	2020-02-19	2020-02-03
0761	OSPEDALE F. SPAZIANI FROSINONE-	Pubblico	Ospedale a gestione diretta	LAZIO	CENTRO	0	0	0	0	SI	NO
0762	OSPEDALE SAN BENEDETTO ALATRI-	Pubblico	Ospedale a gestione diretta	LAZIO	CENTRO	0	0	0	0	SI	SI	765	786	2011-02-06	2011-02-06
0763	OSPEDALE CIVILE S.S.TRINITA` N.SEDE SORA-	Pubblico	Ospedale a gestione diretta	LAZIO	CENTRO	0	0	0	0	SI	NO
0764	OSPEDALE S. SCOLASTICA CASSINO-	Pubblico	Ospedale a gestione diretta	LAZIO	CENTRO	0	0	0	0	SI	NO
0765	CASA DI CURA PRIV. S. ANNA S.R.L CASSINO-	Privato	Casa di cura privata accreditata	LAZIO	CENTRO	1	4	0	0	SI	SI	2074	2104	2016-03-03	2020-04-27	2020-04-19	2020-04-11
0766	VILLA GIOIA CASA DI CURA PRIV. SRL SORA-	Privato	Casa di cura privata accreditata	LAZIO	CENTRO	2	14	4	19	SI	SI	1542	1570	2017-04-24	2020-04-12	2020-04-10	2020-04-05
0767	CASA DI CURA PRIV. VILLA SERENA CASSINO-	Privato	Casa di cura privata accreditata	LAZIO	CENTRO	4	7	1	9	SI	SI	2314	2349	2016-01-15	2020-04-18	2020-04-17	2020-04-11
0768	CASA DI CURA PRIV. SANTA TERESA ISOLA L.-	Privato	Casa di cura privata accreditata	LAZIO	CENTRO	0	1	4	5	SI	SI	1541	1574	2014-01-26	2020-04-24	2020-03-11	2020-03-10
0769	CASA CURA PRIVATA"SAN RAFFAELE" CASSINO-	Privato	Casa di cura privata accreditata	LAZIO	CENTRO	0	0	0	0	SI	NO
0770	I.N.I. DIV.DISTACCAT CITTA` BIANCA-	Privato	Casa di cura privata accreditata	LAZIO	CENTRO	0	0	0	0	SI	SI	2061	2090	2019-07-03	2020-05-03	2020-04-29	2020-04-29
0771	OSPEDALE GENERALE SANTO SPIRITO-OSPEDALE SANTO SPIRITO	Pubblico	Ospedale a gestione diretta	LAZIO	CENTRO	0	0	0	0	NO	NO
0772	OSPEDALE GENERALE SANTO SPIRITO-VILLA BETANIA	Pubblico	Ospedale a gestione diretta	LAZIO	CENTRO	0	0	0	0	NO	NO
0773	OSPEDALE REGIONALE OFTALMICO-	Pubblico	Ospedale a gestione diretta	LAZIO	CENTRO	0	0	0	0	NO	NO
0774	P.T.P. NUOVO REGINA MARGHERITA-	Pubblico	Ospedale a gestione diretta	LAZIO	CENTRO	0	0	0	0	NO	NO
0775	OSPEDALE SAN PIETRO - FBF-	Privato	Ospedale classificato o assimilato ai sensi dell'art. 1, ultimo comma, della Legge 132/1968	LAZIO	CENTRO	0	0	0	0	NO	NO
0776	OSPEDALE SAN GIOVANNI CALIBITA - FBF-	Privato	Ospedale classificato o assimilato ai sensi dell'art. 1, ultimo comma, della Legge 132/1968	LAZIO	CENTRO	0	0	0	0	NO	NO
0777	OSPEDALE SAN CARLO DI NANCY-	Privato	Ospedale classificato o assimilato ai sensi dell'art. 1, ultimo comma, della Legge 132/1968	LAZIO	CENTRO	0	1	0	0	SI	SI	2159	2219	2011-03-16	2018-01-16	2017-03-14	2017-02-03
0778	OSP. GEN. DI ZONA 'CRISTO RE'-	Privato	Ospedale classificato o assimilato ai sensi dell'art. 1, ultimo comma, della Legge 132/1968	LAZIO	CENTRO	0	0	0	0	SI	NO
0779	CASA DI CURA VILLA DOMELIA S.R.L.-	Privato	Casa di cura privata accreditata	LAZIO	CENTRO	0	0	0	0	SI	NO
0780	CASA DI CURA VILLA VALERIA S.R.L.-	Privato	Casa di cura privata accreditata	LAZIO	CENTRO	0	0	0	0	SI	NO
0781	CASA DI CURA VILLA TIBERIA S.R.L.-	Privato	Casa di cura privata accreditata	LAZIO	CENTRO	0	1	0	0	SI	SI	1041	1093	2010-09-29	2018-07-21	2018-06-18	2017-07-14
0782	CASA DI CURA POLICLINICO ITALIA-	Privato	Casa di cura privata accreditata	LAZIO	CENTRO	0	0	0	0	NO	NO
0783	CASA DI CURA VILLA BENEDETTA-	Privato	Casa di cura privata non accreditata	LAZIO	CENTRO	0	0	0	0	SI	NO
0784	CASA DI CURA VILLA LUISA-	Privato	Casa di cura privata non accreditata	LAZIO	CENTRO	0	0	0	0	NO	NO
0785	CASA DI CURA SANATRIX-	Privato	Casa di cura privata non accreditata	LAZIO	CENTRO	1	7	0	1	SI	SI	2659	2717	2011-01-11	2020-04-02	2020-03-04	2020-03-02
0786	CLINICA PARIOLI srl-	Privato	Casa di cura privata non accreditata	LAZIO	CENTRO	0	6	0	10	SI	SI	671	682	2010-10-31	2020-04-28	2020-04-23	2020-04-02
0787	CASA DI CURA VILLA AURORA-	Privato	Casa di cura privata accreditata	LAZIO	CENTRO	0	0	0	0	SI	SI	212	213	2019-07-08	2020-04-14	2020-04-11	2020-04-09
0788	CASA DI CURA N.SIGNORA DELLA MERCEDE-	Privato	Casa di cura privata non accreditata	LAZIO	CENTRO	0	0	0	0	SI	NO
0789	CASA DI CURA MARCO POLO-	Privato	Casa di cura privata accreditata	LAZIO	CENTRO	0	0	0	0	SI	NO
0790	CASA DI CURA ASSUNZIONE DI MARIA SS-	Privato	Casa di cura privata non accreditata	LAZIO	CENTRO	0	0	0	0	SI	NO
0791	CASA DI CURA QUISISANA-	Privato	Casa di cura privata non accreditata	LAZIO	CENTRO	0	4	0	5	SI	SI	8121	8186	2014-03-03	2020-04-28	2020-04-21	2020-04-21
0792	CASA DI CURA SANTA FAMIGLIA-	Privato	Casa di cura privata accreditata	LAZIO	CENTRO	0	4	3	14	SI	SI	14078	14286	2011-09-26	2020-05-04	2020-04-29	2020-04-25
0793	CASA DI CURA VILLA DEL ROSARIO-	Privato	Casa di cura privata non accreditata	LAZIO	CENTRO	0	0	0	0	SI	NO
0794	CASA DI CURA VILLA MAFALDA-	Privato	Casa di cura privata non accreditata	LAZIO	CENTRO	2	10	1	8	SI	SI	5546	5616	2015-04-07	2020-05-04	2020-05-01	2020-04-29
0795	CASA DI CURA SAN DOMENICO-	Privato	Casa di cura privata non accreditata	LAZIO	CENTRO	0	0	0	0	SI	SI	152	151	2020-01-25	2020-01-25	2020-01-25
0796	CASA DI CURA VILLA STUART-	Privato	Casa di cura privata non accreditata	LAZIO	CENTRO	0	11	0	12	SI	SI	17308	17416	2015-06-18	2020-04-27	2020-04-24	2020-04-21
0797	CASA DI CURA VILLA MARGHERITA-	Privato	Casa di cura privata non accreditata	LAZIO	CENTRO	1	7	2	3	SI	SI	1188	1239	2010-09-29	2020-05-05	2020-05-01	2020-04-30
0798	CASA DI CURA SANTO VOLTO-	Privato	Casa di cura privata non accreditata	LAZIO	CENTRO	0	0	0	0	SI	NO
0799	CLINICA VALLE GIULIA SPA-	Privato	Casa di cura privata non accreditata	LAZIO	CENTRO	0	0	0	0	SI	NO
0800	CASA DI CURA S.RITA DA CASCIA-	Privato	Casa di cura privata accreditata	LAZIO	CENTRO	0	0	0	0	NO	NO
0801	CASA DI CURA PIO XI-	Privato	Casa di cura privata non accreditata	LAZIO	CENTRO	0	0	0	0	SI	NO
0802	CASA DI CURA PAIDEIA-	Privato	Casa di cura privata non accreditata	LAZIO	CENTRO	2	9	2	19	SI	SI	8099	8247	2012-02-17	2020-04-23	2020-04-17	2020-04-16
0803	CASA DI CURA NUOVA VILLA CLAUDIA-	Privato	Casa di cura privata accreditata	LAZIO	CENTRO	6	27	2	36	SI	SI	3787	3876	2014-05-29	2020-05-05	2020-05-04	2020-05-03
0804	CASA DI CURA SAN FELICIANO-	Privato	Casa di cura privata accreditata	LAZIO	CENTRO	0	0	0	0	SI	SI	1404	1431	2016-04-20	2020-05-05	2020-04-11	2020-04-03
0805	CASA DI CURA MATER DEI-	Privato	Casa di cura privata non accreditata	LAZIO	CENTRO	2	8	4	17	SI	SI	10583	10678	2012-02-22	2020-04-27	2020-04-24	2020-04-21
0806	CDC ANCELLE FRANCESCANE DEL BUON PASTORE-	Privato	Casa di cura privata accreditata	LAZIO	CENTRO	0	0	0	0	SI	NO
0807	AURELIA HOSPITAL-	Privato	Casa di cura privata accreditata	LAZIO	CENTRO	0	0	0	0	SI	NO
0808	CASA DI CURA VILLA SALARIA S.R.L.-	Privato	Casa di cura privata non accreditata	LAZIO	CENTRO	0	0	0	0	SI	SI	1314	1339	2014-04-22	2020-02-23	2020-02-06	2018-11-17
0809	ARS MEDICA SPA-	Privato	Casa di cura privata non accreditata	LAZIO	CENTRO	0	0	0	0	SI	SI	131	132	2016-07-14	2018-01-14	2017-10-10	2017-10-04
0810	VILLA FLAMINIA-	Privato	Casa di cura privata non accreditata	LAZIO	CENTRO	0	0	0	0	NO	NO
0811	CASA DI CURA VILLA S. MARIA DI LEUCA-	Privato	Casa di cura privata non accreditata	LAZIO	CENTRO	0	0	0	0	NO	NO
0812	CASA DI CURA VILLA VERDE-	Privato	Casa di cura privata accreditata	LAZIO	CENTRO	0	0	0	0	SI	NO
0813	CENTRO PER LA SALUTE DELLA DONNA S.ANNA-	Pubblico	Ospedale a gestione diretta	LAZIO	CENTRO	0	0	0	0	NO	NO
0814	PRESIDIO OSPEDALIERO SAN FILIPPO NERI-PRESIDIO SAN FILIPPO NERI	Pubblico	Ospedale a gestione diretta	LAZIO	CENTRO	0	0	0	0	SI	NO
0815	PRESIDIO OSPEDALIERO SAN FILIPPO NERI-PRESIDIO CASSIA SANT'ANDREA	Pubblico	Ospedale a gestione diretta	LAZIO	CENTRO	0	0	0	0	NO	NO
0816	PRESIDIO OSPEDALIERO SAN FILIPPO NERI-SALUS INFIRMORUM	Pubblico	Ospedale a gestione diretta	LAZIO	CENTRO	0	0	0	0	SI	NO
0817	CASA DI CURA PRIVATA `DON CARLO GNOCCHI`-	Privato	Casa di cura privata accreditata	LAZIO	CENTRO	0	0	0	0	NO	NO
0818	I.D.I.-	Privato	IRCCS privato	LAZIO	CENTRO	0	0	0	0	SI	SI	2245	2275	2015-08-24	2018-11-28	2018-11-12	2018-11-09
0819	OSPEDALE S. EUGENIO-OSPEDALE S.EUGENIO	Pubblico	Ospedale a gestione diretta	LAZIO	CENTRO	0	0	0	0	SI	NO
0820	OSPEDALE S. EUGENIO-OSPEDALE CTO.A.ALESINI	Pubblico	Ospedale a gestione diretta	LAZIO	CENTRO	0	0	0	0	SI	NO
0821	MADRE GIUSEPPINA VANNINI-	Privato	Ospedale classificato o assimilato ai sensi dell'art. 1, ultimo comma, della Legge 132/1968	LAZIO	CENTRO	0	0	0	0	SI	NO
0822	MADONNA DELLA FIDUCIA-	Privato	Casa di cura privata non accreditata	LAZIO	CENTRO	4	12	5	13	SI	SI	952	987	2012-12-10	2020-05-05	2020-05-01	2020-04-29
0823	N.C.L. Istituto di Neuroscienze S.R.L.-	Privato	Casa di cura privata accreditata	LAZIO	CENTRO	2	6	1	4	SI	SI	1496	1531	2016-06-01	2020-05-06	2020-05-04	2020-04-24
0824	CASA DI CURA VILLA FULVIA SRL-	Privato	Casa di cura privata accreditata	LAZIO	CENTRO	0	0	0	0	SI	SI	1059	1104	2013-04-29	2020-04-14	2020-03-14	2020-03-14
0825	CASA DI CURA GUARNIERI SPA-	Privato	Casa di cura privata accreditata	LAZIO	CENTRO	2	4	1	1	SI	SI	1513	1562	2013-09-27	2019-03-28	2019-03-27	2019-03-21
0826	C.D.C. MATER MISERICORDIAE-	Privato	Casa di cura privata accreditata	LAZIO	CENTRO	1	3	2	3	SI	SI	204	205	2019-01-25	2020-05-02	2020-04-20	2020-04-10
0827	CLINICA LATINA-	Privato	Casa di cura privata accreditata	LAZIO	CENTRO	0	0	0	0	SI	NO
0828	CONCORDIA HOSPITAL-	Privato	Casa di cura privata accreditata	LAZIO	CENTRO	0	0	0	0	SI	NO
0829	C.D.C. KAROL WOJTYLA HOSPITAL-	Privato	Casa di cura privata accreditata	LAZIO	CENTRO	0	0	0	0	SI	NO
0830	C.D.C. FABIA MATER-	Privato	Casa di cura privata accreditata	LAZIO	CENTRO	0	2	1	4	SI	SI	9763	9844	2013-09-26	2020-04-28	2020-04-12	2020-04-08
0831	POLICLINICO CASILINO-	Privato	Istituto qualificato presidio della U.S.L.	LAZIO	CENTRO	0	4	0	4	SI	SI	1290	1338	2018-10-11	2020-05-05	2020-04-23	2020-04-16
0832	CASA DI CURA NUOVA ITOR-	Privato	Casa di cura privata accreditata	LAZIO	CENTRO	0	0	0	0	SI	NO
0833	NUOVA CLINICA ANNUNZIATELLA-	Privato	Casa di cura privata accreditata	LAZIO	CENTRO	0	0	0	0	SI	SI	724	738	2015-10-18	2019-02-28	2018-11-08	2018-05-15
0834	C.D.C. VILLA ANNA MARIA-	Privato	Casa di cura privata non accreditata	LAZIO	CENTRO	0	0	0	0	NO	NO
0835	ROME AMERICAN HOSPITAL-	Privato	Casa di cura privata non accreditata	LAZIO	CENTRO	6	10	2	2	SI	SI	12038	12191	2015-02-26	2020-05-04	2020-04-12	2020-04-09
0836	OSPEDALE SANDRO PERTINI-	Pubblico	Ospedale a gestione diretta	LAZIO	CENTRO	0	0	0	0	SI	NO
0837	CASA DI CURA SAN LUCA DOLOMITI SRL-	Privato	Casa di cura privata accreditata	LAZIO	CENTRO	0	0	0	0	SI	NO
0838	OSPEDALE G. B. GRASSI-	Pubblico	Ospedale a gestione diretta	LAZIO	CENTRO	0	0	0	0	SI	NO
0839	CENTRO PARAPLEGICI OSTIA ' Gennaro Di Ro-	Pubblico	Ospedale a gestione diretta	LAZIO	CENTRO	0	0	0	0	NO	NO
0840	OSPEDALE ISRAELITICO-	Privato	Ospedale classificato o assimilato ai sensi dell'art. 1, ultimo comma, della Legge 132/1968	LAZIO	CENTRO	4	18	2	24	SI	SI	5614	5720	2012-06-08	2020-05-04	2020-05-01	2020-04-28
0841	PRESIDIO OSPEDALIERO ' LUIGI DI LIEGRO '-	Privato	Istituto qualificato presidio della U.S.L.	LAZIO	CENTRO	0	0	0	1	SI	SI	1170	1204	2011-05-07	2019-08-31	2019-06-26	2018-11-30
0842	CASA DI CURA VILLA PIA-	Privato	Casa di cura privata accreditata	LAZIO	CENTRO	4	10	5	6	SI	SI	3149	3203	2010-08-02	2020-05-04	2020-05-04	2020-04-28
0843	CASA DI CURA VILLA SANDRA-	Privato	Casa di cura privata accreditata	LAZIO	CENTRO	2	3	1	1	SI	SI	2405	2435	2016-07-15	2020-05-05	2020-04-28	2020-03-15
0844	CASA DI CURA SALVATOR MUNDI-	Privato	Casa di cura privata non accreditata	LAZIO	CENTRO	3	12	3	7	SI	SI	3837	3920	2010-09-29	2020-05-07	2020-05-06	2020-05-05
0845	OSPEDALE SAN GIOVANNI BATTISTA-ACISMOM-	Privato	Ospedale classificato o assimilato ai sensi dell'art. 1, ultimo comma, della Legge 132/1968	LAZIO	CENTRO	0	0	0	0	NO	NO
0846	CASA DI CURA CITTA` DI ROMA-	Privato	Casa di cura privata accreditata	LAZIO	CENTRO	0	0	0	0	SI	NO
0847	EUROPEAN HOSPITAL-	Privato	Casa di cura privata accreditata	LAZIO	CENTRO	1	10	0	10	SI	SI	2051	2115	2011-07-14	2020-05-05	2020-05-05	2020-04-27
0848	CASA DI CURA MERRY HOUSE/C.GERIATRICO RO-	Privato	Casa di cura privata accreditata	LAZIO	CENTRO	0	0	0	0	NO	NO
0849	CASA DI CURA VILLA MARIA IMMACOLATA-	Privato	Casa di cura privata accreditata	LAZIO	CENTRO	0	0	0	0	SI	NO
0850	C. DI C. 'ISTITUTO CLINICO CARDIOLOGICO'-	Privato	Casa di cura privata non accreditata	LAZIO	CENTRO	0	0	0	0	NO	NO
0851	CASA DI CURA S. RAFFAELE PORTUENSE-	Privato	Casa di cura privata accreditata	LAZIO	CENTRO	0	0	0	0	NO	NO
0852	OSPEDALE SAN PAOLO-	Pubblico	Ospedale a gestione diretta	LAZIO	CENTRO	0	0	0	0	NO	NO
0853	OSPEDALE PADRE PIO DI BRACCIANO-	Pubblico	Ospedale a gestione diretta	LAZIO	CENTRO	0	0	0	0	SI	NO
0854	CASA DI CURA SILIGATO-	Privato	Casa di cura privata accreditata	LAZIO	CENTRO	0	0	0	0	SI	NO
0855	SANTO VOLTO-	Privato	Casa di cura privata accreditata	LAZIO	CENTRO	0	0	0	0	SI	NO
0856	OSPEDALE L.PARODI DELFINO-	Pubblico	Ospedale a gestione diretta	LAZIO	CENTRO	0	0	0	0	SI	NO
0857	0SPEDALE SS. GONFALONE-	Pubblico	Ospedale a gestione diretta	LAZIO	CENTRO	0	0	0	0	NO	NO
0858	0SPEDALE CIVILE CONIUGI BERNARDINI-	Pubblico	Ospedale a gestione diretta	LAZIO	CENTRO	0	0	0	0	SI	NO
0859	OSPEDALE A. ANGELUCCI-	Pubblico	Ospedale a gestione diretta	LAZIO	CENTRO	0	0	0	0	SI	NO
0860	OSPEDALE S. GIOVANNI EVANGELISTA(TIVOLI)-	Pubblico	Ospedale a gestione diretta	LAZIO	CENTRO	0	0	0	0	SI	NO
0861	I.N.I. Srl Divisione Medicus Hotel-	Privato	Casa di cura privata accreditata	LAZIO	CENTRO	0	0	0	0	SI	NO
0862	I.N.I. Srl Divisione Villa Dante-	Privato	Casa di cura privata accreditata	LAZIO	CENTRO	0	0	0	0	SI	SI	331	339	2020-03-30	2020-04-28	2020-04-22	2020-04-18
0863	Nomentana Hospital srl-	Privato	Casa di cura privata accreditata	LAZIO	CENTRO	0	0	0	0	SI	SI	9742	9783	2012-12-07	2020-03-23	2020-03-18	2020-03-07
0864	Casa di Cura Villa Luana-	Privato	Casa di cura privata accreditata	LAZIO	CENTRO	0	0	0	0	SI	NO
0865	OSP. VILLA ALBANI ANZIO-	Pubblico	Ospedale a gestione diretta	LAZIO	CENTRO	0	0	0	0	SI	NO
0866	OSP. ANZIO-NETTUNO-	Pubblico	Ospedale a gestione diretta	LAZIO	CENTRO	0	0	0	0	SI	NO
0867	OSP.RIUNITI ALBANO-GENZANO-OSPEDALE SAN GIUSEPPE ALBANO L.	Pubblico	Ospedale a gestione diretta	LAZIO	CENTRO	0	0	0	0	NO	NO
0868	OSP.RIUNITI ALBANO-GENZANO-OSPEDALE E. DE SANTIS GENZANO	Pubblico	Ospedale a gestione diretta	LAZIO	CENTRO	0	0	0	0	NO	NO
0869	OSP. S.SEBASTIANO FRASCATI-	Pubblico	Ospedale a gestione diretta	LAZIO	CENTRO	0	0	0	0	SI	NO
0870	OSP. S.GIUSEPPE MARINO-	Pubblico	Ospedale a gestione diretta	LAZIO	CENTRO	0	0	0	0	NO	NO
0871	OSP.'PAOLO COLOMBO' VELLETRI-	Pubblico	Ospedale a gestione diretta	LAZIO	CENTRO	0	0	0	0	SI	NO
0872	OSP. ARICCIA-	Pubblico	Ospedale a gestione diretta	LAZIO	CENTRO	0	0	0	0	NO	NO
0873	OSP. REGINA APOSTOLORUM ALBANO-	Privato	Ospedale classificato o assimilato ai sensi dell'art. 1, ultimo comma, della Legge 132/1968	LAZIO	CENTRO	0	0	0	0	SI	NO
0874	VILLA DELLE QUERCE-POLIGEST-	Privato	Casa di cura privata accreditata	LAZIO	CENTRO	0	0	0	0	NO	NO
0875	C.D.C. MADONNA DELLE GRAZIE-	Privato	Casa di cura privata accreditata	LAZIO	CENTRO	0	0	1	1	SI	SI	1461	1483	2011-02-28	2020-05-05	2020-03-31	2020-02-17
0876	C.D.C. SAN RAFFAELE ROCCA DI PAPA-	Privato	Casa di cura privata accreditata	LAZIO	CENTRO	0	0	0	0	SI	NO
0877	C.D.C. VILLA DEI PINI-MERINVEST-	Privato	Casa di cura privata accreditata	LAZIO	CENTRO	0	0	0	0	SI	SI	212	224	2018-05-10	2020-04-20	2020-04-06	2020-04-02
0878	CASA DI CURA S.ANNA POMEZIA-	Privato	Casa di cura privata accreditata	LAZIO	CENTRO	0	0	0	0	SI	SI	299	301	2018-04-28	2019-12-02	2019-07-08	2019-05-27
0879	C.D.C. I.N.I. SRL-	Privato	Casa di cura privata accreditata	LAZIO	CENTRO	0	0	0	0	NO	NO
0880	C.d.C San Raffaele Montecompatri-	Privato	Casa di cura privata accreditata	LAZIO	CENTRO	0	0	0	0	SI	NO
0881	AZ.OSP.SAN CAMILLO-FORLANINI-	Pubblico	Azienda Ospedaliera	LAZIO	CENTRO	59	92	75	96	SI	SI	2471	2557	2020-04-08	2020-05-09	2020-05-09	2020-05-09
0882	AZIENDA OSP. S.GIOVANNI/ADDOLORATA ROMA-	Pubblico	Azienda Ospedaliera	LAZIO	CENTRO	0	0	0	0	SI	NO
0883	OSPEDALE PEDIATRICO BAMBINO GESU`-OSPEDALE PEDIATRICO BAMBINO GESU`	Privato	IRCCS privato	LAZIO	CENTRO	23	58	13	45	SI	SI	191592	195602	2011-05-11	2020-05-09	2020-05-08	2020-05-08
0886	POLICLINICO A. GEMELLI E C.I.C.-POLICLINICO UNIVERSITARIO A. GEMELLI	Privato	Policlinico universitario privato	LAZIO	CENTRO	12	36	7	16	SI	SI	10063	10507	2019-02-21	2020-05-09	2020-05-08	2020-05-08
0888	POLICLINICO U. I-	Pubblico	Azienda Ospedaliera universitaria integrata con il Servizio Sanitario Nazionale	LAZIO	CENTRO	0	0	0	0	SI	NO
0889	ISTITUTI FISIOTERAPICI OSPITALIERI-IFO - ISTITUTO REGINA ELENA	Pubblico	IRCCS pubblico	LAZIO	CENTRO	26	53	16	72	SI	SI	11582	12011	2011-04-29	2020-05-09	2020-05-09	2020-05-08
0891	I.R.C.C.S. S. LUCIA-	Privato	IRCCS fondazione	LAZIO	CENTRO	0	0	0	0	SI	NO
0892	IRCCS SAN RAFFAELE PISANA-	Privato	IRCCS privato	LAZIO	CENTRO	9	22	2	23	SI	SI	45601	46027	2013-02-04	2020-05-09	2020-05-08	2020-05-07
0893	POLICL. UNIV. CAMPUS BIO MEDICO-	Privato	Policlinico universitario privato	LAZIO	CENTRO	0	0	0	0	NO	NO
0894	INMI 'L.SPALLANZANI' - IRCCS-	Pubblico	IRCCS pubblico	LAZIO	CENTRO	42	54	55	59	SI	SI	8396	8851	2014-11-25	2020-05-09	2020-05-09	2020-05-08
0895	AZIENDA OSPEDALIERA SANT`ANDREA-	Pubblico	Azienda Ospedaliera integrata con l'Università	LAZIO	CENTRO	0	0	0	0	SI	NO
0896	AZ. OSP. UNIV. POLICLINICO TOR VERGATA-	Pubblico	Azienda Ospedaliera integrata con l'Università	LAZIO	CENTRO	16	27	8	11	SI	SI	12520	13080	2010-09-30	2020-05-08	2020-05-07	2020-05-07
0897	OSPEDALE SAN SALVATORE-	Pubblico	Ospedale a gestione diretta	ABRUZZO	SUD	0	0	0	0	SI	NO
0898	PO SULMONA ' DELL' ANNUNZIATA'-	Pubblico	Ospedale a gestione diretta	ABRUZZO	SUD	0	0	0	0	NO	NO
0899	PO AVEZZANO 'S. FILIPPO E NICOLA'-	Pubblico	Ospedale a gestione diretta	ABRUZZO	SUD	0	0	0	0	NO	NO
0900	Presidio Ospedaliero 'Castel Di Sangro'-	Pubblico	Ospedale a gestione diretta	ABRUZZO	SUD	0	0	0	0	SI	NO
0901	PO TAGLIACOZZO ' UMBERTO I'-	Pubblico	Ospedale a gestione diretta	ABRUZZO	SUD	0	0	0	0	SI	NO
0902	CASA DI CURA 'DI LORENZO'-	Privato	Casa di cura privata accreditata	ABRUZZO	SUD	1	1	2	4	SI	SI	3282	3301	2014-09-29	2020-04-09	2020-03-25	2020-03-25
0903	Casa di Cura Privata L'Immacolata-	Privato	Casa di cura privata accreditata	ABRUZZO	SUD	0	7	2	36	SI	SI	4535	4596	2012-01-12	2020-05-10	2020-05-04	2020-05-01
0904	CASA DI CURA 'S RAFFAELE SPA'-	Privato	Casa di cura privata accreditata	ABRUZZO	SUD	0	0	0	0	NO	NO
0905	CASA DI CURA I.N.I. CANISTRO-	Privato	Casa di cura privata accreditata	ABRUZZO	SUD	0	0	0	0	NO	NO
0906	CASA DI CURA PRIVATA VILLA LETIZIA-	Privato	Casa di cura privata accreditata	ABRUZZO	SUD	0	0	0	0	NO	NO
0907	NOVA SALUS SRL-	Privato	Casa di cura privata accreditata	ABRUZZO	SUD	0	0	0	0	SI	SI	62	65	2017-11-23	2019-12-18	2019-12-18	2019-02-12
0908	P.O. CLINICIZZ. 'SS. ANNUNZIATA' CHIETI-	Pubblico	Ospedale a gestione diretta	ABRUZZO	SUD	0	0	0	0	SI	NO
0909	P.O. LANCIANO Renzetti-	Pubblico	Ospedale a gestione diretta	ABRUZZO	SUD	0	0	0	0	SI	NO
0910	P.O. VASTO S.Pio da Pietralcina-	Pubblico	Ospedale a gestione diretta	ABRUZZO	SUD	0	0	0	0	SI	NO
0911	P.O. ATESSA 'SAN CAMILLO DE LELLIS'-	Pubblico	Ospedale a gestione diretta	ABRUZZO	SUD	0	0	0	0	NO	NO
0912	P.O. 'G. BERNABEO' ORTONA-	Pubblico	Ospedale a gestione diretta	ABRUZZO	SUD	0	0	0	0	SI	NO
0913	CASA DI CURA PRIVATA 'DOTT. SPATOCCO'-	Privato	Casa di cura privata accreditata	ABRUZZO	SUD	0	0	0	0	NO	NO
0914	CASA DI CURA S. FRANCESCO-	Privato	Casa di cura privata accreditata	ABRUZZO	SUD	0	0	0	0	NO	NO
0915	P.O. 'SPIRITO SANTO' PESCARA-	Pubblico	Ospedale a gestione diretta	ABRUZZO	SUD	0	0	0	0	SI	NO
0916	P.O. S. MASSIMO di PENNE-	Pubblico	Ospedale a gestione diretta	ABRUZZO	SUD	0	0	0	0	NO	NO
0917	P.O.'S.S. TRINITA'' POPOLI-	Pubblico	Ospedale a gestione diretta	ABRUZZO	SUD	0	0	0	0	NO	NO
0918	CASA DI CURA PIERANGELI-	Privato	Casa di cura privata accreditata	ABRUZZO	SUD	3	3	0	4	SI	SI	12997	13136	2011-07-01	2020-05-07	2020-05-04	2020-04-30
0919	CASA di CURA VILLA SERENA-	Privato	Casa di cura privata accreditata	ABRUZZO	SUD	0	0	1	3	SI	SI	706	722	2012-12-17	2020-03-09	2020-03-06	2020-02-21
0920	OSPEDALE MAZZINI-	Pubblico	Ospedale a gestione diretta	ABRUZZO	SUD	0	0	0	0	SI	NO
0921	OSPEDALE MARIA S.S. DELLO SPLENDORE-	Pubblico	Ospedale a gestione diretta	ABRUZZO	SUD	0	0	0	0	SI	NO
0922	OSPEDALE SAN LIBERATORE DI ATRI (TE)-	Pubblico	Ospedale a gestione diretta	ABRUZZO	SUD	4	5	2	2	SI	SI	1700	1703	2013-05-05	2020-05-07	2020-05-05	2020-04-30
0923	OSPEDALE DELLA VAL VIBRATA-	Pubblico	Ospedale a gestione diretta	ABRUZZO	SUD	0	0	0	0	NO	NO
0924	PRESIDIO OSPEDALIERO 'A.CARDARELLI'-	Pubblico	Ospedale a gestione diretta	MOLISE	SUD	0	0	0	0	NO	NO
0925	COMPLESSO OSPEDALIERO 'S TIMOTEO- TERMOL-OSPEDALE S. TIMOTEO- TERMOLI	Pubblico	Ospedale a gestione diretta	MOLISE	SUD	0	0	0	0	SI	NO
0926	COMPLESSO OSPEDALIERO 'S TIMOTEO- TERMOL-OSPEDALE G. VIETRI- LARINO	Pubblico	Ospedale a gestione diretta	MOLISE	SUD	0	0	0	0	NO	NO
0927	COMPLESSO OSPEDALIERO ISERNIA-OSPEDALE VENEZIALE- ISERNIA	Pubblico	Ospedale a gestione diretta	MOLISE	SUD	0	0	0	0	SI	NO
0928	COMPLESSO OSPEDALIERO ISERNIA-OSPEDALE CARACCIOLO AGNONE	Pubblico	Ospedale a gestione diretta	MOLISE	SUD	0	0	0	0	SI	NO
0929	COMPLESSO OSPEDALIERO ISERNIA-OSPEDALE SS. ROSARIO - VENAFRO	Pubblico	Ospedale a gestione diretta	MOLISE	SUD	0	0	0	0	NO	NO
0930	CASA DI CURA VILLA MARIA SRL-	Privato	Casa di cura privata accreditata	MOLISE	SUD	0	0	0	0	SI	NO
0931	CASA DI CURA PRIVATA VILLA ESTHER s.r.l.-	Privato	Casa di cura privata accreditata	MOLISE	SUD	0	0	0	0	NO	NO
0932	FONDAZIONE GIOVANNI PAOLO II-	Privato	Ente di ricerca	MOLISE	SUD	0	0	0	0	NO	NO
0933	GEA MEDICA IST. EUROPEO di RIABILITAZION-	Privato	Casa di cura privata accreditata	MOLISE	SUD	0	0	0	0	NO	NO
0934	NEUROMED I.R.C.C.S.-	Privato	IRCCS privato	MOLISE	SUD	16	32	0	20	SI	SI	26166	26421	2009-09-13	2020-05-09	2020-05-08	2020-05-07
0935	OSPEDALE LANDOLFI SOLOFRA-	Pubblico	Ospedale a gestione diretta	CAMPANIA	SUD	0	0	0	0	SI	NO
0936	OSPEDALE ARIANO IRPINO-	Pubblico	Ospedale a gestione diretta	CAMPANIA	SUD	0	0	0	0
0937	CASA DI CURA VILLA ESTHER-	Privato	Casa di cura privata accreditata	CAMPANIA	SUD	0	0	0	0	SI	SI	145	150	2016-02-26	2016-06-14	2016-03-27	2016-03-02
0938	CASA DI CURA VILLA MARIA-	Privato	Casa di cura privata accreditata	CAMPANIA	SUD	0	0	0	0	SI	NO
0939	CASA DI CURA S.RITA-	Privato	Casa di cura privata accreditata	CAMPANIA	SUD	0	0	0	0	SI	NO
0940	CASA DI CURA VILLA MARIA-	Privato	Casa di cura privata accreditata	CAMPANIA	SUD	0	0	0	0	SI	NO
0941	CASA DI CURA VILLA DEI PINI-	Privato	Casa di cura privata accreditata	CAMPANIA	SUD	0	0	0	0	NO	NO
0942	CASA DI CURA MONTEVERGINE-	Privato	Casa di cura privata accreditata	CAMPANIA	SUD	3	4	0	0	SI	SI	7211	7347	2013-07-26	2020-05-01	2020-04-25	2020-04-11
0943	CASA DI CURA VILLA DEI PLATANI-	Privato	Casa di cura privata accreditata	CAMPANIA	SUD	3	9	1	2	SI	SI	8982	9108	2020-05-12	2020-05-21	2020-05-20	2020-05-15
0944	OSPEDALE S.ANGELO DEI LOMBARDI-OSPEDALE S.ANGELO DEI LOMBARDI	Pubblico	Ospedale a gestione diretta	CAMPANIA	SUD	0	0	0	0	SI	NO
0945	OSPEDALE S.ANGELO DEI LOMBARDI-P.SP.RIABILITATIVO DON GNOCCHI	Pubblico	Ospedale a gestione diretta	CAMPANIA	SUD	0	0	0	0	SI	NO
0946	P.O. S.ALFONSO MARIA DE' LIGUORI-	Pubblico	Ospedale a gestione diretta	CAMPANIA	SUD	0	0	0	0	NO	NO
0947	OSP.SACRO CUORE DI GESU`FATEBENEFRATELLI-	Privato	Ospedale classificato o assimilato ai sensi dell'art. 1, ultimo comma, della Legge 132/1968	CAMPANIA	SUD	0	0	0	0	SI	NO
0948	CASA DI CURA GE.P.O.S. SRL-	Privato	Casa di cura privata accreditata	CAMPANIA	SUD	9	10	2	4	SI	SI	2154	2202	2016-12-13	2020-05-23	2020-05-22	2020-05-19
0949	CASA DI CURA NUOVA CLINICA S.RITA-	Privato	Casa di cura privata accreditata	CAMPANIA	SUD	0	0	0	0	SI	NO
0950	CASA DI CURA SAN FRANCESCO-	Privato	Casa di cura privata accreditata	CAMPANIA	SUD	0	0	0	0	SI	NO
0951	C.M.R. S.P.A.- CENTRO MED.DIAGN.E RIAB.-	Privato	Casa di cura privata accreditata	CAMPANIA	SUD	0	0	0	0	NO	NO
0952	CASA DI CURA VILLA MARGHERITA SRL-	Privato	Casa di cura privata accreditata	CAMPANIA	SUD	0	0	0	0	SI	NO
0953	Istituti Clinici Scient. Maugeri s.p.a.-	Privato	IRCCS privato	CAMPANIA	SUD	2	4	1	31	SI	SI	4	4	2019-10-29	2020-04-30	2020-04-29	2020-04-27
0954	OSPEDALE SAN GIUSEPPE E MELORIO-	Pubblico	Ospedale a gestione diretta	CAMPANIA	SUD	0	0	0	0	SI	NO
0955	PRESIDIO OSPEDALIERO 'SAN ROCCO'-	Pubblico	Ospedale a gestione diretta	CAMPANIA	SUD	0	0	0	0	SI	NO
0956	PRESIDIO OSPEDALIERO S.G.MOSCATI AVERSA-	Pubblico	Ospedale a gestione diretta	CAMPANIA	SUD	0	0	0	0	SI	NO
0957	CLINICA SANT`ANNA-	Privato	Casa di cura privata accreditata	CAMPANIA	SUD	0	0	0	0	SI	SI	1285	1303	2012-10-20	2020-02-20	2019-09-19	2019-09-07
0958	VILLA DEL SOLE-	Privato	Casa di cura privata accreditata	CAMPANIA	SUD	1	4	0	0	SI	SI	3630	3695	2015-08-24	2020-05-18	2020-05-12	2020-05-05
0959	CASA DI CURA VILLA FIORITA-	Privato	Casa di cura privata accreditata	CAMPANIA	SUD	1	1	1	1	SI	SI	6197	6230	2014-03-10	2020-05-03	2020-03-20	2020-03-10
0960	CASA DI CURA SAN PAOLO-	Privato	Casa di cura privata accreditata	CAMPANIA	SUD	1	3	2	3	SI	SI	6240	6308	2014-03-07	2020-05-25	2020-05-07	2020-05-02
0961	CASA DI CURA 'VILLA FIORITA' SPA-	Privato	Casa di cura privata accreditata	CAMPANIA	SUD	6	12	0	10	SI	SI	6872	6987	2018-05-03	2020-05-25	2020-05-15	2020-05-14
0962	CLINICA SAN MICHELE-	Privato	Casa di cura privata accreditata	CAMPANIA	SUD	3	9	0	4	SI	SI	10190	10286	2014-05-17	2020-05-26	2020-05-25	2020-05-22
0963	CASA DI CURA PINETA GRANDE-	Privato	Casa di cura privata accreditata	CAMPANIA	SUD	4	8	1	4	SI	SI	24575	25042	2011-01-20	2020-05-31	2020-05-29	2020-05-24
0964	MINERVA S.P.A. SANTA MARIA DELLA SALUTE-	Privato	Casa di cura privata accreditata	CAMPANIA	SUD	0	0	0	0	SI	NO
0965	VILLA DEI PINI-	Privato	Casa di cura privata accreditata	CAMPANIA	SUD	4	14	2	12	SI	SI	7269	7299	2010-01-08	2020-05-28	2020-05-25	2020-05-21
0966	CASA DI CURA VILLA ORTENSIA-	Privato	Casa di cura privata accreditata	CAMPANIA	SUD	0	0	0	0	SI	NO
0967	VILLA DEGLI ULIVI-	Privato	Casa di cura privata accreditata	CAMPANIA	SUD	0	0	0	0	SI	NO
0968	VILLA DELLE MAGNOLIE-	Privato	Casa di cura privata accreditata	CAMPANIA	SUD	0	1	0	0	SI	SI	3771	3798	2014-06-11	2020-05-01	2020-04-29	2020-04-29
0969	CLINICA PADRE PIO S.r.l.-	Privato	Casa di cura privata accreditata	CAMPANIA	SUD	0	0	0	0	SI	NO
0970	PRESIDIO OSPEDALIERO MADDALONI-	Pubblico	Ospedale a gestione diretta	CAMPANIA	SUD	0	0	0	0	SI	NO
0971	PRESIDIO OSPEDALIERO MARCIANISE-	Pubblico	Ospedale a gestione diretta	CAMPANIA	SUD	0	0	0	0	NO	NO
0972	PRESIDIO OSPEDALIERO S.FELICE A CANCELLO-	Pubblico	Ospedale a gestione diretta	CAMPANIA	SUD	0	0	0	0	NO	NO
0973	PRESIDIO OSPEDALIERO PIEDIMONTE MATESE-	Pubblico	Ospedale a gestione diretta	CAMPANIA	SUD	0	0	0	0	SI	NO
0974	CASA DI CURA OSPEDALE FATEBENEFRATELLI-	Privato	Ospedale classificato o assimilato ai sensi dell'art. 1, ultimo comma, della Legge 132/1968	CAMPANIA	SUD	0	0	0	0	SI	NO
0975	CASA DI CURA OSP. INTERNAZIONALE-	Privato	Casa di cura privata accreditata	CAMPANIA	SUD	0	0	0	0	SI	SI	2522	2561	2010-09-30	2020-02-04	2019-03-07	2018-12-22
0976	ALMA MATER S.p.A. 'Villa Camaldoli'-	Privato	Casa di cura privata accreditata	CAMPANIA	SUD	0	0	0	0	SI	SI	712	731	2018-11-07	2020-04-21	2020-04-12	2020-02-25
0977	CASA DI CURA VILLA ANGELA-	Privato	Casa di cura privata accreditata	CAMPANIA	SUD	1	2	0	0	SI	SI	710	726	2014-04-27	2020-05-19	2020-05-13	2020-05-12
0978	CASA DI CURA CLINIC CENTER S.p.A.-	Privato	Casa di cura privata accreditata	CAMPANIA	SUD	0	4	1	1	SI	SI	1725	1777	2010-09-30	2020-05-15	2020-05-10	2020-04-29
0979	HERMITAGE CAPODIMONTE S.p.A.-	Privato	Casa di cura privata accreditata	CAMPANIA	SUD	0	0	0	0	SI	NO
0980	CASA DI CURA VILLA DELLE QUERCE-	Privato	Casa di cura privata accreditata	CAMPANIA	SUD	0	31	0	25	SI	SI	279	287	2018-10-25	2020-05-23	2020-05-22	2020-05-21
0981	CASA DI CURA RUESH S.p.A.-	Privato	Casa di cura privata non accreditata	CAMPANIA	SUD	0	7	0	10	SI	SI	5525	5613	2011-02-09	2020-05-17	2020-05-10	2020-05-09
0982	CLINICA VESUVIO S.R.L.-	Privato	Casa di cura privata accreditata	CAMPANIA	SUD	6	6	0	0	SI	SI	1549	1591	2012-12-04	2020-05-06	2020-05-05	2020-05-02
0983	CLINICA MEDITERRANEA S.p.A.-	Privato	Casa di cura privata accreditata	CAMPANIA	SUD	0	6	3	16	SI	SI	11280	11463	2010-10-01	2020-05-22	2020-05-13	2020-05-12
0984	CLINICA SANTA PATRIZIA-	Privato	Casa di cura privata accreditata	CAMPANIA	SUD	0	0	0	0	SI	NO
0985	CASA DI CURA VILLA CINZIA-	Privato	Casa di cura privata accreditata	CAMPANIA	SUD	0	0	0	1	SI	SI	7499	7611	2011-04-15	2020-04-03	2020-03-13	2020-02-27
0986	VILLA BIANCA S.p.A.-	Privato	Casa di cura privata accreditata	CAMPANIA	SUD	0	0	0	0	SI	SI	1890	2079	2017-02-01	2019-03-16	2019-03-08	2018-03-05
0987	CLINICA SANATRIX SPA-	Privato	Casa di cura privata accreditata	CAMPANIA	SUD	0	2	0	1	SI	SI	5442	5540	2011-01-21	2020-01-22	2020-01-08	2020-01-01
0988	FONDAZIONE EVANGELICA BETANIA-	Privato	Ospedale classificato o assimilato ai sensi dell'art. 1, ultimo comma, della Legge 132/1968	CAMPANIA	SUD	2	3	0	0	SI	SI	3937	4033	2018-05-10	2020-05-11	2020-05-11	2020-04-30
0989	PRESIDIO OSPEDALIERO NAPOLI EST-PO SAN GIOVANNI BOSCO	Pubblico	Ospedale a gestione diretta	CAMPANIA	SUD	0	0	0	0	SI	NO
0990	PRESIDIO OSPEDALIERO NAPOLI EST-PO LORETO MARE	Pubblico	Ospedale a gestione diretta	CAMPANIA	SUD	0	0	0	0	SI	NO
0991	PRESIDIO OSPEDALIERO NAPOLI EST-PO ASCALESI	Pubblico	Ospedale a gestione diretta	CAMPANIA	SUD	0	0	0	0	SI	NO
0992	PRESIDIO OSPEDALIERO NAPOLI EST-PRESDIO SANITARIO INTERMEDIO NAPOLI EST	Pubblico	Ospedale a gestione diretta	CAMPANIA	SUD	0	0	0	0	SI	NO
0993	PRESIDIO OSPEDALIERO NAPOLI OVEST-PO SAN PAOLO	Pubblico	Ospedale a gestione diretta	CAMPANIA	SUD	0	0	0	0	SI	NO
0994	PRESIDIO OSPEDALIERO NAPOLI OVEST-PO DEI PELLEGRINI	Pubblico	Ospedale a gestione diretta	CAMPANIA	SUD	1	1	2	3	SI	SI	2149	2206	2011-05-25	2020-05-08	2020-04-22	2020-04-16
0995	PRESIDIO OSPEDALIERO NAPOLI OVEST-PO SAN GENNARO	Pubblico	Ospedale a gestione diretta	CAMPANIA	SUD	0	0	0	0	SI	NO
0996	PRESIDIO OSPEDALIERO NAPOLI OVEST-PO SMDP INCURABILI	Pubblico	Ospedale a gestione diretta	CAMPANIA	SUD	0	0	0	0	SI	NO
0997	PRESIDIO OSPEDALIERO NAPOLI OVEST-PO Capilupi CAPRI	Pubblico	Ospedale a gestione diretta	CAMPANIA	SUD	0	0	0	0	SI	NO
0998	OSPEDALE CIVILE S. GIOVANNI DI DIO-	Pubblico	Ospedale a gestione diretta	CAMPANIA	SUD	0	0	0	0	SI	NO
0999	OSPEDALE SAN GIULIANO-	Pubblico	Ospedale a gestione diretta	CAMPANIA	SUD	0	0	0	0	SI	NO
1000	OSPEDALE RIZZOLI-	Pubblico	Ospedale a gestione diretta	CAMPANIA	SUD	0	0	0	0	SI	NO
1001	CASA DI CURA VILLA DEI FIORI SRL-	Privato	Casa di cura privata accreditata	CAMPANIA	SUD	0	0	0	0	SI	SI	1642	1678	2011-02-23	2019-11-07	2018-12-22	2017-06-05
1002	CASA DI CURA VILLA MAIONE-	Privato	Casa di cura privata accreditata	CAMPANIA	SUD	0	0	0	0	SI	NO
1003	CASA DI CURA 'CLINICA S.ANTIMO'-	Privato	Casa di cura privata accreditata	CAMPANIA	SUD	0	0	0	0	NO	NO
1004	CASA DI CURA VILLA DEI FIORI-	Privato	Casa di cura privata accreditata	CAMPANIA	SUD	2	2	1	1	SI	SI	4142	4226	2015-12-14	2020-04-28	2019-12-30	2019-12-21
1005	ISTITUTO DI CURA MARIA SS.DELLA PIETA`-	Privato	Istituto qualificato presidio della U.S.L.	CAMPANIA	SUD	0	0	0	0	NO	NO
1006	OSP.CIV. GAETANINA SCOTTO-	Pubblico	Ospedale a gestione diretta	CAMPANIA	SUD	0	0	0	0	SI	NO
1007	OSPEDALE S.M.DELLE GRAZIE-	Pubblico	Ospedale a gestione diretta	CAMPANIA	SUD	0	0	0	0	SI	NO
1008	CENTRO HERA SRL ' CLINIC CENTER HERA '-	Privato	Casa di cura privata non accreditata	CAMPANIA	SUD	1	7	0	8	SI	SI	1526	1559	2017-06-08	2020-05-20	2020-05-14	2020-05-12
1009	CASA DI CURA ' LA MADONNINA ' SRL-	Privato	Casa di cura privata accreditata	CAMPANIA	SUD	0	0	0	0	SI	NO
1010	CASA DI CURA ' N.S. DI LOURDES ' SPA-	Privato	Casa di cura privata accreditata	CAMPANIA	SUD	0	0	0	0	SI	SI	574	590	2016-03-02	2018-03-27	2018-03-21	2018-03-14
1011	CASA DI CURA S. MARIA LA BRUNA SRL-	Privato	Casa di cura privata accreditata	CAMPANIA	SUD	0	31	0	25	SI	SI	1289	1323	2017-06-14	2020-05-24	2020-05-23	2020-05-22
1012	CASA DI CURA VILLA STABIA-	Privato	Casa di cura privata accreditata	CAMPANIA	SUD	2	3	0	2	SI	SI	5892	5947	2016-07-18	2020-05-15	2020-05-15	2020-05-10
1013	S. PAOLO S.P.A. CASA DI CURA VILLA ELISA-	Privato	Casa di cura privata accreditata	CAMPANIA	SUD	0	0	0	0	NO	NO
1014	CARDIOMED S.p.A.-	Privato	Casa di cura privata accreditata	CAMPANIA	SUD	0	0	0	0	NO	NO
1015	CASA DI CURA MARIA ROSARIA SPA-	Privato	Casa di cura privata accreditata	CAMPANIA	SUD	0	0	1	1	SI	SI	5132	5180	2015-11-06	2020-04-29	2020-04-13	2020-04-09
1016	STAZIONE CLIMATICA BIANCHI srl-	Privato	Casa di cura privata accreditata	CAMPANIA	SUD	1	6	4	6	SI	SI	1890	1916	2010-11-01	2020-05-22	2020-05-20	2020-05-20
1017	CASA DI SALUTE S.LUCIA SRL-	Privato	Casa di cura privata accreditata	CAMPANIA	SUD	1	2	0	1	SI	SI	587	607	2013-10-06	2020-05-07	2020-05-02	2020-04-10
1018	CASA DI CURA A.GRIMALDI-	Privato	Casa di cura privata accreditata	CAMPANIA	SUD	4	9	2	15	SI	SI	14678	14727	2016-02-11	2020-05-25	2020-05-21	2020-05-19
1019	IOS - CASA DI CURA ' MELUCCIO' SRL-	Privato	Casa di cura privata accreditata	CAMPANIA	SUD	0	0	0	0	SI	NO
1020	IOS - EX CLINICA ' S. FELICE' SRL-	Privato	Casa di cura privata accreditata	CAMPANIA	SUD	4	5	0	1	SI	SI	573	582	2020-02-03	2020-05-12	2020-05-08	2020-05-06
1021	CASA DI CURA S.MARIA DEL POZZO-	Privato	Casa di cura privata accreditata	CAMPANIA	SUD	1	4	0	0	SI	SI	13567	13623	2011-08-29	2020-05-25	2020-05-24	2020-05-21
1022	OSPEDALI RIUNITI GOLFO VESUVIANO-P.O. MARESCA	Pubblico	Ospedale a gestione diretta	CAMPANIA	SUD	0	0	0	0	NO	NO
1023	OSPEDALI RIUNITI GOLFO VESUVIANO-P.O. BOSCOTRECASE	Pubblico	Ospedale a gestione diretta	CAMPANIA	SUD	0	0	0	0	SI	NO
1024	OSPEDALI RIUNITI AREA STABIESE-S. LEONARDO	Pubblico	Ospedale a gestione diretta	CAMPANIA	SUD	0	0	0	0	SI	NO
1025	OSPEDALI RIUNITI AREA STABIESE-NUOVO GRAGNANO	Pubblico	Ospedale a gestione diretta	CAMPANIA	SUD	0	0	0	0	SI	NO
1026	OSPEDALI RIUNITI PENISOLA SORRENTINA-P.O. S. MARIA DELLA MISERICORDIA	Pubblico	Ospedale a gestione diretta	CAMPANIA	SUD	0	0	0	0	SI	NO
1027	OSPEDALI RIUNITI PENISOLA SORRENTINA-P.O. DE LUCA E ROSSANO	Pubblico	Ospedale a gestione diretta	CAMPANIA	SUD	0	0	0	0	SI	NO
1028	OSPEDALI RIUNITI AREA NOLANA-OSPEDALI RIUNITI AREA NOLANA PLESSO NOLA	Pubblico	Ospedale a gestione diretta	CAMPANIA	SUD	0	0	0	0	SI	NO
1029	OSPEDALI RIUNITI AREA NOLANA-OSPED RIUNITI AREA NOLANA PLESSO POLLENA	Pubblico	Ospedale a gestione diretta	CAMPANIA	SUD	0	0	0	0	NO	NO
1030	P.O. UMBERTO I NOCERA INFERIORE-P.O. UMBERTO I NOCERA INFERIORE	Pubblico	Ospedale a gestione diretta	CAMPANIA	SUD	0	0	0	0	SI	NO
1031	P.O. UMBERTO I NOCERA INFERIORE-P.O. TORTORA PAGANI	Pubblico	Ospedale a gestione diretta	CAMPANIA	SUD	0	0	0	0	SI	NO
1032	P.O. S. FRANCESCO DASSISI OLIVETO CITRA-	Pubblico	Ospedale a gestione diretta	CAMPANIA	SUD	0	0	0	0	NO	NO
1033	PRESIDIO OSPEDALIERO DI POLLA-S. ARSENIO-	Pubblico	Ospedale a gestione diretta	CAMPANIA	SUD	0	0	0	0	SI	NO
1034	PRESIDIO OSPEDALIERO 'IMMACOLATA' SAPRI-	Pubblico	Ospedale a gestione diretta	CAMPANIA	SUD	0	0	0	0	NO	NO
1035	P.O. MARIA SS. ADDOLORATA EBOLI-	Pubblico	Ospedale a gestione diretta	CAMPANIA	SUD	0	0	0	0	SI	NO
1036	P.O. MARTIRI DI VILLA MALTA SARNO-	Pubblico	Ospedale a gestione diretta	CAMPANIA	SUD	0	0	0	0	SI	NO
1037	P.O. MAURO SCARLATO SCAFATI-	Pubblico	Ospedale a gestione diretta	CAMPANIA	SUD	0	0	0	0	SI	NO
1038	OSPEDALE S.LUCA VALLO LUCANIA-	Pubblico	Ospedale a gestione diretta	CAMPANIA	SUD	0	0	0	0	SI	NO
1039	P.O. S.M.SPERANZA BATTIPAGLIA-	Pubblico	Ospedale a gestione diretta	CAMPANIA	SUD	0	0	0	0	SI	NO
1040	'HYPPOCRATICA S.P.A. CASA DI CURA VILLA-	Privato	Casa di cura privata accreditata	CAMPANIA	SUD	0	0	0	0	NO	NO
1041	CASA DI CURA PRIVATA MALZONI DI AGROPOLI-	Privato	Casa di cura privata accreditata	CAMPANIA	SUD	0	0	0	0	NO	NO
1042	LA QUIETE - S.R.L.-	Privato	Casa di cura privata accreditata	CAMPANIA	SUD	0	0	0	0	SI	NO
1043	CASA DI CURA PRIVATA SALUS S.P.A.-	Privato	Casa di cura privata accreditata	CAMPANIA	SUD	9	15	1	7	SI	SI	5310	5431	2015-03-16	2020-05-20	2020-05-18	2020-05-15
1044	'CENTRO EBOLITANO DI MEDICINA FISICA E R-	Privato	Casa di cura privata accreditata	CAMPANIA	SUD	0	0	0	0	NO	NO
1045	'CASA DI CURA PROF.DOTT. LUIGI COBELLIS'-	Privato	Casa di cura privata accreditata	CAMPANIA	SUD	0	0	0	0	SI	NO
1046	CASA DI CURA TORTORELLA SPA-	Privato	Casa di cura privata accreditata	CAMPANIA	SUD	3	12	0	5	SI	SI	2855	2891	2014-04-01	2020-05-22	2020-05-21	2020-05-20
1047	CASA DI CURA VILLA CHIARUGI NOCERA INF.-	Privato	Casa di cura privata accreditata	CAMPANIA	SUD	0	0	0	0	SI	NO
1048	OSPEDALE DI ROCCADASPIDE-	Pubblico	Ospedale a gestione diretta	CAMPANIA	SUD	0	0	0	0	SI	NO
1049	SILBA S.P.A. 'G.F.MONTESANO'-	Privato	Casa di cura privata accreditata	CAMPANIA	SUD	0	0	0	0	SI	NO
1050	AZIENDA OSPEDALIERA 'A. CARDARELLI'-	Pubblico	Azienda Ospedaliera	CAMPANIA	SUD	0	0	0	0	SI	NO
1051	A.O.SANTOBONO-PAUSILIPON-OSPEDALE SANTOBONO	Pubblico	Azienda Ospedaliera	CAMPANIA	SUD	0	30	1	23	SI	SI	31542	32373	2012-05-16	2020-05-21	2020-05-21	2020-05-21
1054	A.zienda Ospedaliera dei Colli-Azienda Ospedaliera dei Colli -P Monaldi	Pubblico	Azienda Ospedaliera	CAMPANIA	SUD	1	1	0	1	SI	SI	5069	5365	2018-07-09	2020-05-06	2020-04-27	2020-04-27
1057	A.O.OO.RR.S.GIOVANNI DI DIO E RUGGI D`AR-A.O. OO.RR. SANGIOVANNI DI DIO E RUGGI	Pubblico	Azienda Ospedaliera integrata con l'Università	CAMPANIA	SUD	0	0	0	0	SI	NO
1058	A.O.OO.RR.S.GIOVANNI DI DIO E RUGGI D`AR-OSPEDALE AMICO G. FUCITO	Pubblico	Azienda Ospedaliera integrata con l'Università	CAMPANIA	SUD	0	0	0	0	NO	NO
1059	A.O.OO.RR.S.GIOVANNI DI DIO E RUGGI D`AR-P.O. G. DA PROCIDA	Pubblico	Azienda Ospedaliera integrata con l'Università	CAMPANIA	SUD	0	0	0	0	NO	NO
1060	A.O.OO.RR.S.GIOVANNI DI DIO E RUGGI D`AR-P.O. S. M. DELL'OLMO	Pubblico	Azienda Ospedaliera integrata con l'Università	CAMPANIA	SUD	0	0	0	0	NO	NO
1061	AZIENDA OSPEDALIERA S.G. MOSCATI-	Pubblico	Azienda Ospedaliera	CAMPANIA	SUD	0	0	0	0	SI	NO
1062	AZIENDA OSPEDALE `G.RUMMO`-	Pubblico	Azienda Ospedaliera	CAMPANIA	SUD	0	0	0	0	SI	NO
1063	A.O. SANT'ANNA E SAN SEBASTIANO CASERTA-	Pubblico	Azienda Ospedaliera	CAMPANIA	SUD	0	0	0	0	SI	NO
1064	AZIENDA OSPEDALIERA UNIVERSITARIA UNICAM-	Pubblico	Azienda Ospedaliera universitaria integrata con il Servizio Sanitario Nazionale	CAMPANIA	SUD	7	22	4	26	SI	SI	4377	4509	2017-09-21	2020-05-26	2020-05-25	2020-05-23
1065	A.O.U. 'FEDERICO II' DI NAPOLI-	Pubblico	Azienda Ospedaliera universitaria integrata con il Servizio Sanitario Nazionale	CAMPANIA	SUD	0	0	0	0	SI	NO
1066	ISTITUTO NAZIONALE TUMORI DI NAPOLI-	Pubblico	IRCCS pubblico	CAMPANIA	SUD	5	8	43	64	SI	SI	86488	90105	2018-03-16	2020-05-26	2020-05-26	2020-05-25
1067	CASA DI CURA 'SALUS' - BRINDISI-	Privato	Casa di cura privata accreditata	PUGLIA	SUD	0	0	0	0	SI	SI	5029	5076	2012-04-11	2020-03-27	2020-03-13	2020-01-21
1068	IRCCS 'E.MEDEA'-	Privato	IRCCS privato	PUGLIA	SUD	0	0	0	0	NO	NO
1069	OSPEDALE OSTUNI (FASANO)-OSPEDALE OSTUNI	Pubblico	Ospedale a gestione diretta	PUGLIA	SUD	0	0	0	0	SI	NO
1070	OSPEDALE OSTUNI (FASANO)-PLESSO DI FASANO - OSPEDALE OSTUNI	Pubblico	Ospedale a gestione diretta	PUGLIA	SUD	0	0	0	0	NO	NO
1071	OSPEDALE FRANCAVILLA FONTANA-	Pubblico	Ospedale a gestione diretta	PUGLIA	SUD	0	0	0	0	SI	NO
1072	OSPEDALE BRINDISI 'PERRINO'-OSPEDALE PERRINO BRINDISI	Pubblico	Ospedale a gestione diretta	PUGLIA	SUD	0	0	0	0	SI	NO
1073	OSPEDALE BRINDISI 'PERRINO'-OSPEDALE BRINDISI (PLESSO MESAGNE)	Pubblico	Ospedale a gestione diretta	PUGLIA	SUD	0	0	0	0	SI	NO
1074	OSPEDALE BRINDISI 'PERRINO'-OSP.BRINDISI(PLESSO S.PIETRO VERNOTICO)	Pubblico	Ospedale a gestione diretta	PUGLIA	SUD	0	0	0	0	SI	NO
1075	OSPEDALE BRINDISI 'PERRINO'-OSP.BRINDISI (PLESSO CEGLIE MESSAPICA)	Pubblico	Ospedale a gestione diretta	PUGLIA	SUD	0	0	0	0	SI	NO
1076	OSPEDALE MANDURIA-	Pubblico	Ospedale a gestione diretta	PUGLIA	SUD	0	0	0	0	SI	NO
1077	OSPEDALE MARTINA FRANCA-	Pubblico	Ospedale a gestione diretta	PUGLIA	SUD	0	0	0	0	SI	NO
1078	CASA DI CURA BERNARDINI-	Privato	Casa di cura privata accreditata	PUGLIA	SUD	1	1	1	2	SI	SI	4937	4989	2011-01-06	2020-05-12	2020-04-30	2020-02-25
1079	CASA DI CURA D'AMORE S.R.L.-	Privato	Casa di cura privata accreditata	PUGLIA	SUD	0	0	0	0	SI	NO
1080	CASA DI CURA SAN CAMILLO-	Privato	Casa di cura privata accreditata	PUGLIA	SUD	0	0	0	1	SI	SI	971	981	2015-06-30	2020-03-20	2020-03-09	2020-01-07
1082	CASA DI CURA VILLA VERDE S.R.L.-	Privato	Casa di cura privata accreditata	PUGLIA	SUD	0	0	0	0	NO	NO
1083	CASA DI CURA VILLA BIANCA S.R.L.-	Privato	Casa di cura privata accreditata	PUGLIA	SUD	3	5	0	7	SI	SI	5193	5185	2013-01-23	2020-05-15	2020-05-12	2020-05-08
1084	CENTRO MEDICO RIABILITAZIONE ICS MAUGERI-	Privato	Casa di cura privata accreditata	PUGLIA	SUD	0	0	0	0	NO	NO
1085	FONDAZIONE CITTADELLA DELLA CARITA`-	Privato	Casa di cura privata accreditata	PUGLIA	SUD	0	0	0	0	SI	NO
1086	OSPEDALE CASTELLANETA-	Pubblico	Ospedale a gestione diretta	PUGLIA	SUD	0	0	0	0	SI	NO
1087	OSPEDALE TARANTO -SS. ANNUNZIATA/MOSCATI-OSPEDALE SS ANNUNZIATA - TARANTO	Pubblico	Ospedale a gestione diretta	PUGLIA	SUD	0	0	0	0	SI	NO
1088	OSPEDALE TARANTO -SS. ANNUNZIATA/MOSCATI-OSPEDALE MOSCATI - TARANTO/STATTE	Pubblico	Ospedale a gestione diretta	PUGLIA	SUD	0	0	0	0	SI	NO
1089	OSPEDALE GROTTAGLIE-	Pubblico	Ospedale a gestione diretta	PUGLIA	SUD	0	0	0	0	SI	NO
1090	OSPEDALE ANDRIA - 'L. BONOMO'-OSPEDALE ANDRIA	Pubblico	Ospedale a gestione diretta	PUGLIA	SUD	0	0	0	0	SI	NO
1091	OSPEDALE ANDRIA - 'L. BONOMO'-OSPEDALE ANDRIA (PLESSO CANOSA)	Pubblico	Ospedale a gestione diretta	PUGLIA	SUD	0	0	0	0	SI	NO
1092	OSPEDALE BARLETTA - 'MONS. R. DIMICCOLI'-	Pubblico	Ospedale a gestione diretta	PUGLIA	SUD	0	0	0	0	SI	NO
1093	OSPEDALE BISCEGLIE-OSPEDALE BISCEGLIE	Pubblico	Ospedale a gestione diretta	PUGLIA	SUD	0	0	0	0	SI	NO
1094	OSPEDALE BISCEGLIE-OSPEDALE BISCEGLIE (PLESSO TRANI)	Pubblico	Ospedale a gestione diretta	PUGLIA	SUD	0	0	0	0	SI	NO
1095	CASA DIVINA PROVVIDENZA - BISCEGLIE-	Privato	Casa di cura privata accreditata	PUGLIA	SUD	0	0	0	0	NO	NO
1096	ENTE ECCL.OSP.GEN.REG.'MIULLI'-	Privato	Ospedale classificato o assimilato ai sensi dell'art. 1, ultimo comma, della Legge 132/1968	PUGLIA	SUD	2	3	4	6	SI	SI	14425	14877	2010-10-11	2020-05-13	2020-05-11	2020-05-07
1097	CASA DI CURA SANTA MARIA-	Privato	Casa di cura privata accreditata	PUGLIA	SUD	0	0	0	0	NO	NO
1098	MEDICOL S.R.L. - VILLA LUCIA HOSPITAL-	Privato	Casa di cura privata accreditata	PUGLIA	SUD	0	1	0	0	SI	SI	1808	1855	2012-05-08	2020-05-05	2018-06-18	2017-02-03
1099	CASA DI CURA ' MONTE IMPERATORE'-	Privato	Casa di cura privata accreditata	PUGLIA	SUD	0	0	0	0	SI	NO
1100	CASA DI CURA ANTHEA-	Privato	Casa di cura privata accreditata	PUGLIA	SUD	4	12	2	13	SI	SI	2004	2044	2020-05-05	2017-03-16	2017-01-25	2010-10-29
1101	C.B.H. MATER DEI HOSPITAL-	Privato	Casa di cura privata accreditata	PUGLIA	SUD	0	0	0	0	SI	SI	12759	13067	2020-05-13	2020-05-12	2020-05-11	2011-10-19
1102	OSPEDALE DELLA MURGIA - PERINEI-	Pubblico	Ospedale a gestione diretta	PUGLIA	SUD	1	1	0	3	SI	SI	3851	3896	2020-05-12	2020-05-03	2020-05-01	2013-12-21
1103	OSPEDALE BARI 'SAN PAOLO'-OSPEDALE SAN PAOLO-BARI	Pubblico	Ospedale a gestione diretta	PUGLIA	SUD	0	0	0	0	SI	NO
1104	OSPEDALE BARI 'SAN PAOLO'-OSPEDALE SAN PAOLO (PLESSO MOLFETTA)	Pubblico	Ospedale a gestione diretta	PUGLIA	SUD	0	0	0	0	SI	NO
1105	OSPEDALE BARI 'SAN PAOLO'-OSPEDALE SAN PAOLO (PLESSO CORATO)	Pubblico	Ospedale a gestione diretta	PUGLIA	SUD	0	0	0	0	SI	NO
1106	OSPEDALE BARI 'SAN PAOLO'-OSPEDALE SAN PAOLO (PLESSO TERLIZZI)	Pubblico	Ospedale a gestione diretta	PUGLIA	SUD	0	0	0	0	SI	NO
1107	OSPEDALE MONOPOLI-	Pubblico	Ospedale a gestione diretta	PUGLIA	SUD	0	0	0	0	SI	NO
1108	OSPEDALE PUTIGNANO-	Pubblico	Ospedale a gestione diretta	PUGLIA	SUD	0	0	0	0	SI	NO
1109	OSPEDALE BARI 'DI VENERE' (TRIGGIANO)-OSPEDALE DI VENERE - BARI	Pubblico	Ospedale a gestione diretta	PUGLIA	SUD	0	0	0	0	SI	NO
1110	OSPEDALE BARI 'DI VENERE' (TRIGGIANO)-PLESSO TRIGGIANO-OSPEDALE DI VENERE	Pubblico	Ospedale a gestione diretta	PUGLIA	SUD	0	0	0	0	SI	NO
1111	OSPEDALE CERIGNOLA 'G.TATARELLA'-	Pubblico	Ospedale a gestione diretta	PUGLIA	SUD	0	0	0	0	SI	NO
1112	CASA DI CURA PROF. BRODETTI-	Privato	Casa di cura privata accreditata	PUGLIA	SUD	0	0	0	0	NO	NO
1113	CASA DI CURA LEONARDO DE LUCA-	Privato	Casa di cura privata accreditata	PUGLIA	SUD	0	0	0	0	SI	NO
1114	CASA DI CURA 'S.MICHELE' MANFREDONIA-	Privato	Casa di cura privata accreditata	PUGLIA	SUD	0	0	0	0	NO	NO
1115	CASA DI CURA 'S.MARIA BAMBINA'-	Privato	Casa di cura privata accreditata	PUGLIA	SUD	0	0	0	0	NO	NO
1116	OSPEDALE SAN SEVERO - TERESA MASSELLI-OSPEDALE SAN SEVERO	Pubblico	Ospedale a gestione diretta	PUGLIA	SUD	0	1	0	0	SI	SI	221	229	2017-04-09	2016-12-25	2016-08-19	2016-08-19
1118	OSPEDALE MANFREDONIA-	Pubblico	Ospedale a gestione diretta	PUGLIA	SUD	0	0	0	0	SI	NO
1119	CASE CURA RIUNITE VILLA SERENA-S. FRANCE-	Privato	Casa di cura privata accreditata	PUGLIA	SUD	0	0	0	0	NO	NO
1120	OSPEDALE GALATINA -'CATERINA NOVELLA'-	Pubblico	Ospedale a gestione diretta	PUGLIA	SUD	0	0	0	0	SI	NO
1121	OSPEDALE GALLIPOLI-'SACRO CUORE DI GESU'-	Pubblico	Ospedale a gestione diretta	PUGLIA	SUD	0	0	0	0	SI	NO
1122	OSPEDALE GENERALE PROV.CARD. G. PANICO-	Privato	Ospedale classificato o assimilato ai sensi dell'art. 1, ultimo comma, della Legge 132/1968	PUGLIA	SUD	0	0	0	0	NO	NO
1123	CASA DI CURA 'PROF. PETRUCCIANI' S.r.l.-	Privato	Casa di cura privata accreditata	PUGLIA	SUD	0	0	0	0	SI	SI	1533	1587	2014-05-29	2020-05-15	2020-04-30	2020-04-10
1124	CASA DI CURA VILLA BIANCA-	Privato	Casa di cura privata accreditata	PUGLIA	SUD	0	1	0	0	SI	SI	898	905	2017-03-08	2020-05-15	2020-03-29	2020-03-13
1125	CASA DI CURA VILLA VERDE-	Privato	Casa di cura privata accreditata	PUGLIA	SUD	0	0	0	0	SI	SI	24	24	2019-04-29
1126	CASA DI CURA SAN FRANCESCO-	Privato	Casa di cura privata accreditata	PUGLIA	SUD	0	0	0	0	NO	NO
1127	CASA DI CURA CITTA DI LECCE-	Privato	Casa di cura privata accreditata	PUGLIA	SUD	1	1	0	0	SI	SI	1614	1653	2013-10-09	2020-05-05	2018-09-17	2018-06-18
1128	CASA DI CURA RIABILITATIVA EUROITALIA-	Privato	Casa di cura privata accreditata	PUGLIA	SUD	0	0	0	0	NO	NO
1129	OSPEDALE COPERTINO-	Pubblico	Ospedale a gestione diretta	PUGLIA	SUD	0	0	0	0	SI	NO
1130	OSPEDALE SCORRANO-	Pubblico	Ospedale a gestione diretta	PUGLIA	SUD	0	0	0	0	SI	NO
1131	OSPEDALE CASARANO-	Pubblico	Ospedale a gestione diretta	PUGLIA	SUD	0	0	0	0	SI	NO
1132	OSPEDALE LECCE - 'V FAZZI' (SAN CESARIO)-OSPEDALE LECCE 'V FAZZI'	Pubblico	Ospedale a gestione diretta	PUGLIA	SUD	0	0	0	0	SI	NO
1133	OSPEDALE LECCE - 'V FAZZI' (SAN CESARIO)-PLESSO DI SAN CESARIO - OSPEDALE LECCE	Pubblico	Ospedale a gestione diretta	PUGLIA	SUD	0	0	0	0	SI	NO
1134	ISTITUTO TUMORI GIOVANNI PAOLO II-	Pubblico	IRCCS pubblico	PUGLIA	SUD	0	0	0	0	NO	NO
1135	IRCCS 'SAVERIO DE BELLIS'-	Pubblico	IRCCS pubblico	PUGLIA	SUD	3	5	1	6	SI	SI	2729	2790	2018-02-14	2020-05-17	2020-05-15	2020-05-12
1136	OSPEDALE CASA SOLLIEVO DELLA SOFFERENZA-	Privato	IRCCS fondazione	PUGLIA	SUD	5	25	2	33	SI	SI	62268	63388	2011-11-10	2020-05-09	2020-05-09	2020-05-07
1137	ICS MAUGERI SPA SOCIETA' BENEFIT-	Privato	IRCCS fondazione	PUGLIA	SUD	0	0	0	0	NO	NO
1138	AO UNIV. CONS. POLICLINICO BARI-CONSORZIALE POLICLINICO BARI	Pubblico	Azienda Ospedaliera universitaria integrata con il Servizio Sanitario Nazionale	PUGLIA	SUD	0	0	0	0	SI	SI	1661	1692	2013-07-21	2015-02-20
1140	AO UNIV. 'OO RR FOGGIA'-	Pubblico	Azienda Ospedaliera integrata con l'Università	PUGLIA	SUD	25	53	10	20	SI	SI	14439	14824	2014-07-02	2020-05-15	2020-05-15	2020-05-14
1141	OSPEDALE CIVILE VILLA D`AGRI-	Pubblico	Ospedale a gestione diretta	BASILICATA	SUD	0	0	0	0	SI	NO
1142	PRESIDIO OSPEDALIERO LAGONEGRO-	Pubblico	Ospedale a gestione diretta	BASILICATA	SUD	0	0	0	0	NO	NO
1143	PRESIDIO OSPEDALIERO MELFI-	Pubblico	Ospedale a gestione diretta	BASILICATA	SUD	0	0	0	0	SI	NO
1144	Fondazione Don Carlo Gnocchi - Onlus-	Pubblico	Ospedale a gestione diretta	BASILICATA	SUD	0	0	0	0	NO	NO
1145	CENTRO DI RIABILITAZIONE OPERA DON UVA-	Privato	Casa di cura privata accreditata	BASILICATA	SUD	0	0	0	0	NO	NO
1146	LUNGODEGENZA RIABILITATIVA CHIAROMONTE-	Pubblico	Ospedale a gestione diretta	BASILICATA	SUD	0	0	0	0	NO	NO
1147	LUNGODEGENZA E RIABILITAZIONE VENOSA-	Pubblico	Ospedale a gestione diretta	BASILICATA	SUD	0	0	0	0	NO	NO
1148	LUNGODEGENZA RIABILITATIVA LAURIA-	Pubblico	Ospedale a gestione diretta	BASILICATA	SUD	0	0	0	0	NO	NO
1149	LUNGODEGENZA STIGLIANO-	Pubblico	Ospedale a gestione diretta	BASILICATA	SUD	0	0	0	0	NO	NO
1150	PRESIDIO OSPEDALIERO - MATERA-	Pubblico	Ospedale a gestione diretta	BASILICATA	SUD	0	0	0	0	SI	NO
1151	LUNGODEGENZA - TRICARICO-	Pubblico	Ospedale a gestione diretta	BASILICATA	SUD	0	0	0	0	NO	NO
1152	PRESIDIO OSPEDALIERO POLICORO-	Pubblico	Ospedale a gestione diretta	BASILICATA	SUD	0	0	0	0	SI	NO
1153	AZIENDA OSPEDALIERA REGIONALE 'S. CARLO'-Ospedale San Carlo di Potenza	Pubblico	Azienda Ospedaliera	BASILICATA	SUD	0	0	0	0	SI	SI	5927	6029	2013-02-07	2020-01-18	2019-08-16	2019-07-26
1155	C.R.O.B. - I.R.C.C.S.-	Pubblico	IRCCS pubblico	BASILICATA	SUD	4	30	1	1	SI	SI	3549	3664	2016-07-07	2020-05-17	2020-05-15	2020-05-15
1156	OSPEDALE CIVILE FERRARI - CASTROVILLARI-	Pubblico	Ospedale a gestione diretta	CALABRIA	SUD	0	0	0	0	SI	NO
1157	Ospedale Spoke Rossano-Corigliano-Ospedale Corigliano	Pubblico	Ospedale a gestione diretta	CALABRIA	SUD	0	0	0	0	SI	NO
1158	Ospedale Spoke Rossano-Corigliano-Ospedale Rossano	Pubblico	Ospedale a gestione diretta	CALABRIA	SUD	0	0	0	0	SI	NO
1159	P.O.BEATO ANGELICO-	Pubblico	Ospedale a gestione diretta	CALABRIA	SUD	0	0	0	0	NO	NO
1160	Ospedale Spoke Cetraro-Paola-Ospedale Cetraro	Pubblico	Ospedale a gestione diretta	CALABRIA	SUD	0	0	0	0	SI	NO
1161	Ospedale Spoke Cetraro-Paola-Ospedale Paola	Pubblico	Ospedale a gestione diretta	CALABRIA	SUD	0	0	0	0	SI	NO
1162	OSPEDALE CIVILE SGF-	Pubblico	Ospedale a gestione diretta	CALABRIA	SUD	0	0	0	0	SI	NO
1163	SANTA LUCIA-	Privato	Casa di cura privata accreditata	CALABRIA	SUD	0	0	0	0	NO	NO
1164	CASA DI CURA VILLA DEL SOLE-	Privato	Casa di cura privata accreditata	CALABRIA	SUD	0	0	0	0	SI	NO
1165	CASA DI CURA TRICARICO ROSANO SRL-	Privato	Casa di cura privata accreditata	CALABRIA	SUD	0	0	0	0	SI	NO
1166	CASA DI CURA CASCINI SRL-	Privato	Casa di cura privata accreditata	CALABRIA	SUD	0	0	0	0	SI	NO
1167	SACRO CUORE-	Privato	Casa di cura privata accreditata	CALABRIA	SUD	0	0	0	0	SI	NO
1168	CASA DI CURA SCARNATI-	Privato	Casa di cura privata accreditata	CALABRIA	SUD	0	0	0	0	SI	NO
1169	CASA DI CURA M.MISASI GR.S.BARTOLO-	Privato	Casa di cura privata accreditata	CALABRIA	SUD	0	0	0	0	NO	NO
1170	CASA DI CURA SAN LUCA SRL-	Privato	Casa di cura privata accreditata	CALABRIA	SUD	0	0	0	0	NO	NO
1171	MEDICAL HOTEL CLIMAT. SPES PIETR.'ARENA'-	Privato	Casa di cura privata accreditata	CALABRIA	SUD	0	0	0	0	NO	NO
1172	CASA DI CURA SAN FRANCESCO-	Privato	Casa di cura privata accreditata	CALABRIA	SUD	0	0	0	0	NO	NO
1173	Madonna della Catena s.r.l. di Cosenza-	Privato	Casa di cura privata accreditata	CALABRIA	SUD	0	0	0	0	SI	NO
1174	Madonna della Catena s.r.l. di Dipignano-	Privato	Casa di cura privata accreditata	CALABRIA	SUD	0	0	0	0	SI	NO
1175	OSPEDALE CIVILE SAN GIOVANNI DI DIO-	Pubblico	Ospedale a gestione diretta	CALABRIA	SUD	0	0	0	0	SI	NO
1176	CASA DI CURA S.RITA DOTT. CAPARRA-	Privato	Casa di cura privata accreditata	CALABRIA	SUD	0	0	0	0	NO	NO
1177	ISTITUTO SANT`ANNA-	Privato	Casa di cura privata accreditata	CALABRIA	SUD	0	0	0	0	SI	NO
1178	ROMOLO HOSPITAL ( EX VILLA EVA )-	Privato	Casa di cura privata accreditata	CALABRIA	SUD	0	0	0	2	SI	SI	1955	1978	2012-12-21	2020-04-17	2020-04-07	2020-03-16
1179	CALABRODENTAL SRL-	Privato	Casa di cura privata accreditata	CALABRIA	SUD	4	4	1	5	SI	SI	5972	6054	2012-02-03	2020-05-18	2020-05-18	2020-05-12
1180	SADEL DI SALVATORE BAFFA SPA ( EX OLIVET-	Privato	Casa di cura privata accreditata	CALABRIA	SUD	0	0	0	0	NO	NO
1181	CASA DI CURA MADONNA DELLO SCOGLIO SRL-	Privato	Casa di cura privata accreditata	CALABRIA	SUD	0	0	0	0	NO	NO
1182	Presidio Ospedaliero LAMEZIA TERME-	Pubblico	Ospedale a gestione diretta	CALABRIA	SUD	0	0	0	0	SI	NO
1183	OSPEDALE DI SOVERIA MANNELLI-	Pubblico	Ospedale a gestione diretta	CALABRIA	SUD	0	0	0	0	NO	NO
1184	CASA DI CURA VILLA DEL SOLE-	Privato	Casa di cura privata accreditata	CALABRIA	SUD	0	0	0	0	SI	NO
1185	CASA DI CURA VILLA SERENA-	Privato	Casa di cura privata accreditata	CALABRIA	SUD	0	0	0	0	NO	NO
1186	CASA DI CURA VILLA MICHELINO SRL-	Privato	Casa di cura privata accreditata	CALABRIA	SUD	0	0	0	0	SI	SI	1311	1327	2012-11-26	2020-04-25	2020-04-14	2020-04-11
1187	CASA DI CURA SANT`ANNA HOSPITAL-	Privato	Casa di cura privata accreditata	CALABRIA	SUD	0	0	0	0	NO	NO
1188	OSPEDALE BASSO IONIO-	Pubblico	Ospedale a gestione diretta	CALABRIA	SUD	0	0	0	0	NO	NO
1189	P.O. JAZZOLINO-	Pubblico	Ospedale a gestione diretta	CALABRIA	SUD	0	0	0	0	NO	NO
1190	P.O. TROPEA-	Pubblico	Ospedale a gestione diretta	CALABRIA	SUD	0	0	0	0	SI	NO
1191	VILLA DEI GERANI-	Privato	Casa di cura privata accreditata	CALABRIA	SUD	0	0	0	0	SI	NO
1192	P.O. SERRA SAN BRUNO-	Pubblico	Ospedale a gestione diretta	CALABRIA	SUD	0	0	0	0	SI	NO
1193	OSPEDALE CIVILE LOCRI-	Pubblico	Ospedale a gestione diretta	CALABRIA	SUD	0	0	0	0	SI	NO
1194	P.O. 'S. MARIA DEGLI UNGHERESI'-	Pubblico	Ospedale a gestione diretta	CALABRIA	SUD	0	0	0	0	SI	NO
1195	OSPEDALE 'TIBERIO EVOLI' - MELITO P.S.-	Pubblico	Ospedale a gestione diretta	CALABRIA	SUD	0	0	0	0	SI	NO
1196	P.O. 'GIOVANNI XXIII'-	Pubblico	Ospedale a gestione diretta	CALABRIA	SUD	0	0	0	0	NO	NO
1197	ISTITUTO ORTOPEDICO MEZZOGIORNO D`ITALIA-	Privato	Casa di cura privata accreditata	CALABRIA	SUD	0	0	0	0	SI	NO
1198	CASA DI CURA 'VILLA AURORA'-	Privato	Casa di cura privata accreditata	CALABRIA	SUD	0	0	0	0	NO	NO
1199	POLICLINICO 'MADONNA DELLA CONSOLAZIONE'-	Privato	Casa di cura privata accreditata	CALABRIA	SUD	0	0	0	0	SI	NO
1200	CASA DI CURA 'VILLA CAMINITI'-	Privato	Casa di cura privata accreditata	CALABRIA	SUD	1	14	0	14	SI	SI	2425	2464	2018-03-23	2020-05-17	2020-05-15	2020-05-12
1201	CASA DI CURA 'VILLA S.ANNA'-	Privato	Casa di cura privata accreditata	CALABRIA	SUD	0	0	0	0	NO	NO
1202	CASA DI CURA 'VILLA ELISA' S.P.A.-	Privato	Casa di cura privata accreditata	CALABRIA	SUD	0	0	0	0	NO	NO
1203	AZIENDA OSPEDALIERA DI COSENZA-P.O. ANNUNZIATA	Pubblico	Azienda Ospedaliera	CALABRIA	SUD	0	0	0	0	SI	SI	282	296	2013-02-11	2013-02-11
1206	Azienda Ospedaliera Pugliese De Lellis-Ospedale Pugliese	Pubblico	Azienda Ospedaliera	CALABRIA	SUD	0	0	0	0	NO	NO
1207	Azienda Ospedaliera Pugliese De Lellis-Ospedale De Lellis	Pubblico	Azienda Ospedaliera	CALABRIA	SUD	0	0	0	0	NO	NO
1208	A.O. MATER DOMINI CATANZARO-	Pubblico	Azienda Ospedaliera	CALABRIA	SUD	0	0	0	0	SI	NO
1209	Azienda Osp. Bianchi-Melacrino-Morelli-Presidio Ospedaliero Riuniti	Pubblico	Azienda Ospedaliera	CALABRIA	SUD	0	0	0	0	SI	SI	233	237	2010-09-29
1211	INRCA-	Pubblico	IRCCS pubblico	CALABRIA	SUD	0	0	0	0	NO	NO
1212	P.O. S. GIOVANNI DI DIO-	Pubblico	Ospedale a gestione diretta	SICILIA	SICILIA	0	0	0	0	SI	NO
1213	P.O. BARONE LOMBARDO - CANICATTI'-	Pubblico	Ospedale a gestione diretta	SICILIA	SICILIA	0	0	0	0	SI	NO
1214	P.O. S. GIACOMO D'ALTOPASSO LICATA-	Pubblico	Ospedale a gestione diretta	SICILIA	SICILIA	0	0	0	0	NO	NO
1215	P.O. F.LLI PARLAPIANO - RIBERA-	Pubblico	Ospedale a gestione diretta	SICILIA	SICILIA	0	0	0	0	NO	NO
1216	P.O. GIOVANNI PAOLO II-	Pubblico	Ospedale a gestione diretta	SICILIA	SICILIA	0	0	0	0	SI	NO
1217	CASA DI SALUTE IGNAZIO ATTARDI S.P.A.-	Privato	Casa di cura privata accreditata	SICILIA	SICILIA	0	0	0	0	SI	NO
1218	SIA CASA DI CURA S. ANNA S.R.L.-	Privato	Casa di cura privata accreditata	SICILIA	SICILIA	0	0	0	0	SI	SI	2570	2597	2011-02-26	2020-03-02	2019-10-17	2019-06-25
1219	P.O. Sant'Elia (ex AO)-	Pubblico	Ospedale a gestione diretta	SICILIA	SICILIA	0	0	0	0	SI	NO
1220	P.O. M. IMMACOLATA LONGO-	Pubblico	Ospedale a gestione diretta	SICILIA	SICILIA	0	0	0	0	NO	NO
1221	P.O.MADDALENA RAIMONDI-	Pubblico	Ospedale a gestione diretta	SICILIA	SICILIA	0	0	0	0	SI	NO
1222	P.O. VITTORIO EMANUELE (ex AO)-	Pubblico	Ospedale a gestione diretta	SICILIA	SICILIA	0	0	0	0	SI	NO
1223	P.O. SANTO STEFANO-	Pubblico	Ospedale a gestione diretta	SICILIA	SICILIA	0	0	0	0	NO	NO
1224	P.O. SUOR CECILIA BASAROCCO-	Pubblico	Ospedale a gestione diretta	SICILIA	SICILIA	0	0	0	0	SI	NO
1225	CASA DI CURA 'REGINA PACIS'-	Privato	Casa di cura privata accreditata	SICILIA	SICILIA	2	13	0	9	SI	SI	8836	8894	2013-03-17	2020-05-11	2020-05-09	2020-05-08
1226	SO.GE.SA.SPA.C.DI.C.S.BARBARA-	Privato	Casa di cura privata accreditata	SICILIA	SICILIA	0	0	0	0	SI	NO
1227	P.O. S. Marta e S. Venera Acireale-	Pubblico	Ospedale a gestione diretta	SICILIA	SICILIA	0	0	0	0	SI	NO
1228	S.Giovanni Di Dio e S.Isidoro Giarre-	Pubblico	Ospedale a gestione diretta	SICILIA	SICILIA	0	0	0	0	SI	NO
1229	P.O. Maria SS.Addolorata Biancavilla-	Pubblico	Ospedale a gestione diretta	SICILIA	SICILIA	0	0	0	0	NO	NO
1230	P.O. Castiglione Prestianni Bronte-	Pubblico	Ospedale a gestione diretta	SICILIA	SICILIA	0	0	0	0	SI	NO
1231	P.O. SS. Salvatore Paternò-	Pubblico	Ospedale a gestione diretta	SICILIA	SICILIA	0	0	0	0	SI	NO
1232	P.O. Gravina e S. Pietro Caltagirone-	Pubblico	Ospedale a gestione diretta	SICILIA	SICILIA	0	0	0	0	NO	NO
1233	P.O. Basso Ragusa Militello-	Pubblico	Ospedale a gestione diretta	SICILIA	SICILIA	0	0	0	0	NO	NO
1234	CASA DI CURA DI STEFANO VELONA S.R.L.-	Privato	Casa di cura privata accreditata	SICILIA	SICILIA	0	0	0	0	NO	NO
1235	CASA DI CURA MADONNA DEL ROSARIO-	Privato	Casa di cura privata accreditata	SICILIA	SICILIA	0	0	0	0	SI	SI	137	139	2017-11-22	2019-09-25	2019-06-19	2019-06-19
1236	CASA DI CURA G.B. MORGAGNI S.R.L.-	Privato	Casa di cura privata accreditata	SICILIA	SICILIA	21	27	0	0	SI	SI	2029	2085	2011-01-28	2020-05-18	2020-05-16	2020-05-15
1237	CASA DI CURA S. RITA SRL-	Privato	Casa di cura privata accreditata	SICILIA	SICILIA	0	0	0	0	SI	NO
1238	MATER DEI DI G.NESI & C. S.P.A-	Privato	Casa di cura privata accreditata	SICILIA	SICILIA	2	15	5	16	SI	SI	918	935	2020-04-17	2020-05-15	2020-05-15	2020-05-12
1239	CASA DI CURA VILLA DEI GERANI SrL-	Privato	Casa di cura privata accreditata	SICILIA	SICILIA	0	0	0	0	SI	SI	1857	1892	2010-09-29	2020-04-30	2020-03-20	2020-03-13
1240	HUMANITAS CENTRO CATANESE DI ONCOLOGIA-	Privato	Casa di cura privata accreditata	SICILIA	SICILIA	3	33	0	26	SI	SI	2609	2716	2011-07-04	2020-05-19	2020-05-19	2020-05-18
1241	CASA CURA CENTRO CATANESE MED. E CH.-	Privato	Casa di cura privata accreditata	SICILIA	SICILIA	0	0	0	0	NO	NO
1242	CASA DI CURA CARMIDE-	Privato	Casa di cura privata accreditata	SICILIA	SICILIA	1	3	0	1	SI	SI	1105	1124	2011-03-29	2020-05-08	2020-04-21	2019-10-25
1243	CASA DI CURA GIBIINO SRL-	Privato	Casa di cura privata accreditata	SICILIA	SICILIA	0	0	0	0	SI	NO
1244	CASA DI CURA RIABILITATIVA VILLA SOFIA-	Privato	Casa di cura privata accreditata	SICILIA	SICILIA	0	0	0	0	SI	NO
1245	ISTITUTO ONCOLOGICO DEL MEDITERRANEO SPA-	Privato	Casa di cura privata accreditata	SICILIA	SICILIA	0	1	4	7	SI	SI	2993	3066	2015-06-12	2020-05-07	2020-04-30	2020-04-24
1246	CASA DI CURA MONS. G. CALACIURA Cenacolo-	Privato	Casa di cura privata accreditata	SICILIA	SICILIA	0	0	0	0	SI	SI	1518	1529	2011-12-09	2020-04-07	2020-03-23	2020-03-14
1247	CASA DI CURA CLIN.BASILE GEST.TIGANO SRL-	Privato	Casa di cura privata accreditata	SICILIA	SICILIA	0	0	0	0	SI	NO
1248	CASA DI CURA PROF.E.FALCIDIA SrL-	Privato	Casa di cura privata accreditata	SICILIA	SICILIA	0	0	0	0	NO	NO
1249	CASA DI CURA MUSUMECI GECAS SRL-	Privato	Casa di cura privata accreditata	SICILIA	SICILIA	0	1	4	4	SI	SI	1319	1330	2015-05-11	2020-05-07	2020-04-30	2020-04-24
1250	CASA DI CURA VILLA S.FRANCESCO-	Privato	Casa di cura privata accreditata	SICILIA	SICILIA	0	0	0	0	NO	NO
1251	CASA DI CURA GRETTER e LA LUCINA SRL-	Privato	Casa di cura privata accreditata	SICILIA	SICILIA	0	0	0	0	SI	NO
1252	CASA DI CURA VALSALVA SRL-	Privato	Casa di cura privata accreditata	SICILIA	SICILIA	0	0	0	0	SI	NO
1253	ISCAS MORGAGNI NORD SRL-	Privato	Casa di cura privata accreditata	SICILIA	SICILIA	20	28	0	0	SI	SI	2030	2086	2011-01-28	2020-05-20	2020-05-18	2020-05-16
1254	PRIVATE HOSPITAL ARGENTO srl-	Privato	Casa di cura privata accreditata	SICILIA	SICILIA	0	0	0	0	SI	NO
1255	P. O. 'UMBERTO I'-	Pubblico	Ospedale a gestione diretta	SICILIA	SICILIA	0	0	0	0	NO	NO
1256	P. O. 'M. CHIELLO'-	Pubblico	Ospedale a gestione diretta	SICILIA	SICILIA	0	0	0	0	NO	NO
1257	P. O. 'FERRO-CAPRA-BRANCIFORTE'-	Pubblico	Ospedale a gestione diretta	SICILIA	SICILIA	0	0	0	0	NO	NO
1258	P. O. 'CARLO BASILOTTA'-	Pubblico	Ospedale a gestione diretta	SICILIA	SICILIA	0	0	0	0	SI	NO
1259	P.O. 'NUOVO CUTRONI ZODDA' BARCELLONA-	Pubblico	Ospedale a gestione diretta	SICILIA	SICILIA	0	0	0	0	SI	NO
1260	P.O. LIPARI-	Pubblico	Ospedale a gestione diretta	SICILIA	SICILIA	0	0	0	0	SI	NO
1261	P.O. 'G. FOGLIANI' MILAZZO-	Pubblico	Ospedale a gestione diretta	SICILIA	SICILIA	0	0	0	0	SI	NO
1262	P.O.' S. VINCENZO' TAORMINA-	Pubblico	Ospedale a gestione diretta	SICILIA	SICILIA	1	1	0	0	SI	SI	621	632	2014-12-06	2020-05-11	2020-03-03	2020-02-13
1263	P.O. 'SS. SALVATORE' MISTRETTA-	Pubblico	Ospedale a gestione diretta	SICILIA	SICILIA	0	0	0	0	NO	NO
1264	P.O. 'BARONE-ROMEO' PATTI-	Pubblico	Ospedale a gestione diretta	SICILIA	SICILIA	0	0	0	0	SI	NO
1265	STABILIMENTO OSPED. S. AGATA MILITELLO-	Pubblico	Ospedale a gestione diretta	SICILIA	SICILIA	0	0	0	0	NO	NO
1266	I.O.M.I. F.SCALABRINO GANZIRRI-	Privato	Casa di cura privata accreditata	SICILIA	SICILIA	0	0	0	0	NO	NO
1267	CASA DI CURA S.CAMILLO-	Privato	Casa di cura privata accreditata	SICILIA	SICILIA	0	0	0	0	SI	NO
1268	CASA DI CURA CRISTO RE-	Privato	Casa di cura privata accreditata	SICILIA	SICILIA	0	0	0	0	NO	NO
1269	CASA DI CURA CARMONA SRL-	Privato	Casa di cura privata accreditata	SICILIA	SICILIA	0	0	0	0	SI	NO
1270	CASA DI CURA VILLA SALUS S.A.S.-	Privato	Casa di cura privata accreditata	SICILIA	SICILIA	0	0	0	0	SI	NO
1271	C.O.T. S.P.A. (CURE ORTOPED. TRAUM.)-	Privato	Casa di cura privata accreditata	SICILIA	SICILIA	0	0	0	0	NO	NO
1272	CASA DI CURA VILLA IGEA SRL-	Privato	Casa di cura privata accreditata	SICILIA	SICILIA	0	0	0	0	SI	NO
1273	CENTRO CHIRURGICO VILLA MARIA S.R.L.-	Privato	Casa di cura privata non accreditata	SICILIA	SICILIA	0	0	0	0	NO	NO
1274	CASA DI CURA CAPPELLANI GIOMI S.P.A.-	Privato	Casa di cura privata accreditata	SICILIA	SICILIA	0	0	0	0	SI	SI	368	373	2017-05-12	2019-12-02	2019-06-28	2019-06-25
1275	FOND. IST. S. RAFFAELE - GIGLIO-	Privato	Istituto qualificato presidio della U.S.L.	SICILIA	SICILIA	5	14	5	17	SI	SI	21795	22358	2011-08-24	2020-05-20	2020-05-18	2020-05-14
1276	OSP. BUCCHERI LA FERLA FATEBENEFRATELLI-	Privato	Ospedale classificato o assimilato ai sensi dell'art. 1, ultimo comma, della Legge 132/1968	SICILIA	SICILIA	0	0	0	0	SI	NO
1277	P.O. DEI BIANCHI CORLEONE-	Pubblico	Ospedale a gestione diretta	SICILIA	SICILIA	0	0	0	0	NO	NO
1278	P.O. CIVICO PARTINICO-	Pubblico	Ospedale a gestione diretta	SICILIA	SICILIA	0	0	0	0	SI	NO
1279	P.O. MADONNA DELL'ALTO - PETR. SOTTANA-	Pubblico	Ospedale a gestione diretta	SICILIA	SICILIA	0	0	0	0	SI	NO
1280	P.O. S. CIMINO TERMINI IMERESE-	Pubblico	Ospedale a gestione diretta	SICILIA	SICILIA	0	0	0	0	NO	NO
1281	P.O. G. F. INGRASSIA-	Pubblico	Ospedale a gestione diretta	SICILIA	SICILIA	0	0	0	0	SI	NO
1282	P.O. VILLA DELLE GINESTRE-	Pubblico	Ospedale a gestione diretta	SICILIA	SICILIA	0	0	0	0	SI	NO
1283	CASA DI CURA IGEA S.N.C.-	Privato	Casa di cura privata accreditata	SICILIA	SICILIA	2	3	2	4	SI	SI	1083	1107	2019-07-11	2020-05-12	2020-04-12	2020-04-03
1284	CASA DI CURA CANDELA SPA-	Privato	Casa di cura privata accreditata	SICILIA	SICILIA	1	15	1	14	SI	SI	8609	8735	2010-10-06	2020-05-20	2020-05-19	2020-05-12
1285	CASA DI CURE ORESTANO S.R.L.-	Privato	Casa di cura privata accreditata	SICILIA	SICILIA	0	0	0	0	SI	SI	1915	1928	2019-04-03	2020-04-17	2020-04-06	2020-01-17
1286	CASA DI CURA 'TRIOLO ZANCLA' S.P.A.-	Privato	Casa di cura privata accreditata	SICILIA	SICILIA	0	0	0	0	SI	NO
1287	CASA DI CURA SERENA S.P.A.-	Privato	Casa di cura privata accreditata	SICILIA	SICILIA	0	0	0	3	SI	SI	2503	2571	2014-10-02	2020-05-04	2020-03-20	2020-03-02
1288	CASA DI CURA NOTO PASQUALINO S.R.L.-	Privato	Casa di cura privata accreditata	SICILIA	SICILIA	0	0	0	0	SI	NO
1289	NUOVA CASA DI CURA D`ANNA PIA ASS. SRL-	Privato	Casa di cura privata accreditata	SICILIA	SICILIA	0	0	0	0	NO	NO
1290	NUOVA CASA DI CURA DEMMA srl-	Privato	Casa di cura privata accreditata	SICILIA	SICILIA	0	0	0	0	SI	NO
1291	CASA DI CURA MACCHIARELLA S.P.A.-	Privato	Casa di cura privata accreditata	SICILIA	SICILIA	2	13	0	8	SI	SI	186	190	2017-07-18	2020-05-19	2020-05-15	2020-05-13
1292	CASA DI CURA TORINA-	Privato	Casa di cura privata accreditata	SICILIA	SICILIA	0	2	0	0	SI	SI	408	425	2016-10-19	2020-05-20	2020-03-16	2020-03-13
1293	CASA DI CURA VILLA MARGHERITA-	Privato	Casa di cura privata accreditata	SICILIA	SICILIA	0	0	0	0	NO	NO
1294	COSENTINO HOSPITAL S.R.L.-	Privato	Casa di cura privata accreditata	SICILIA	SICILIA	1	3	0	1	SI	SI	1298	1328	2016-11-14	2020-05-11	2020-05-01	2020-04-22
1295	CASA DI CURA LA MADDALENA S.P.A.-	Privato	Casa di cura privata accreditata	SICILIA	SICILIA	0	0	0	0	SI	NO
1296	CENTRO ANDROS S.R.L.-	Privato	Casa di cura privata accreditata	SICILIA	SICILIA	0	1	0	5	SI	SI	6168	6181	2014-03-05	2020-05-05	2020-04-10	2020-03-04
1297	CASA DI CURA LATTERI S.R.L.-	Privato	Casa di cura privata accreditata	SICILIA	SICILIA	0	0	0	0	SI	SI	141	156	2011-03-22
1298	CASA DI CURA VILLA MARIA ELEONORA-	Privato	Casa di cura privata accreditata	SICILIA	SICILIA	0	0	0	0	SI	SI	680	698	2012-07-13	2019-06-22	2018-06-18	2016-12-20
1299	OSPEDALE ' CIVILE MARIA PATERNO' AREZZO-	Pubblico	Ospedale a gestione diretta	SICILIA	SICILIA	0	0	0	0	SI	NO
1300	OSPEDALE REGINA MARGHERITA COMISO-	Pubblico	Ospedale a gestione diretta	SICILIA	SICILIA	0	0	0	0	SI	NO
1301	OSPEDALE MAGGIORE MODICA-	Pubblico	Ospedale a gestione diretta	SICILIA	SICILIA	0	0	0	0	SI	NO
1302	OSPEDALE BUSACCA SCICLI-	Pubblico	Ospedale a gestione diretta	SICILIA	SICILIA	0	0	0	0	NO	NO
1303	OSPEDALE GUZZARDI VITTORIA-	Pubblico	Ospedale a gestione diretta	SICILIA	SICILIA	0	0	0	0	SI	SI	172	172	2012-10-29	2012-10-29	2012-10-29	2012-10-29
1304	CASA DI CURA CLINICA DEL MEDITERRANEO-	Privato	Casa di cura privata accreditata	SICILIA	SICILIA	0	2	0	3	SI	SI	3077	3126	2010-12-15	2020-05-16	2020-05-05	2020-04-17
1305	P.O. DI MARIA AVOLA-	Pubblico	Ospedale a gestione diretta	SICILIA	SICILIA	0	0	0	0	SI	NO
1306	P.O. TRIGONA NOTO-	Pubblico	Ospedale a gestione diretta	SICILIA	SICILIA	0	0	0	0	SI	NO
1307	P.O. UMBERTO I (EX A.O.)-	Pubblico	Ospedale a gestione diretta	SICILIA	SICILIA	0	0	0	0	SI	NO
1308	P.O. MUSCATELLO AUGUSTA-	Pubblico	Ospedale a gestione diretta	SICILIA	SICILIA	0	0	0	0	SI	NO
1309	OSPEDALE GENERALE DI ZONA-	Pubblico	Ospedale a gestione diretta	SICILIA	SICILIA	0	0	0	0	NO	NO
1310	P.O. A. Rizza-	Pubblico	Ospedale a gestione diretta	SICILIA	SICILIA	0	0	0	0	SI	NO
1311	CASA DI CURA SANTA LUCIA GLEF-	Privato	Casa di cura privata accreditata	SICILIA	SICILIA	4	13	1	13	SI	SI	1174	1182	2013-01-19	2020-05-20	2020-05-18	2020-05-15
1312	CASA DI CURA VILLA MAURITIUS ARC-	Privato	Casa di cura privata accreditata	SICILIA	SICILIA	0	0	0	0	NO	NO
1313	IST.ORT. VILLA SALUS I. GALATIOTO SRL-	Privato	Casa di cura privata accreditata	SICILIA	SICILIA	0	0	0	0	NO	NO
1314	C. DI CURA 'VILLA AZZURRA'-	Privato	Casa di cura privata accreditata	SICILIA	SICILIA	1	1	0	1	SI	SI	2408	2450	2017-12-19	2020-04-30	2020-04-29	2020-04-14
1315	CLINICA VILLA RIZZO-	Privato	Casa di cura privata accreditata	SICILIA	SICILIA	4	28	0	18	SI	SI	1032	1046	2018-03-14	2020-05-21	2020-05-20	2020-05-18
1316	P.O. SAN VITO E SANTO SPIRITO -ALCAMO-	Pubblico	Ospedale a gestione diretta	SICILIA	SICILIA	0	0	0	0	SI	NO
1317	P.O. 'B. NAGAR' - PANTELLERIA-	Pubblico	Ospedale a gestione diretta	SICILIA	SICILIA	0	0	0	0	SI	NO
1318	P.O. S. ANTONIO ABATE - TRAPANI-	Pubblico	Ospedale a gestione diretta	SICILIA	SICILIA	0	0	0	0	SI	NO
1319	P.O. V.EMANUELE II CASTELVETRANO-	Pubblico	Ospedale a gestione diretta	SICILIA	SICILIA	0	0	0	0	SI	NO
1320	P.O.PAOLO BORSELLINO - MARSALA-	Pubblico	Ospedale a gestione diretta	SICILIA	SICILIA	0	0	0	0	SI	NO
1321	P.O.ABELE AJELLO-MAZARA D.VALLO-	Pubblico	Ospedale a gestione diretta	SICILIA	SICILIA	0	0	0	0	SI	NO
1322	P.O. VITTORIO EMANUELE III - SALEMI-	Pubblico	Ospedale a gestione diretta	SICILIA	SICILIA	0	0	0	0	NO	NO
1323	CASA DI CURA VILLA DEI GERANI-	Privato	Casa di cura privata accreditata	SICILIA	SICILIA	0	0	0	0	SI	NO
1324	CASA DI CURA SANT`ANNA SRL.-	Privato	Casa di cura privata accreditata	SICILIA	SICILIA	0	0	0	0	NO	NO
1325	CASA DI CURA MORANA SRL-	Privato	Casa di cura privata accreditata	SICILIA	SICILIA	1	1	1	4	SI	SI	2362	2390	2014-01-14	2020-03-09	2020-03-03	2020-02-26
1326	CASA DI CURA RIABIL. G. C. VANICO S.r.l-	Privato	Casa di cura privata accreditata	SICILIA	SICILIA	0	0	0	0	NO	NO
1327	A.O. per l'Emergenza Cannizzaro-	Pubblico	Azienda Ospedaliera	SICILIA	SICILIA	0	0	0	0	SI	NO
1328	ARNAS GARIBALDI-OSPEDALE GARIBALDI - CENTRO	Pubblico	Azienda Ospedaliera	SICILIA	SICILIA	0	0	0	0	SI	NO
1329	ARNAS GARIBALDI-NUOVO OSPEDALE GARIBALDI - NESIMA	Pubblico	Azienda Ospedaliera	SICILIA	SICILIA	7	15	13	15	SI	SI	5990	6189	2017-10-12	2020-05-22	2020-05-19	2020-05-15
1330	A.O.U. POLICLINICO - VITTORIO EMANUELE-PRESIDIO OSPEDALIERO GASPARE RODOLICO	Pubblico	Azienda Ospedaliera universitaria integrata con il Servizio Sanitario Nazionale	SICILIA	SICILIA	0	0	0	0	SI	NO
1331	A.O.U. POLICLINICO - VITTORIO EMANUELE-PRESIDIO OSPEDALIERO VITTORIO EMANUELE	Pubblico	Azienda Ospedaliera universitaria integrata con il Servizio Sanitario Nazionale	SICILIA	SICILIA	0	0	0	0	SI	NO
1332	A.O.U. POLICLINICO - VITTORIO EMANUELE-PRESIDIO OSPEDALIERO S. BAMBINO	Pubblico	Azienda Ospedaliera universitaria integrata con il Servizio Sanitario Nazionale	SICILIA	SICILIA	0	0	0	0	SI	NO
1333	aorpapardopiemonte-Ospedale Papardo	Pubblico	Azienda Ospedaliera	SICILIA	SICILIA	0	12	0	19	SI	SI	1242	1281	2020-01-28	2020-05-20	2020-05-20	2020-05-20
1334	Azienda Osp. Univ. G. Martino-	Pubblico	Azienda Ospedaliera universitaria integrata con il Servizio Sanitario Nazionale	SICILIA	SICILIA	0	0	0	0	NO	NO
1335	A.O.R Villa Sofia Cervello-P.O. Villa Sofia	Pubblico	Azienda Ospedaliera	SICILIA	SICILIA	0	0	0	0	SI	NO
1336	A.O.R Villa Sofia Cervello-C.T.O. Centro Traumatologico Ortopedico	Pubblico	Azienda Ospedaliera	SICILIA	SICILIA	0	0	0	0	NO	NO
1337	A.O.R Villa Sofia Cervello-P.O. V. Cervello	Pubblico	Azienda Ospedaliera	SICILIA	SICILIA	0	0	0	0	SI	NO
1338	Azienda Ospedaliera 'Civico-Di Cristina--Ospedale Civico	Pubblico	Azienda Ospedaliera	SICILIA	SICILIA	0	0	0	0	SI	NO
1339	Azienda Ospedaliera 'Civico-Di Cristina--Ospedale dei Bambini G. Di Cristina	Pubblico	Azienda Ospedaliera	SICILIA	SICILIA	0	0	0	0	SI	NO
1340	AZ.OSP.UNIV.P.GIACCONE-	Pubblico	Azienda Ospedaliera universitaria integrata con il Servizio Sanitario Nazionale	SICILIA	SICILIA	0	0	0	0	NO	NO
1341	ismett-	Privato	IRCCS privato	SICILIA	SICILIA	0	15	5	12	SI	SI	15586	15963	2010-11-08	2020-05-22	2020-05-20	2020-05-19
1342	ASSOCIAZIONE OASI MARIA SS-	Privato	IRCCS privato	SICILIA	SICILIA	0	0	0	0	SI	NO
1343	IRCCS Centro Neurolesi 'Bonino Pulejo'-IRCCS Centro Neurolesi	Pubblico	IRCCS pubblico	SICILIA	SICILIA	1	6	4	13	SI	SI	4911	5015	2015-05-25	2020-05-15	2020-04-29	2020-02-22
1345	Dipartimento Rizzoli-Sicilia-	Pubblico	IRCCS pubblico	SICILIA	SICILIA	0	0	0	0	NO	NO
1346	OSPEDALE CIVILE ALGHERO-	Pubblico	Ospedale a gestione diretta	SARDEGNA	SARDEGNA	0	0	0	0	SI	NO
1347	OSPEDALE A. SEGNI OZIERI-	Pubblico	Ospedale a gestione diretta	SARDEGNA	SARDEGNA	0	0	0	0	SI	NO
1348	OSPEDALE MARINO REGINA MARGHERITA ALGHER-	Pubblico	Ospedale a gestione diretta	SARDEGNA	SARDEGNA	0	0	0	0	SI	NO
1349	POLICLINICO SASSARESE SPA-	Privato	Casa di cura privata accreditata	SARDEGNA	SARDEGNA	0	2	0	0	SI	SI	7102	7212	2011-05-26	2020-05-15	2020-05-12	2020-04-29
1350	P.O. PAOLO DETTORI - TEMPIO P.-	Pubblico	Ospedale a gestione diretta	SARDEGNA	SARDEGNA	0	0	0	0	SI	NO
1351	P.O. PAOLO MERLO LA MADDALENA-	Pubblico	Ospedale a gestione diretta	SARDEGNA	SARDEGNA	0	0	0	0	SI	NO
1352	P.O. GIOVANNI PAOLO II OLBIA-	Pubblico	Ospedale a gestione diretta	SARDEGNA	SARDEGNA	0	0	0	0	SI	NO
1353	P.O. SAN FRANCESCO-	Pubblico	Ospedale a gestione diretta	SARDEGNA	SARDEGNA	0	0	0	0	SI	NO
1354	P.O. C. Zonchello-	Pubblico	Ospedale a gestione diretta	SARDEGNA	SARDEGNA	0	0	0	0	NO	NO
1355	P.O. San Camillo-	Pubblico	Ospedale a gestione diretta	SARDEGNA	SARDEGNA	0	0	0	0	NO	NO
1356	P.O. 'NOSTRA SIGNORA DELLA MERCEDE'-	Pubblico	Ospedale a gestione diretta	SARDEGNA	SARDEGNA	0	0	0	0	SI	NO
1357	CASA DI CURA M. TOMMASINI s.r.l.-	Privato	Casa di cura privata accreditata	SARDEGNA	SARDEGNA	0	0	0	0	NO	NO
1358	P.O. 'A.G. MASTINO' - BOSA-	Pubblico	Ospedale a gestione diretta	SARDEGNA	SARDEGNA	0	0	0	0	SI	NO
1359	P. OSPEDALIERO 'SAN MARTINO' - ORISTANO-	Pubblico	Ospedale a gestione diretta	SARDEGNA	SARDEGNA	0	0	0	0	SI	SI	1421	1435	2011-05-27	2015-06-03
1360	P. OSPEDALIERO 'G.P. DELOGU' - GHILARZA-	Pubblico	Ospedale a gestione diretta	SARDEGNA	SARDEGNA	0	0	0	0	SI	NO
1361	C.C. 'MADONNA DEL RIMEDIO' - ORISTANO-	Privato	Casa di cura privata accreditata	SARDEGNA	SARDEGNA	0	0	0	0	SI	NO
1362	PRESIDIO OSPEDALIERO N.S. DI BONARIA-	Pubblico	Ospedale a gestione diretta	SARDEGNA	SARDEGNA	0	0	0	0	NO	NO
1363	P.O.SIRAI-	Pubblico	Ospedale a gestione diretta	SARDEGNA	SARDEGNA	0	0	0	0	SI	NO
1364	P.O.SANTA BARBARA-	Pubblico	Ospedale a gestione diretta	SARDEGNA	SARDEGNA	0	0	0	0	SI	NO
1365	P.O.CTO-	Pubblico	Ospedale a gestione diretta	SARDEGNA	SARDEGNA	0	0	0	0	NO	NO
1366	P.O. S.GIUSEPPE-	Pubblico	Ospedale a gestione diretta	SARDEGNA	SARDEGNA	0	0	0	0	NO	NO
1367	P.O. R. BINAGHI-	Pubblico	Ospedale a gestione diretta	SARDEGNA	SARDEGNA	0	0	0	0	NO	NO
1368	P.O. MARINO-	Pubblico	Ospedale a gestione diretta	SARDEGNA	SARDEGNA	0	0	0	0	SI	NO
1369	P.O. SS. TRINITA'-	Pubblico	Ospedale a gestione diretta	SARDEGNA	SARDEGNA	0	0	0	0	NO	NO
1370	P.O. SAN MARCELLINO-	Pubblico	Ospedale a gestione diretta	SARDEGNA	SARDEGNA	0	0	0	0	SI	NO
1371	CASA DI CURA S.ANNA s.r.l.-	Privato	Casa di cura privata accreditata	SARDEGNA	SARDEGNA	0	0	0	0	NO	NO
1372	CASA DI CURA S. ANTONIO S.p.A.-	Privato	Casa di cura privata accreditata	SARDEGNA	SARDEGNA	0	0	0	0	SI	NO
1373	CASA DI CURA VILLA ELENA-	Privato	Casa di cura privata accreditata	SARDEGNA	SARDEGNA	0	0	0	0	SI	NO
1374	NUOVA CASA DI CURA S.R.L.-	Privato	Casa di cura privata accreditata	SARDEGNA	SARDEGNA	0	0	0	0	SI	NO
1375	KINETIKA SARDEGNA s.r.l.-KINETIKA SARDEGNA s.r.l.	Privato	Casa di cura privata accreditata	SARDEGNA	SARDEGNA	1	4	0	4	SI	SI	6357	6433	2017-06-19	2020-05-16	2020-05-12	2020-05-12
1378	AZIENDA OSPEDALIERA G.BROTZU-P. O. SAN MICHELE	Pubblico	Azienda Ospedaliera	SARDEGNA	SARDEGNA	5	10	1	11	SI	SI	8673	8853	2019-06-19	2020-05-22	2020-05-21	2020-05-19
1381	AZIENDA OSPEDALIERO UNIVERSITARIA SS-Stabilimento Cliniche di San Pietro	Pubblico	Azienda Ospedaliera universitaria integrata con il Servizio Sanitario Nazionale	SARDEGNA	SARDEGNA	0	0	0	0	NO	NO
1382	AZIENDA OSPEDALIERO UNIVERSITARIA SS-Stabilimento SS. Annunziata	Pubblico	Azienda Ospedaliera universitaria integrata con il Servizio Sanitario Nazionale	SARDEGNA	SARDEGNA	0	0	0	0	NO	NO
1383	A.O.U. Cagliari-San Giovanni di Dio	Pubblico	Azienda Ospedaliera universitaria integrata con il Servizio Sanitario Nazionale	SARDEGNA	SARDEGNA	39	50	21	92	SI	SI	18453	18828	2013-07-04	2020-05-23	2020-05-22	2020-05-22

## Sheet: Legenda_colonne
CODICE	Cod
Nome Ospedale	Nome_Ospedale
PUBBLICO/PRIVATO	Pubb_priv
TIPO STRUTTURA	Tip_strut
REGIONE	Regione
AREA	Area
NOTIZIE COVID A MAGGIO	Not_cov_mag
POST A MAGGIO	Post_maggio
NOTIZIE COVID A OTTOBRE	Not_cov_ott
POST A OTTOBRE	Post_ottobre
PAGINA ESISTENTE	Pag_esisten
PAGINA UFFICIALE	Pag_uff
LOCALIZZAZIONE GEOGRAFICA	Local_geo
NUMERO DI "MI PIACE" (solo per le pagine ufficiali)	Num_mi_piace
NUMERO DI "FOLLOWERS" (solo per le pagine ufficiali)	Num_foll
PAGINA CREATA IL (solo per le pagine ufficiali)	Data_crea_pag
DATA DI PUBBLICAZIONE - 1° POST PIU' RECENTE (solo per le pagine ufficiali)	Pub_post_01
DATA DI PUBBLICAZIONE - 2° POST PIU' RECENTE (solo per le pagine ufficiali)	Pub_post_02
DATA DI PUBBLICAZIONE - 3° POST PIU' RECENTE (solo per le pagine ufficiali)	Pub_post_03

## Sheet: Regioni per Area
PIEMONTE	NORD
ABRUZZO	SUD
BASILICATA	SUD
CALABRIA	SUD
CAMPANIA	SUD
EMILIA ROMAGNA	NORD
FRIULI VENEZIA GIULIA	NORD
LAZIO	CENTRO
LIGURIA	NORD
LOMBARDIA	NORD
MARCHE	CENTRO
MOLISE	SUD
Trentino-Alto Adige/Südtirol	NORD
Trentino-Alto Adige/Südtirol	NORD
PUGLIA	SUD
SARDEGNA	SARDEGNA
SICILIA	SICILIA
TOSCANA	CENTRO
UMBRIA	CENTRO
VALLE D`AOSTA	NORD
VENETO	NORD

## Sheet: DATA SET
Cod	Nome_Ospedale	Nom_strutt	Nom_pres	Pubb_priv	Tip_strut	Regione	Area	Post_mag_01	Post_mag_02	Post_mag_03	Post_mag_04	Post_mag_05	Post_mag_06	Post_mag_07	Post_mag_08	Post_mag_09	Post_mag_10	Post_mag_11	Post_mag_12	Post_mag_13	Post_mag_14	Post_mag_15	Post_mag_16	Post_mag_17	Post_mag_18	Post_mag_19	Post_mag_20	Post_mag_21	Post_mag_22	Post_mag_23	Post_mag_24	Post_mag_25	Post_mag_26	Post_mag_27	Post_mag_28	Post_mag_29	Post_mag_30	Post_mag_31	Post_mag_32	Post_mag_33	Post_mag_34	Post_mag_35	Post_mag_36	Post_mag_37	Post_mag_38	Post_mag_39	Post_mag_40	Post_mag_41	Post_mag_42
0001	OSPEDALE MARTINI-	OSPEDALE MARTINI		Pubblico	Ospedale a gestione diretta	PIEMONTE	NORD
0002	OSPEDALE OFTALMICO-	OSPEDALE OFTALMICO		Pubblico	Ospedale a gestione diretta	PIEMONTE	NORD
0003	PINNA PINTOR SRL-	PINNA PINTOR SRL		Privato	Casa di cura privata non accreditata	PIEMONTE	NORD
0004	CLINICA SANTA CATERINA DA SIENA S.R.L.-	CLINICA SANTA CATERINA DA SIENA S.R.L.		Privato	Casa di cura privata non accreditata	PIEMONTE	NORD	5
0005	SEDES SAPIENTIAE SRL-	SEDES SAPIENTIAE SRL		Privato	Casa di cura privata non accreditata	PIEMONTE	NORD	6	20	27
0006	CASA DI CURA FORNACA DISESSANT-	CASA DI CURA FORNACA DISESSANT		Privato	Casa di cura privata non accreditata	PIEMONTE	NORD
0007	CASA DI CURA KOELLIKER OSPEDALINO-	CASA DI CURA KOELLIKER OSPEDALINO		Privato	Casa di cura privata accreditata	PIEMONTE	NORD
0008	PROMEA S.P.A.-	PROMEA S.P.A.		Privato	Casa di cura privata accreditata	PIEMONTE	NORD	4	15	27
0009	CASA DI CURA CELLINI-	CASA DI CURA CELLINI		Privato	Casa di cura privata accreditata	PIEMONTE	NORD	1	26
0010	MOD CENTRO MEDICO CHIRURGICO-	MOD CENTRO MEDICO CHIRURGICO		Privato	Casa di cura privata non accreditata	PIEMONTE	NORD	12	27
0011	MEDICENTER S.R.L.-	MEDICENTER S.R.L.		Privato	Casa di cura privata non accreditata	PIEMONTE	NORD
0012	PRESIDIO SANITARIO SAN CAMILLO-	PRESIDIO SANITARIO SAN CAMILLO		Privato	Istituto qualificato presidio della U.S.L.	PIEMONTE	NORD
0013	OSPEDALE MARIA VITTORIA-	OSPEDALE MARIA VITTORIA		Pubblico	Ospedale a gestione diretta	PIEMONTE	NORD
0014	TORINO NORD EMERGENZA SAN GIOVANNI BOSCO-	TORINO NORD EMERGENZA SAN GIOVANNI BOSCO		Pubblico	Ospedale a gestione diretta	PIEMONTE	NORD
0015	OSPEDALE AMEDEO DI SAVOIA-	OSPEDALE AMEDEO DI SAVOIA		Pubblico	Ospedale a gestione diretta	PIEMONTE	NORD
0016	VILLA MARIA PIA HOSPITAL-	VILLA MARIA PIA HOSPITAL		Privato	Casa di cura privata accreditata	PIEMONTE	NORD
0017	PRESIDIO SANITARIO AUSILIATRICE - FONDAZ-	PRESIDIO SANITARIO AUSILIATRICE - FONDAZ		Privato	Istituto qualificato presidio della U.S.L.	PIEMONTE	NORD
0018	PRESIDIO SANITARIO GRADENIGO-	PRESIDIO SANITARIO GRADENIGO		Privato	Istituto qualificato presidio della U.S.L.	PIEMONTE	NORD	1	26
0019	PRESIDIO SANITARIO OSPEDALE COTTOLENGO-	PRESIDIO SANITARIO OSPEDALE COTTOLENGO		Privato	Istituto qualificato presidio della U.S.L.	PIEMONTE	NORD	15
0020	PRESIDIO MAJOR-	PRESIDIO MAJOR		Privato	Istituto qualificato presidio della U.S.L.	PIEMONTE	NORD
0021	OSPEDALI RIUNITI PINEROLO-OSPEDALE CIVILE "E.AGNELLI"	OSPEDALI RIUNITI PINEROLO	OSPEDALE CIVILE "E.AGNELLI"	Pubblico	Ospedale a gestione diretta	PIEMONTE	NORD
0022	OSPEDALI RIUNITI PINEROLO-OSPEDALE DI POMARETTO	OSPEDALI RIUNITI PINEROLO	OSPEDALE DI POMARETTO	Pubblico	Ospedale a gestione diretta	PIEMONTE	NORD
0023	OSPEDALI RIUNITI RIVOLI-OSPEDALE DEGLI INFERMI	OSPEDALI RIUNITI RIVOLI	OSPEDALE DEGLI INFERMI	Pubblico	Ospedale a gestione diretta	PIEMONTE	NORD
0024	OSPEDALI RIUNITI RIVOLI-OSPEDALE CIVILE DI GIAVENO	OSPEDALI RIUNITI RIVOLI	OSPEDALE CIVILE DI GIAVENO	Pubblico	Ospedale a gestione diretta	PIEMONTE	NORD
0025	OSPEDALI RIUNITI RIVOLI-OSPEDALE CIVILE DI SUSA	OSPEDALI RIUNITI RIVOLI	OSPEDALE CIVILE DI SUSA	Pubblico	Ospedale a gestione diretta	PIEMONTE	NORD
0026	OSPEDALI RIUNITI RIVOLI-OSPEDALE DI VENARIA	OSPEDALI RIUNITI RIVOLI	OSPEDALE DI VENARIA	Pubblico	Ospedale a gestione diretta	PIEMONTE	NORD
0027	OSPEDALI RIUNITI RIVOLI-UNITA' AUTONOMA DI DAY SURGERY DI AVIGLI	OSPEDALI RIUNITI RIVOLI	UNITA' AUTONOMA DI DAY SURGERY DI AVIGLI	Pubblico	Ospedale a gestione diretta	PIEMONTE	NORD
0028	CASA DI CURA VILLE AUGUSTA - S.R.L.-	CASA DI CURA VILLE AUGUSTA - S.R.L.		Privato	Casa di cura privata accreditata	PIEMONTE	NORD
0029	CASA DI CURA VILLA PATRIZIA - S.R.L.-	CASA DI CURA VILLA PATRIZIA - S.R.L.		Privato	Casa di cura privata accreditata	PIEMONTE	NORD
0030	CASA DI CURA VILLA SERENA - S.P.A.-	CASA DI CURA VILLA SERENA - S.P.A.		Privato	Casa di cura privata accreditata	PIEMONTE	NORD
0031	VILLA PAPA GIOVANNI XXIII-	VILLA PAPA GIOVANNI XXIII		Privato	Casa di cura privata accreditata	PIEMONTE	NORD	1	10	15	20	28
0032	CASA DI CURA VILLA IRIS SRL-	CASA DI CURA VILLA IRIS SRL		Privato	Casa di cura privata accreditata	PIEMONTE	NORD
0033	CASA DI CURA MADONNA DEI BOSCHI-	CASA DI CURA MADONNA DEI BOSCHI		Privato	Casa di cura privata accreditata	PIEMONTE	NORD
0034	MEDICAL SERVICE S.A.S-	MEDICAL SERVICE S.A.S		Privato	Casa di cura privata non accreditata	PIEMONTE	NORD
0035	OSPEDALE CIVICO CHIVASSO-	OSPEDALE CIVICO CHIVASSO		Pubblico	Ospedale a gestione diretta	PIEMONTE	NORD
0036	PRESIDI OSPED. RIUNITI A.S.L. 6 CIRIE'-PRESIDIO OSPED. RIUNITO SEDE DI CIRIE'	PRESIDI OSPED. RIUNITI A.S.L. 6 CIRIE'	PRESIDIO OSPED. RIUNITO SEDE DI CIRIE'	Pubblico	Ospedale a gestione diretta	PIEMONTE	NORD
0037	PRESIDI OSPED. RIUNITI A.S.L. 6 CIRIE'-PRESIDIO OSPED. RIUNITO SEDE DI LANZO	PRESIDI OSPED. RIUNITI A.S.L. 6 CIRIE'	PRESIDIO OSPED. RIUNITO SEDE DI LANZO	Pubblico	Ospedale a gestione diretta	PIEMONTE	NORD
0038	OSPEDALI RIUNITI DEL CANAVESE-OSPEDALE CIVILE DI IVREA	OSPEDALI RIUNITI DEL CANAVESE	OSPEDALE CIVILE DI IVREA	Pubblico	Ospedale a gestione diretta	PIEMONTE	NORD
0039	OSPEDALI RIUNITI DEL CANAVESE-OSPEDALE CIVILE DI CUORGNE'	OSPEDALI RIUNITI DEL CANAVESE	OSPEDALE CIVILE DI CUORGNE'	Pubblico	Ospedale a gestione diretta	PIEMONTE	NORD
0040	OSPEDALI RIUNITI DEL CANAVESE-SAAPA S.P.A.	OSPEDALI RIUNITI DEL CANAVESE	SAAPA S.P.A.	Pubblico	Ospedale a gestione diretta	PIEMONTE	NORD
0041	POLICLINICO DI MONZA SPA-	POLICLINICO DI MONZA SPA		Privato	Casa di cura privata accreditata	PIEMONTE	NORD
0042	CASA DI CURA VILLE TURINA AMIONE-	CASA DI CURA VILLE TURINA AMIONE		Privato	Casa di cura privata accreditata	PIEMONTE	NORD
0043	SANTA CROCE SRL-	SANTA CROCE SRL		Privato	Casa di cura privata accreditata	PIEMONTE	NORD
0044	VILLA GRAZIA SRL-	VILLA GRAZIA SRL		Privato	Casa di cura privata accreditata	PIEMONTE	NORD
0045	BEATA VERGINE CONSOLATA-	BEATA VERGINE CONSOLATA		Privato	Istituto qualificato presidio della U.S.L.	PIEMONTE	NORD
0046	OSPEDALI RIUNITI A.S.L. TO 5-OSPEDALE MAGGIORE	OSPEDALI RIUNITI A.S.L. TO 5	OSPEDALE MAGGIORE	Pubblico	Ospedale a gestione diretta	PIEMONTE	NORD
0047	OSPEDALI RIUNITI A.S.L. TO 5-OSPEDALE SANTA CROCE	OSPEDALI RIUNITI A.S.L. TO 5	OSPEDALE SANTA CROCE	Pubblico	Ospedale a gestione diretta	PIEMONTE	NORD
0048	OSPEDALI RIUNITI A.S.L. TO 5-OSPEDALE SAN LORENZO	OSPEDALI RIUNITI A.S.L. TO 5	OSPEDALE SAN LORENZO	Pubblico	Ospedale a gestione diretta	PIEMONTE	NORD
0049	OSPEDALI RIUNITI A.S.L. TO 5-DAY SURGERY DEL DISTRETTO DI NICHELINO	OSPEDALI RIUNITI A.S.L. TO 5	DAY SURGERY DEL DISTRETTO DI NICHELINO	Pubblico	Ospedale a gestione diretta	PIEMONTE	NORD
0050	CASA DI CURA E RIPOSO S. LUCA S.P.A.-	CASA DI CURA E RIPOSO S. LUCA S.P.A.		Privato	Casa di cura privata accreditata	PIEMONTE	NORD
0051	CASA DI CURA VILLA DI SALUTE SPA-	CASA DI CURA VILLA DI SALUTE SPA		Privato	Casa di cura privata accreditata	PIEMONTE	NORD
0052	ADRIANA S.R.L.-	ADRIANA S.R.L.		Privato	Casa di cura privata accreditata	PIEMONTE	NORD
0053	POLICLINICO SAN LUCA S.R.L.-	POLICLINICO SAN LUCA S.R.L.		Privato	Casa di cura privata accreditata	PIEMONTE	NORD
0054	OSPEDALE UNICO DEL VERCELLESE-OSPEDALE SANT'ANDREA	OSPEDALE UNICO DEL VERCELLESE	OSPEDALE SANT'ANDREA	Pubblico	Ospedale a gestione diretta	PIEMONTE	NORD
0055	OSPEDALE UNICO DEL VERCELLESE-OSPEDALE SS.PIETRO E PAOLO	OSPEDALE UNICO DEL VERCELLESE	OSPEDALE SS.PIETRO E PAOLO	Pubblico	Ospedale a gestione diretta	PIEMONTE	NORD
0057	CASA DI CURA CENTRO R.R.F. MONS. LUIGI N-	CASA DI CURA CENTRO R.R.F. MONS. LUIGI N		Privato	Casa di cura privata accreditata	PIEMONTE	NORD
0058	OSPEDALE DEGLI INFERMI-	OSPEDALE DEGLI INFERMI		Pubblico	Ospedale a gestione diretta	PIEMONTE	NORD
0059	CASA DI CURA SAN GIORGIO SRL-	CASA DI CURA SAN GIORGIO SRL		Privato	Casa di cura privata accreditata	PIEMONTE	NORD	3	8	19	25
0060	POLICLINICO DI MONZA S.P.A. PRESIDIO CLI-PRESIDIO DI NOVARA	POLICLINICO DI MONZA S.P.A. PRESIDIO CLI	PRESIDIO DI NOVARA	Privato	Casa di cura privata accreditata	PIEMONTE	NORD
0061	ISTITUTO S.S. TRINITÀ - BORGOMANERO-	ISTITUTO S.S. TRINITÀ - BORGOMANERO		Pubblico	Ospedale a gestione diretta	PIEMONTE	NORD
0062	POLICLINICO DI MONZA SPA-PRESIDIO DI BIELLA	POLICLINICO DI MONZA SPA	PRESIDIO DI BIELLA	Privato	Casa di cura privata accreditata	PIEMONTE	NORD
0063	CASA DI CURA S.CARLO DI ARONA-	CASA DI CURA S.CARLO DI ARONA		Privato	Casa di cura privata accreditata	PIEMONTE	NORD
0064	CASA DI CURA I CEDRI-	CASA DI CURA I CEDRI		Privato	Casa di cura privata accreditata	PIEMONTE	NORD
0065	CENTRO MEDICO POLISPECIALISTICO AMBULATO-BORGOMANERO	CENTRO MEDICO POLISPECIALISTICO AMBULATO	BORGOMANERO	Privato	Casa di cura privata non accreditata	PIEMONTE	NORD
0066	CASA DI CURA VILLA CRISTINA-	CASA DI CURA VILLA CRISTINA		Privato	Casa di cura privata accreditata	PIEMONTE	NORD
0067	OSPEDALE UNICO PLURISEDE-OSPEDALE SAN BIAGIO	OSPEDALE UNICO PLURISEDE	OSPEDALE SAN BIAGIO	Pubblico	Ospedale a gestione diretta	PIEMONTE	NORD
0068	OSPEDALE UNICO PLURISEDE-STABILIMENTO OSPEDALIERO CASTELLI	OSPEDALE UNICO PLURISEDE	STABILIMENTO OSPEDALIERO CASTELLI	Pubblico	Ospedale a gestione diretta	PIEMONTE	NORD
0069	OSPEDALE UNICO PLURISEDE-C.O.Q. OSPEDALE MADONNA DEL POPOLO	OSPEDALE UNICO PLURISEDE	C.O.Q. OSPEDALE MADONNA DEL POPOLO	Pubblico	Ospedale a gestione diretta	PIEMONTE	NORD
0070	CASA DI CURA L'EREMO DI MIAZZINA-	CASA DI CURA L'EREMO DI MIAZZINA		Privato	Casa di cura privata accreditata	PIEMONTE	NORD
0071	OSP.MAGGIORE SS.TRINITA' FOSSANO CN1 NEW-	OSP.MAGGIORE SS.TRINITA' FOSSANO CN1 NEW		Pubblico	Ospedale a gestione diretta	PIEMONTE	NORD
0072	PRESIDIO UNIFICATO MONDOVI-CEVA CN1-OSPEDALE DI MONDOVI' CN1	PRESIDIO UNIFICATO MONDOVI-CEVA CN1	OSPEDALE DI MONDOVI' CN1	Pubblico	Ospedale a gestione diretta	PIEMONTE	NORD
0073	PRESIDIO UNIFICATO MONDOVI-CEVA CN1-NUOVO OSPEDALE DI CEVA CN1	PRESIDIO UNIFICATO MONDOVI-CEVA CN1	NUOVO OSPEDALE DI CEVA CN1	Pubblico	Ospedale a gestione diretta	PIEMONTE	NORD
0074	PRESIDIO UNIFICATO SAVIGLIANO-SALUZZO CN-OSP. MAGGIORE SS. ANNUNZIATA SAVIGLIANO	PRESIDIO UNIFICATO SAVIGLIANO-SALUZZO CN	OSP. MAGGIORE SS. ANNUNZIATA SAVIGLIANO	Pubblico	Ospedale a gestione diretta	PIEMONTE	NORD
0075	PRESIDIO UNIFICATO SAVIGLIANO-SALUZZO CN-OSP. CIVILE DI SALUZZO CN1	PRESIDIO UNIFICATO SAVIGLIANO-SALUZZO CN	OSP. CIVILE DI SALUZZO CN1	Pubblico	Ospedale a gestione diretta	PIEMONTE	NORD
0076	EX ISTITUTO CLIMATICO DI ROBILANTE DEL D-	EX ISTITUTO CLIMATICO DI ROBILANTE DEL D		Privato	Casa di cura privata accreditata	PIEMONTE	NORD
0077	CASA DI CURA MONTESERRAT S.R.L-	CASA DI CURA MONTESERRAT S.R.L		Privato	Casa di cura privata accreditata	PIEMONTE	NORD
0078	FONDAZIONE ORIZZONTE SPERANZA - ONLUS-	FONDAZIONE ORIZZONTE SPERANZA - ONLUS		Privato	Casa di cura privata accreditata	PIEMONTE	NORD
0079	S.R.L. TERAPEUTICENTER - ISTITUTO MEDICO-	S.R.L. TERAPEUTICENTER - ISTITUTO MEDICO		Privato	Casa di cura privata non accreditata	PIEMONTE	NORD	10	13	20	28
0080	OSP. S.LAZZARO-ALBA E S.SPRITO BRA-OSPEDALE SAN LAZZARO - ALBA	OSP. S.LAZZARO-ALBA E S.SPRITO BRA	OSPEDALE SAN LAZZARO - ALBA	Pubblico	Ospedale a gestione diretta	PIEMONTE	NORD
0081	OSP. S.LAZZARO-ALBA E S.SPRITO BRA-OSPEDALE SANTO SPIRITO BRA	OSP. S.LAZZARO-ALBA E S.SPRITO BRA	OSPEDALE SANTO SPIRITO BRA	Pubblico	Ospedale a gestione diretta	PIEMONTE	NORD
0082	CASA DI CURA SAN MICHELE-	CASA DI CURA SAN MICHELE		Privato	Casa di cura privata accreditata	PIEMONTE	NORD
0083	CASA DI CURA CITTA' DI BRA-	CASA DI CURA CITTA' DI BRA		Privato	Casa di cura privata accreditata	PIEMONTE	NORD
0084	CASA DI CURA "LA RESIDENZA"-	CASA DI CURA "LA RESIDENZA"		Privato	Casa di cura privata accreditata	PIEMONTE	NORD
0085	OSPEDALI RIUNITI ASL AT-PRESIDIO OSP. CARDINAL G. MASSAIA	OSPEDALI RIUNITI ASL AT	PRESIDIO OSP. CARDINAL G. MASSAIA	Pubblico	Ospedale a gestione diretta	PIEMONTE	NORD
0086	OSPEDALI RIUNITI ASL AT-PRESIDIO OSPEDALIERO S. SPIRITO-VALLE BE	OSPEDALI RIUNITI ASL AT	PRESIDIO OSPEDALIERO S. SPIRITO-VALLE BE	Pubblico	Ospedale a gestione diretta	PIEMONTE	NORD
0087	CASA DI CURA S. ANNA SPA-	CASA DI CURA S. ANNA SPA		Privato	Casa di cura privata accreditata	PIEMONTE	NORD
0088	CENTRO CHIRURGICO GUTTUARI-	CENTRO CHIRURGICO GUTTUARI		Privato	Casa di cura privata accreditata	PIEMONTE	NORD
0089	OSPEDALI RIUNITI ASL AL-OSPEDALE SANTO SPIRITO CASALE	OSPEDALI RIUNITI ASL AL	OSPEDALE SANTO SPIRITO CASALE	Pubblico	Ospedale a gestione diretta	PIEMONTE	NORD
0090	OSPEDALI RIUNITI ASL AL-OSPEDALE SS. ANTONIO E MARGHERITA TORTON	OSPEDALI RIUNITI ASL AL	OSPEDALE SS. ANTONIO E MARGHERITA TORTON	Pubblico	Ospedale a gestione diretta	PIEMONTE	NORD
0091	OSPEDALI RIUNITI ASL AL-OSPEDALE SAN GIACOMO NOVI	OSPEDALI RIUNITI ASL AL	OSPEDALE SAN GIACOMO NOVI	Pubblico	Ospedale a gestione diretta	PIEMONTE	NORD
0092	OSPEDALI RIUNITI ASL AL-OSPEDALE CIVILE ACQUI	OSPEDALI RIUNITI ASL AL	OSPEDALE CIVILE ACQUI	Pubblico	Ospedale a gestione diretta	PIEMONTE	NORD
0093	OSPEDALI RIUNITI ASL AL-OSPEDALE CIVILE OVADA	OSPEDALI RIUNITI ASL AL	OSPEDALE CIVILE OVADA	Pubblico	Ospedale a gestione diretta	PIEMONTE	NORD
0094	CLINICA SALUS ALESSANDRIA-	CLINICA SALUS ALESSANDRIA		Privato	Casa di cura privata accreditata	PIEMONTE	NORD
0095	CASA DI CURA VILLA IGEA-	CASA DI CURA VILLA IGEA		Privato	Casa di cura privata accreditata	PIEMONTE	NORD
0096	CASA DI CURA SANT'ANNA-	CASA DI CURA SANT'ANNA		Privato	Casa di cura privata accreditata	PIEMONTE	NORD
0097	CLINICA CITTA' DI ALESSANDRIA-	CLINICA CITTA' DI ALESSANDRIA		Privato	Casa di cura privata accreditata	PIEMONTE	NORD
0098	AZIENDA OSPEDALIERO UNIVERSITARIA S.LUIGI GONZAGA-	AZIENDA OSPEDALIERO UNIVERSITARIA S.LUIGI GONZAGA		Pubblico	Azienda Ospedaliera integrata con l'Università	PIEMONTE	NORD
0099	AZIENDA OSPED. NOVARA E GALLIATE-OSP. MAGGIORE DELLA CARITA'	AZIENDA OSPED. NOVARA E GALLIATE	OSP. MAGGIORE DELLA CARITA'	Pubblico	Azienda Ospedaliera integrata con l'Università	PIEMONTE	NORD
0100	AZIENDA OSPED. NOVARA E GALLIATE-OSPEDALE SAN ROCCO GALLIATE	AZIENDA OSPED. NOVARA E GALLIATE	OSPEDALE SAN ROCCO GALLIATE	Pubblico	Azienda Ospedaliera integrata con l'Università	PIEMONTE	NORD
0101	AZ. OSPEDAL. S. CROCE E CARLE-	AZ. OSPEDAL. S. CROCE E CARLE		Pubblico	Azienda Ospedaliera	PIEMONTE	NORD	1	4	4	5	5	5	6	7	7	8	8	8	8	10	11	11	12	12	12	13	14	14	15	17	18	19	20	21	22	22	22	25	25	25	27	28	28	29	30
0102	AZ. SS.ANTONIO E BIAGIO E C.ARRIGO-OSP.CIVILE SS.ANTONIO E BIAGIO	AZ. SS.ANTONIO E BIAGIO E C.ARRIGO	OSP.CIVILE SS.ANTONIO E BIAGIO	Pubblico	Azienda Ospedaliera	PIEMONTE	NORD	1	2	3	5	7	7	9	9	10	11	12	12	13	13	13	14	15	15	16	16	17	17	17	17	18	18	19	19	19	20	20	21	22	22	22	23	24	24	25	26	26	27
0103	AZ. SS.ANTONIO E BIAGIO E C.ARRIGO-OSP. INFANTILE C.ARRIGO	AZ. SS.ANTONIO E BIAGIO E C.ARRIGO	OSP. INFANTILE C.ARRIGO	Pubblico	Azienda Ospedaliera	PIEMONTE	NORD
0104	AZ. SS.ANTONIO E BIAGIO E C.ARRIGO-CENTRO RIABILITATIVO POLIFUNZIONALE T.BO	AZ. SS.ANTONIO E BIAGIO E C.ARRIGO	CENTRO RIABILITATIVO POLIFUNZIONALE T.BO	Pubblico	Azienda Ospedaliera	PIEMONTE	NORD
0105	OSPEDALE MAURIZIANO UMBERTO I - TORINO-	OSPEDALE MAURIZIANO UMBERTO I - TORINO		Pubblico	Azienda Ospedaliera	PIEMONTE	NORD
0106	AOU CITTA' DELLA SALUTE E DELLA SCIENZA-OSPEDALE SAN GIOVANNI BATTISTA MOLINETTE	AOU CITTA' DELLA SALUTE E DELLA SCIENZA	OSPEDALE SAN GIOVANNI BATTISTA MOLINETTE	Pubblico	Azienda Ospedaliera integrata con l'Università	PIEMONTE	NORD
0107	AOU CITTA' DELLA SALUTE E DELLA SCIENZA-OSPEDALE DERMATOLOGICO SAN LAZZARO	AOU CITTA' DELLA SALUTE E DELLA SCIENZA	OSPEDALE DERMATOLOGICO SAN LAZZARO	Pubblico	Azienda Ospedaliera integrata con l'Università	PIEMONTE	NORD
0108	AOU CITTA' DELLA SALUTE E DELLA SCIENZA-OSPEDALE CENTRO TRAUMATOLOGICO ORTOPEDIC	AOU CITTA' DELLA SALUTE E DELLA SCIENZA	OSPEDALE CENTRO TRAUMATOLOGICO ORTOPEDIC	Pubblico	Azienda Ospedaliera integrata con l'Università	PIEMONTE	NORD
0109	AOU CITTA' DELLA SALUTE E DELLA SCIENZA-ISTITUTO CHIRURGICO ORTOPEDICO REGINA MA	AOU CITTA' DELLA SALUTE E DELLA SCIENZA	ISTITUTO CHIRURGICO ORTOPEDICO REGINA MA	Pubblico	Azienda Ospedaliera integrata con l'Università	PIEMONTE	NORD
0110	AOU CITTA' DELLA SALUTE E DELLA SCIENZA-OSPEDALE OSTETRICO GINECOLOGICO SANT'ANN	AOU CITTA' DELLA SALUTE E DELLA SCIENZA	OSPEDALE OSTETRICO GINECOLOGICO SANT'ANN	Pubblico	Azienda Ospedaliera integrata con l'Università	PIEMONTE	NORD
0111	AOU CITTA' DELLA SALUTE E DELLA SCIENZA-OSPEDALE INFANTANTILE REGINA MARGHERITA	AOU CITTA' DELLA SALUTE E DELLA SCIENZA	OSPEDALE INFANTANTILE REGINA MARGHERITA	Pubblico	Azienda Ospedaliera integrata con l'Università	PIEMONTE	NORD
0112	CENTRO AUXOLOGICO ITALIANO-	CENTRO AUXOLOGICO ITALIANO		Privato	IRCCS privato	PIEMONTE	NORD	1	2	2	2	3	3	4	5	6	7	7	7	8	8	9	9	10	11	12	12	13	14	14	15	16	17	18	18	18	19	19	20	20	21	22	23	24	25	25	26	26	27
0113	FONDAZIONE SALVATORE MAUGERI-	FONDAZIONE SALVATORE MAUGERI		Privato	IRCCS privato	PIEMONTE	NORD
0114	FONDAZIONE DEL PIEMONTE PER L'ONCOLOGIA-	FONDAZIONE DEL PIEMONTE PER L'ONCOLOGIA		Privato	IRCCS fondazione	PIEMONTE	NORD	5	18	20	26	31
0115	OSPEDALE REGIONALE UMBERTO PARINI-	OSPEDALE REGIONALE UMBERTO PARINI		Pubblico	Ospedale a gestione diretta	VALLE D`AOSTA	NORD
0116	ISAV SPA-	ISAV SPA		Privato	Casa di cura privata accreditata	VALLE D`AOSTA	NORD
0117	CASA DI CURA DEL POLICLINICO - MILANO-	CASA DI CURA DEL POLICLINICO - MILANO		Privato	Casa di cura privata accreditata	LOMBARDIA	NORD
0118	ISTITUTO CLINICO CITTA' STUDI - MILANO-	ISTITUTO CLINICO CITTA' STUDI - MILANO		Privato	Casa di cura privata accreditata	LOMBARDIA	NORD	8	14
0119	CASA DI CURA IGEA - MILANO-	CASA DI CURA IGEA - MILANO		Privato	Casa di cura privata accreditata	LOMBARDIA	NORD
0120	CASA DI CURA VILLA LETIZIA - MILANO-	CASA DI CURA VILLA LETIZIA - MILANO		Privato	Casa di cura privata non accreditata	LOMBARDIA	NORD
0121	CASA DI CURA PALAZZOLO-FOND.DON GNOCCHI-	CASA DI CURA PALAZZOLO-FOND.DON GNOCCHI		Privato	Casa di cura privata accreditata	LOMBARDIA	NORD
0122	CASA DI CURA S. CAMILLO - MILANO-	CASA DI CURA S. CAMILLO - MILANO		Privato	Casa di cura privata non accreditata	LOMBARDIA	NORD	4	8	11	13	15	18	20	23	26	27	29
0123	CASA DI CURA S. GIOVANNI - MILANO-	CASA DI CURA S. GIOVANNI - MILANO		Privato	Casa di cura privata accreditata	LOMBARDIA	NORD
0124	IST.CLINICO S.AMBROGIO SPA-MILANO-	IST.CLINICO S.AMBROGIO SPA-MILANO		Privato	Casa di cura privata accreditata	LOMBARDIA	NORD	4	5	9	10	12	14	18	22	27
0125	CASA DI CURA LA MADONNINA - MILANO-	CASA DI CURA LA MADONNINA - MILANO		Privato	Casa di cura privata non accreditata	LOMBARDIA	NORD	4	5	9	10	12	14	18	22	27
0126	CLINICA SAN CARLO - PADERNO DUGNANO-	CLINICA SAN CARLO - PADERNO DUGNANO		Privato	Casa di cura privata accreditata	LOMBARDIA	NORD
0127	IST.CLINICO S.SIRO SPA-MILANO-	IST.CLINICO S.SIRO SPA-MILANO		Privato	Casa di cura privata accreditata	LOMBARDIA	NORD	4	5	9	10	12	14	18	22	27
0128	CASA DI CURA S. PIO X - MILANO-	CASA DI CURA S. PIO X - MILANO		Privato	Casa di cura privata accreditata	LOMBARDIA	NORD	1	5	5	6	6	7	7	8	8	10	11	12	12	13	14	14	15	15	18	18	18	19	19	20	20	21	21	22	22	25	25	26	26	26	27	27	28	28	29	29	31
0129	ISTITUTO STOMATOLOGICO ITALIANO - MILANO-	ISTITUTO STOMATOLOGICO ITALIANO - MILANO		Privato	Casa di cura privata accreditata	LOMBARDIA	NORD
0130	CASA DI CURA AMBROSIANA SPA-CESANO B.-	CASA DI CURA AMBROSIANA SPA-CESANO B.		Privato	Casa di cura privata accreditata	LOMBARDIA	NORD
0131	CASA DI CURA COLUMBUS - MILANO-	CASA DI CURA COLUMBUS - MILANO		Privato	Casa di cura privata non accreditata	LOMBARDIA	NORD
0132	POLO GERIATRICO RIABILITATIVO-CINISELLO-	POLO GERIATRICO RIABILITATIVO-CINISELLO		Privato	Casa di cura privata accreditata	LOMBARDIA	NORD	4	4	4	4	5	5	5	7	8	10	10	11	12	12	13	13	14	15	22	26	27	29
0133	FONDAZIONE EUROPEA DI RICERCA BIOMEDICA--	FONDAZIONE EUROPEA DI RICERCA BIOMEDICA-		Privato	Casa di cura privata accreditata	LOMBARDIA	NORD
0134	RESIDENZA ANNI AZZURRI MIRASOLE - OPERA-	RESIDENZA ANNI AZZURRI MIRASOLE - OPERA		Privato	Casa di cura privata accreditata	LOMBARDIA	NORD	4	4	4	4	5	5	5	7	8	10	10	11	12	12	13	13	14	15	22	26	27	29
0135	OSPEDALE S. GIUSEPPE - MILANO-	OSPEDALE S. GIUSEPPE - MILANO		Privato	Ospedale classificato o assimilato ai sensi dell'art. 1, ultimo comma, della Legge 132/1968	LOMBARDIA	NORD	1	5	5	6	7	10	12	13	14	19	20	22
0136	CENTRO CLINICO NEMO - FOND. SERENA - MIL-	CENTRO CLINICO NEMO - FOND. SERENA - MIL		Privato	Casa di cura privata accreditata	LOMBARDIA	NORD	1	1	2	2	4	5	6	7	7	8	8	9	9	10	11	12	12	12	13	13	15	15	15	17	18	20	20	21	22	22	23	24	25	25	27	27	28	28	29	29	29	30
0137	CASA DI CURA LA QUIETE - VARESE-	CASA DI CURA LA QUIETE - VARESE		Privato	Casa di cura privata non accreditata	LOMBARDIA	NORD
0138	CASA DI CURA SANTA MARIA - CASTELLANZA-	CASA DI CURA SANTA MARIA - CASTELLANZA		Privato	Casa di cura privata accreditata	LOMBARDIA	NORD
0139	CASA DI CURA MATER DOMINI - CASTELLANZA-	CASA DI CURA MATER DOMINI - CASTELLANZA		Privato	Casa di cura privata accreditata	LOMBARDIA	NORD
0140	OSP.SACRA FAMIGLIA - F.B.F. - ERBA-	OSP.SACRA FAMIGLIA - F.B.F. - ERBA		Privato	Ospedale classificato o assimilato ai sensi dell'art. 1, ultimo comma, della Legge 132/1968	LOMBARDIA	NORD
0141	OSPEDALE VALDUCE-	OSPEDALE VALDUCE		Privato	Ospedale classificato o assimilato ai sensi dell'art. 1, ultimo comma, della Legge 132/1968	LOMBARDIA	NORD	1	1	5	8	9	10	12	12	14	15	16	17	19	20	26	26	27
0142	IST.CLINICO VILLA APRICA SPA-COMO-	IST.CLINICO VILLA APRICA SPA-COMO		Privato	Casa di cura privata accreditata	LOMBARDIA	NORD	4	5	8	9	10	12	14	15	22	27
0143	CASA DI CURA VILLA S. BENEDETTO-ALBESE-	CASA DI CURA VILLA S. BENEDETTO-ALBESE		Privato	Casa di cura privata accreditata	LOMBARDIA	NORD
0144	CASA DI CURA LE BETULLE-APPIANO GENTILE-	CASA DI CURA LE BETULLE-APPIANO GENTILE		Privato	Casa di cura privata non accreditata	LOMBARDIA	NORD
0145	CASA DI CURA VILLA S. GIUSEPPE-ANZANO DE-	CASA DI CURA VILLA S. GIUSEPPE-ANZANO DE		Privato	Casa di cura privata accreditata	LOMBARDIA	NORD
0146	FOND. GAETANO E PIERA BORGHI - BREBBIA-	FOND. GAETANO E PIERA BORGHI - BREBBIA		Privato	Casa di cura privata accreditata	LOMBARDIA	NORD
0147	IST. RIV. E CURA-GRUPPO ISENI SANITA'-	IST. RIV. E CURA-GRUPPO ISENI SANITA'		Privato	Casa di cura privata non accreditata	LOMBARDIA	NORD
0148	CASA DI CURA LE TERRAZZE - CUNARDO-	CASA DI CURA LE TERRAZZE - CUNARDO		Privato	Casa di cura privata accreditata	LOMBARDIA	NORD	3	5	8	10	12	14	16	21	23	25	28	30
0149	OSP. MORIGGIA PELASCINI - GRAVEDONA-	OSP. MORIGGIA PELASCINI - GRAVEDONA		Privato	Ospedale classificato o assimilato ai sensi dell'art. 1, ultimo comma, della Legge 132/1968	LOMBARDIA	NORD
0150	C.O.F. LANZO HOSPITAL - ALTA VALLE INTEL-	C.O.F. LANZO HOSPITAL - ALTA VALLE INTEL		Privato	Casa di cura privata accreditata	LOMBARDIA	NORD
0151	CASA DI CURA BEATO L.TALAMONI-LECCO-	CASA DI CURA BEATO L.TALAMONI-LECCO		Privato	Casa di cura privata accreditata	LOMBARDIA	NORD
0152	CASA DI CURA G.B. MANGIONI - LECCO-	CASA DI CURA G.B. MANGIONI - LECCO		Privato	Casa di cura privata accreditata	LOMBARDIA	NORD	14
0153	CASA DI CURA POLICLINICO - MONZA-	CASA DI CURA POLICLINICO - MONZA		Privato	Casa di cura privata accreditata	LOMBARDIA	NORD
0154	ISTITUTI CLINICI ZUCCHI SPA-MONZA-	ISTITUTI CLINICI ZUCCHI SPA-MONZA		Privato	Casa di cura privata accreditata	LOMBARDIA	NORD	1	4	5	9	10	12	13	14	22	27
0155	CASA DI CURA ZUCCHI - CARATE BRIANZA-	CASA DI CURA ZUCCHI - CARATE BRIANZA		Privato	Casa di cura privata accreditata	LOMBARDIA	NORD
0156	CASA DI CURA VILLA BIANCA - LIMBIATE-	CASA DI CURA VILLA BIANCA - LIMBIATE		Privato	Casa di cura privata accreditata	LOMBARDIA	NORD
0157	CENTRO DI RIABIL.VILLA BERETTA-COSTA M-	CENTRO DI RIABIL.VILLA BERETTA-COSTA M		Privato	Ospedale classificato o assimilato ai sensi dell'art. 1, ultimo comma, della Legge 132/1968	LOMBARDIA	NORD
0158	FOND. MB PER IL BAMBINO E LA SUA MAMMA --	FOND. MB PER IL BAMBINO E LA SUA MAMMA -		Privato	Casa di cura privata accreditata	LOMBARDIA	NORD
0159	CLINICHE GAVAZZENI SPA - BERGAMO-	CLINICHE GAVAZZENI SPA - BERGAMO		Privato	Casa di cura privata accreditata	LOMBARDIA	NORD	1	3	4	5	7	10	11	12	18	19	20	21	22	26	27	28	28	29	31	31
0160	CASA DI CURA BEATO PALAZZOLO - BERGAMO-	CASA DI CURA BEATO PALAZZOLO - BERGAMO		Privato	Casa di cura privata accreditata	LOMBARDIA	NORD
0161	CLINICA CASTELLI - BERGAMO-	CLINICA CASTELLI - BERGAMO		Privato	Casa di cura privata accreditata	LOMBARDIA	NORD
0162	CASA DI CURA S. FRANCESCO - BERGAMO-	CASA DI CURA S. FRANCESCO - BERGAMO		Privato	Casa di cura privata accreditata	LOMBARDIA	NORD
0163	POLICLINICO SAN MARCO - OSIO SOTTO-	POLICLINICO SAN MARCO - OSIO SOTTO		Privato	Casa di cura privata accreditata	LOMBARDIA	NORD	4	5	9	10	12	13	14	22	27	28	28	29	29
0164	POLICLINICO SAN PIETRO - PONTE S. PIETR-	POLICLINICO SAN PIETRO - PONTE S. PIETR		Privato	Casa di cura privata accreditata	LOMBARDIA	NORD	4	5	9	10	12	12	13	14	22	27	28
0165	CASA DI CURA QUARENGHI-S.PELLEGRINO T.-	CASA DI CURA QUARENGHI-S.PELLEGRINO T.		Privato	Casa di cura privata accreditata	LOMBARDIA	NORD
0166	VILLA SANT'APOLLONIA S.R.L. - BERGAMO-	VILLA SANT'APOLLONIA S.R.L. - BERGAMO		Privato	Casa di cura privata non accreditata	LOMBARDIA	NORD	1	2	4	6
0167	OSPEDALE S.ISIDORO - TRESCORE B.-	OSPEDALE S.ISIDORO - TRESCORE B.		Privato	Casa di cura privata accreditata	LOMBARDIA	NORD
0168	NEPHROCARE S.P.A. - SERIATE-	NEPHROCARE S.P.A. - SERIATE		Privato	Casa di cura privata accreditata	LOMBARDIA	NORD
0169	ISTITUTO CLINICO HABILITA - CISERANO-	ISTITUTO CLINICO HABILITA - CISERANO		Privato	Casa di cura privata accreditata	LOMBARDIA	NORD	1	4	4	5	6	9	12	15	20	21	22	26	26	28
0170	FERB-ONLUS C.TRO ALZHEIMER-GAZZANIGA-	FERB-ONLUS C.TRO ALZHEIMER-GAZZANIGA		Privato	Casa di cura privata accreditata	LOMBARDIA	NORD
0171	HABILITA SAN DONATO-	HABILITA SAN DONATO		Privato	Casa di cura privata accreditata	LOMBARDIA	NORD
0172	HABILITA IST.CLINICO-OSP.LE DI SARNICO-	HABILITA IST.CLINICO-OSP.LE DI SARNICO		Privato	Casa di cura privata accreditata	LOMBARDIA	NORD
0173	C.R.C. MALATTIE RARE ALDO E CELE DACCO'--	C.R.C. MALATTIE RARE ALDO E CELE DACCO'-		Privato	Casa di cura privata non accreditata	LOMBARDIA	NORD
0174	CASA DI CURA S. CAMILLO - BRESCIA-	CASA DI CURA S. CAMILLO - BRESCIA		Privato	Casa di cura privata accreditata	LOMBARDIA	NORD
0175	ISTITUTO CLINICO S. ANNA - BRESCIA-	ISTITUTO CLINICO S. ANNA - BRESCIA		Privato	Casa di cura privata accreditata	LOMBARDIA	NORD	4	5	8	9	10	11	12	14	21	22	25	27
0176	CASA DI CURA VILLA GEMMA-GARDONE RIV-	CASA DI CURA VILLA GEMMA-GARDONE RIV		Privato	Casa di cura privata accreditata	LOMBARDIA	NORD
0177	IST.CLIN. CITTA' DI BRESCIA - BRESCIA-	IST.CLIN. CITTA' DI BRESCIA - BRESCIA		Privato	Casa di cura privata accreditata	LOMBARDIA	NORD	4	5	8	9	10	12	14	22	25	27
0178	ISTITUTO CLINICO S. ROCCO S.P.A. - OME-	ISTITUTO CLINICO S. ROCCO S.P.A. - OME		Privato	Casa di cura privata accreditata	LOMBARDIA	NORD
0179	CASA DI CURA DOMUS SALUTIS - BRESCIA-	CASA DI CURA DOMUS SALUTIS - BRESCIA		Privato	Casa di cura privata accreditata	LOMBARDIA	NORD
0180	FONDAZIONE POLIAMBULANZA - BRESCIA-	FONDAZIONE POLIAMBULANZA - BRESCIA		Privato	Casa di cura privata accreditata	LOMBARDIA	NORD	1	1	2	3	4	4	4	4	5	6	6	7	7	8	8	10	11	11	12	12	13	13	14	14	15	15	16	18	19	19	20	20	21	21	22	25	26	26	27	27	28	28
0181	CASA DI CURA VILLA BARBARANO - SALO'-	CASA DI CURA VILLA BARBARANO - SALO'		Privato	Casa di cura privata accreditata	LOMBARDIA	NORD
0182	RESIDENZA ANNI AZZURRI - REZZATO-	RESIDENZA ANNI AZZURRI - REZZATO		Privato	Casa di cura privata accreditata	LOMBARDIA	NORD	4	4	4	4	5	5	5	7	8	10	10	11	12	12	13	13	14	15	22	26	27	29
0183	DOMINATO LEONENSE SANITA' - LENO-	DOMINATO LEONENSE SANITA' - LENO		Privato	Casa di cura privata accreditata	LOMBARDIA	NORD
0184	C.TRO RIAB.E.SPALENZA-FOND.DON GNOCCHI-	C.TRO RIAB.E.SPALENZA-FOND.DON GNOCCHI		Privato	Casa di cura privata accreditata	LOMBARDIA	NORD
0185	CENTRO MEDICO RICHIEDEI-PALAZZOLO S/O-	CENTRO MEDICO RICHIEDEI-PALAZZOLO S/O		Privato	Casa di cura privata accreditata	LOMBARDIA	NORD
0186	CASA DI CURA ANCELLE DELLA CARITA'-CR-	CASA DI CURA ANCELLE DELLA CARITA'-CR		Privato	Casa di cura privata accreditata	LOMBARDIA	NORD
0187	CASA DI CURA S. CAMILLO - CREMONA-	CASA DI CURA S. CAMILLO - CREMONA		Privato	Casa di cura privata accreditata	LOMBARDIA	NORD
0188	CASA DI CURA FIGLIE DI S.CAMILLO-CR-	CASA DI CURA FIGLIE DI S.CAMILLO-CR		Privato	Casa di cura privata accreditata	LOMBARDIA	NORD
0189	CASA DI CURA S. CLEMENTE - MANTOVA-	CASA DI CURA S. CLEMENTE - MANTOVA		Privato	Casa di cura privata accreditata	LOMBARDIA	NORD
0190	OSPEDALE CIVILE DI VOLTA MANTOVANA-	OSPEDALE CIVILE DI VOLTA MANTOVANA		Privato	Casa di cura privata accreditata	LOMBARDIA	NORD	2	3	12	15	19
0191	OSPEDALE DI SUZZARA S.P.A.-	OSPEDALE DI SUZZARA S.P.A.		Privato	Casa di cura privata accreditata	LOMBARDIA	NORD
0192	OSP. SAN PELLEGRINO - CASTIGLIONE D/S-	OSP. SAN PELLEGRINO - CASTIGLIONE D/S		Privato	Casa di cura privata accreditata	LOMBARDIA	NORD	2	3	12	15	19
0193	OSPEDALE DI VIADANA-	OSPEDALE DI VIADANA		Privato	Casa di cura privata accreditata	LOMBARDIA	NORD
0194	CASA DI CURA VILLA ESPERIA-	CASA DI CURA VILLA ESPERIA		Privato	Casa di cura privata accreditata	LOMBARDIA	NORD	8	28
0195	ISTITUTO CLINICO BEATO MATTEO-	ISTITUTO CLINICO BEATO MATTEO		Privato	Casa di cura privata accreditata	LOMBARDIA	NORD	4	5	9	10	12	14	22	26	26	27
0196	CASA DI CURA CITTADELLA SOCIALE-	CASA DI CURA CITTADELLA SOCIALE		Privato	Casa di cura privata accreditata	LOMBARDIA	NORD
0197	IST.DI CURA CITTA'DI PAVIA-	IST.DI CURA CITTA'DI PAVIA		Privato	Casa di cura privata accreditata	LOMBARDIA	NORD	4	5	9	10	11	12	13	14	22	23	29	27	29
0198	ASST GRANDE OSPEDALE METROPOLITANO NIGUARDA-OSPEDALE CA' GRANDA-NIGUARDA - MILANO	ASST GRANDE OSPEDALE METROPOLITANO NIGUARDA	OSPEDALE CA' GRANDA-NIGUARDA - MILANO	Pubblico	Azienda Ospedaliera	LOMBARDIA	NORD	1	2	3	4	5	5	6	7	7	7	8	11	12	12	12	15	15	16	18	18	19	19	20	21	23	24	25	25	26	26	27	28	28	29	29	29	31	31	31
0199	ASST SANTI PAOLO E CARLO-OSPEDALE S. PAOLO - MILANO	ASST SANTI PAOLO E CARLO	OSPEDALE S. PAOLO - MILANO	Pubblico	Azienda Ospedaliera	LOMBARDIA	NORD
0200	ASST SANTI PAOLO E CARLO-OSPEDALE S. CARLO BORROMEO - MILANO	ASST SANTI PAOLO E CARLO	OSPEDALE S. CARLO BORROMEO - MILANO	Pubblico	Azienda Ospedaliera	LOMBARDIA	NORD
0201	ASST FATEBENEFRATELLI SACCO-PRESIDIO OSPED. V. BUZZI - MILANO	ASST FATEBENEFRATELLI SACCO	PRESIDIO OSPED. V. BUZZI - MILANO	Pubblico	Azienda Ospedaliera	LOMBARDIA	NORD
0202	ASST FATEBENEFRATELLI SACCO-OSPEDALE M. MELLONI - MILANO	ASST FATEBENEFRATELLI SACCO	OSPEDALE M. MELLONI - MILANO	Pubblico	Azienda Ospedaliera	LOMBARDIA	NORD
0203	ASST FATEBENEFRATELLI SACCO-OSPEDALE FATEBENEFRATELLI E OFTALMICO -	ASST FATEBENEFRATELLI SACCO	OSPEDALE FATEBENEFRATELLI E OFTALMICO -	Pubblico	Azienda Ospedaliera	LOMBARDIA	NORD
0204	ASST FATEBENEFRATELLI SACCO-OSPEDALE L. SACCO - MILANO	ASST FATEBENEFRATELLI SACCO	OSPEDALE L. SACCO - MILANO	Pubblico	Azienda Ospedaliera	LOMBARDIA	NORD
0205	ASST SPEC.ORT.TRAUMATOLOGICO G.PINI/CTO-ISTITUTO ORTOPEDICO GAETANO PINI - MILAN	ASST SPEC.ORT.TRAUMATOLOGICO G.PINI/CTO	ISTITUTO ORTOPEDICO GAETANO PINI - MILAN	Pubblico	Azienda Ospedaliera	LOMBARDIA	NORD	5	7	7	8	11	12	12	12	13	14	18	18	19	22	22	25	25	26	27
0206	ASST SPEC.ORT.TRAUMATOLOGICO G.PINI/CTO-P.O. CENTRO TRAUMATOLOGICO ORTOPEDICO -	ASST SPEC.ORT.TRAUMATOLOGICO G.PINI/CTO	P.O. CENTRO TRAUMATOLOGICO ORTOPEDICO -	Pubblico	Azienda Ospedaliera	LOMBARDIA	NORD
0207	ASST OVEST MILANESE-OSPEDALE CIVILE G. FORNAROLI - MAGENTA	ASST OVEST MILANESE	OSPEDALE CIVILE G. FORNAROLI - MAGENTA	Pubblico	Azienda Ospedaliera	LOMBARDIA	NORD
0208	ASST OVEST MILANESE-OSPEDALE C.CANTU'-ABBIATEGRASSO	ASST OVEST MILANESE	OSPEDALE C.CANTU'-ABBIATEGRASSO	Pubblico	Azienda Ospedaliera	LOMBARDIA	NORD
0209	ASST OVEST MILANESE-OSPEDALE DI LEGNANO E CUGGIONO-LEGNANO	ASST OVEST MILANESE	OSPEDALE DI LEGNANO E CUGGIONO-LEGNANO	Pubblico	Azienda Ospedaliera	LOMBARDIA	NORD
0211	ASST RHODENSE-OSPEDALE G.SALVINI-GARBAGNATE MIL.SE	ASST RHODENSE	OSPEDALE G.SALVINI-GARBAGNATE MIL.SE	Pubblico	Azienda Ospedaliera	LOMBARDIA	NORD
0212	ASST RHODENSE-OSPEDALE DI CIRCOLO - RHO	ASST RHODENSE	OSPEDALE DI CIRCOLO - RHO	Pubblico	Azienda Ospedaliera	LOMBARDIA	NORD
0213	ASST RHODENSE-OSPEDALE CADUTI BOLLATESI - BOLLATE	ASST RHODENSE	OSPEDALE CADUTI BOLLATESI - BOLLATE	Pubblico	Azienda Ospedaliera	LOMBARDIA	NORD
0214	ASST RHODENSE-OSPEDALE G.CASATI-PASSIRANA RHO	ASST RHODENSE	OSPEDALE G.CASATI-PASSIRANA RHO	Pubblico	Azienda Ospedaliera	LOMBARDIA	NORD
0215	ASST NORD MILANO-P.O. CITTA' DI SESTO S. GIOVANNI	ASST NORD MILANO	P.O. CITTA' DI SESTO S. GIOVANNI	Pubblico	Azienda Ospedaliera	LOMBARDIA	NORD	30	30	31	31
0216	ASST NORD MILANO-OSPEDALE BASSINI - CINISELLO BALSAMO	ASST NORD MILANO	OSPEDALE BASSINI - CINISELLO BALSAMO	Pubblico	Azienda Ospedaliera	LOMBARDIA	NORD
0217	ASST MELEGNANO E DELLA MARTESANA-OSPEDALE S. MARIA DELLE STELLE MELZO	ASST MELEGNANO E DELLA MARTESANA	OSPEDALE S. MARIA DELLE STELLE MELZO	Pubblico	Azienda Ospedaliera	LOMBARDIA	NORD
0219	ASST MELEGNANO E DELLA MARTESANA-OSPEDALE DI VIZZOLO PREDABISSI	ASST MELEGNANO E DELLA MARTESANA	OSPEDALE DI VIZZOLO PREDABISSI	Pubblico	Azienda Ospedaliera	LOMBARDIA	NORD
0220	ASST MELEGNANO E DELLA MARTESANA-OSPEDALE DI VIZZOLO PREDABISSI	ASST MELEGNANO E DELLA MARTESANA	OSPEDALE DI VIZZOLO PREDABISSI	Pubblico	Azienda Ospedaliera	LOMBARDIA	NORD
0221	ASST MELEGNANO E DELLA MARTESANA-OSPEDALE UBOLDO - CERNUSCO S/NAVIGLIO	ASST MELEGNANO E DELLA MARTESANA	OSPEDALE UBOLDO - CERNUSCO S/NAVIGLIO	Pubblico	Azienda Ospedaliera	LOMBARDIA	NORD
0223	ASST DI LODI-OSPEDALE MAGGIORE DI LODI	ASST DI LODI	OSPEDALE MAGGIORE DI LODI	Pubblico	Azienda Ospedaliera	LOMBARDIA	NORD
0224	ASST DI LODI-OSPEDALE CIVICO - CODOGNO	ASST DI LODI	OSPEDALE CIVICO - CODOGNO	Pubblico	Azienda Ospedaliera	LOMBARDIA	NORD
0225	ASST DI LODI-OSPEDALE ROSSI - CASALPUSTERLENGO	ASST DI LODI	OSPEDALE ROSSI - CASALPUSTERLENGO	Pubblico	Azienda Ospedaliera	LOMBARDIA	NORD
0226	ASST DI LODI-OSPEDALE DELMATI - SANT'ANGELO LODIGIANO	ASST DI LODI	OSPEDALE DELMATI - SANT'ANGELO LODIGIANO	Pubblico	Azienda Ospedaliera	LOMBARDIA	NORD
0227	ASST DEI SETTE LAGHI-OSPEDALE GALMARINI - TRADATE	ASST DEI SETTE LAGHI	OSPEDALE GALMARINI - TRADATE	Pubblico	Azienda Ospedaliera	LOMBARDIA	NORD
0228	ASST DEI SETTE LAGHI-PRESIDIO OSPEDALIERO DEL VERBANO	ASST DEI SETTE LAGHI	PRESIDIO OSPEDALIERO DEL VERBANO	Pubblico	Azienda Ospedaliera	LOMBARDIA	NORD
0230	ASST DEI SETTE LAGHI-PRESIDIO OSPEDALIERO DI VARESE	ASST DEI SETTE LAGHI	PRESIDIO OSPEDALIERO DI VARESE	Pubblico	Azienda Ospedaliera	LOMBARDIA	NORD
0233	ASST DELLA VALLE OLONA-OSPEDALE DI CIRCOLO - BUSTO ARSIZIO	ASST DELLA VALLE OLONA	OSPEDALE DI CIRCOLO - BUSTO ARSIZIO	Pubblico	Azienda Ospedaliera	LOMBARDIA	NORD
0234	ASST DELLA VALLE OLONA-OSP. S. ANTONIO ABATE - GALLARATE	ASST DELLA VALLE OLONA	OSP. S. ANTONIO ABATE - GALLARATE	Pubblico	Azienda Ospedaliera	LOMBARDIA	NORD
0235	ASST DELLA VALLE OLONA-OSP. GENERALE PROVINCIALE - SARONNO	ASST DELLA VALLE OLONA	OSP. GENERALE PROVINCIALE - SARONNO	Pubblico	Azienda Ospedaliera	LOMBARDIA	NORD
0236	ASST DELLA VALLE OLONA-OSPEDALE A.BELLINI - SOMMA LOMBARDO	ASST DELLA VALLE OLONA	OSPEDALE A.BELLINI - SOMMA LOMBARDO	Pubblico	Azienda Ospedaliera	LOMBARDIA	NORD
0237	ASST DELLA VALLE OLONA-OSPEDALE CARLO ONDOLI - ANGERA	ASST DELLA VALLE OLONA	OSPEDALE CARLO ONDOLI - ANGERA	Pubblico	Azienda Ospedaliera	LOMBARDIA	NORD
0238	ASST LARIANA-OSPEDALE S. ANTONIO ABATE - CANTU'	ASST LARIANA	OSPEDALE S. ANTONIO ABATE - CANTU'	Pubblico	Azienda Ospedaliera	LOMBARDIA	NORD
0239	ASST LARIANA-OSPEDALE F. VILLA - MARIANO COMENSE	ASST LARIANA	OSPEDALE F. VILLA - MARIANO COMENSE	Pubblico	Azienda Ospedaliera	LOMBARDIA	NORD
0240	ASST LARIANA-OSPEDALE S. ANNA - COMO	ASST LARIANA	OSPEDALE S. ANNA - COMO	Pubblico	Azienda Ospedaliera	LOMBARDIA	NORD
0241	ASST DELLA VALTELLINA E DELL'ALTO LARIO-OSPEDALE ERBA- RENALDI - MENAGGIO	ASST DELLA VALTELLINA E DELL'ALTO LARIO	OSPEDALE ERBA- RENALDI - MENAGGIO	Pubblico	Azienda Ospedaliera	LOMBARDIA	NORD
0242	ASST DELLA VALTELLINA E DELL'ALTO LARIO-OSPEDALE SONDRIO	ASST DELLA VALTELLINA E DELL'ALTO LARIO	OSPEDALE SONDRIO	Pubblico	Azienda Ospedaliera	LOMBARDIA	NORD
0243	ASST DELLA VALTELLINA E DELL'ALTO LARIO-OSPEDALE DI CHIAVENNA	ASST DELLA VALTELLINA E DELL'ALTO LARIO	OSPEDALE DI CHIAVENNA	Pubblico	Azienda Ospedaliera	LOMBARDIA	NORD
0244	ASST DELLA VALTELLINA E DELL'ALTO LARIO-OSPEDALE MORBEGNO	ASST DELLA VALTELLINA E DELL'ALTO LARIO	OSPEDALE MORBEGNO	Pubblico	Azienda Ospedaliera	LOMBARDIA	NORD
0245	ASST DELLA VALTELLINA E DELL'ALTO LARIO-OSPEDALE MORELLI - SONDALO	ASST DELLA VALTELLINA E DELL'ALTO LARIO	OSPEDALE MORELLI - SONDALO	Pubblico	Azienda Ospedaliera	LOMBARDIA	NORD
0246	ASST DELLA VALCAMONICA-OSPEDALE VALCAMONICA - ESINE	ASST DELLA VALCAMONICA	OSPEDALE VALCAMONICA - ESINE	Pubblico	Azienda Ospedaliera	LOMBARDIA	NORD
0248	ASST DI LECCO-OSPEDALE UMBERTO I - BELLANO	ASST DI LECCO	OSPEDALE UMBERTO I - BELLANO	Pubblico	Azienda Ospedaliera	LOMBARDIA	NORD
0249	ASST DI LECCO-OSPEDALE DI CIRCOLO S.L.MANDIC-MERATE	ASST DI LECCO	OSPEDALE DI CIRCOLO S.L.MANDIC-MERATE	Pubblico	Azienda Ospedaliera	LOMBARDIA	NORD
0250	ASST DI LECCO-OSPEDALE DI CIRCOLO A. MANZONI - LECCO	ASST DI LECCO	OSPEDALE DI CIRCOLO A. MANZONI - LECCO	Pubblico	Azienda Ospedaliera	LOMBARDIA	NORD
0251	ASST DI MONZA-PRESIDIO OSPEDALIERO DI DESIO	ASST DI MONZA	PRESIDIO OSPEDALIERO DI DESIO	Pubblico	Azienda Ospedaliera	LOMBARDIA	NORD
0252	ASST DI MONZA-OSPEDALE S.GERARDO - MONZA	ASST DI MONZA	OSPEDALE S.GERARDO - MONZA	Pubblico	Azienda Ospedaliera	LOMBARDIA	NORD
0253	ASST DI VIMERCATE-PRESIDIO OSPEDALIERO DI CARATE	ASST DI VIMERCATE	PRESIDIO OSPEDALIERO DI CARATE	Pubblico	Azienda Ospedaliera	LOMBARDIA	NORD
0254	ASST DI VIMERCATE-PRESIDIO OSPEDALIERO DI VIMERCATE	ASST DI VIMERCATE	PRESIDIO OSPEDALIERO DI VIMERCATE	Pubblico	Azienda Ospedaliera	LOMBARDIA	NORD
0255	ASST DI VIMERCATE-PRESIDIO OSPEDALIERO DI GIUSSANO	ASST DI VIMERCATE	PRESIDIO OSPEDALIERO DI GIUSSANO	Pubblico	Azienda Ospedaliera	LOMBARDIA	NORD
0256	ASST DI VIMERCATE-P.O. TRABATTONI RONZONI DI SEREGNO	ASST DI VIMERCATE	P.O. TRABATTONI RONZONI DI SEREGNO	Pubblico	Azienda Ospedaliera	LOMBARDIA	NORD
0257	ASST PAPA GIOVANNI XXIII-OSPEDALE CIVILE - S.GIOVANNI BIANCO	ASST PAPA GIOVANNI XXIII	OSPEDALE CIVILE - S.GIOVANNI BIANCO	Pubblico	Azienda Ospedaliera	LOMBARDIA	NORD
0258	ASST PAPA GIOVANNI XXIII-OSPEDALE PAPA GIOVANNI XXIII - BG	ASST PAPA GIOVANNI XXIII	OSPEDALE PAPA GIOVANNI XXIII - BG	Pubblico	Azienda Ospedaliera	LOMBARDIA	NORD	1	2	5	5	7	7	11	12	12	12	13	14	15	15	18	18	20	21	26	26	27	27	28	28	29	29
0259	ASST DI BERGAMO OVEST-OSPEDALE DI TREVIGLIO E CARAVAGGIO	ASST DI BERGAMO OVEST	OSPEDALE DI TREVIGLIO E CARAVAGGIO	Pubblico	Azienda Ospedaliera	LOMBARDIA	NORD
0260	ASST DI BERGAMO OVEST-OSP.LE SS.TRINITA'-ROMANO DI LOMBARDIA	ASST DI BERGAMO OVEST	OSP.LE SS.TRINITA'-ROMANO DI LOMBARDIA	Pubblico	Azienda Ospedaliera	LOMBARDIA	NORD
0261	ASST DI BERGAMO EST-OSPEDALE PESENTI FENAROLI - ALZANO L.	ASST DI BERGAMO EST	OSPEDALE PESENTI FENAROLI - ALZANO L.	Pubblico	Azienda Ospedaliera	LOMBARDIA	NORD
0262	ASST DI BERGAMO EST-OSPEDALE BRIOLINI - GAZZANIGA	ASST DI BERGAMO EST	OSPEDALE BRIOLINI - GAZZANIGA	Pubblico	Azienda Ospedaliera	LOMBARDIA	NORD
0263	ASST DI BERGAMO EST-OSP.LE SS.CAPITANIO E GEROSA - LOVERE	ASST DI BERGAMO EST	OSP.LE SS.CAPITANIO E GEROSA - LOVERE	Pubblico	Azienda Ospedaliera	LOMBARDIA	NORD
0264	ASST DI BERGAMO EST-OSPEDALE BOLOGNINI - SERIATE	ASST DI BERGAMO EST	OSPEDALE BOLOGNINI - SERIATE	Pubblico	Azienda Ospedaliera	LOMBARDIA	NORD
0265	ASST DI BERGAMO EST-OSPEDALE M. O. ANTONIO LOCATELLI-PIARIO	ASST DI BERGAMO EST	OSPEDALE M. O. ANTONIO LOCATELLI-PIARIO	Pubblico	Azienda Ospedaliera	LOMBARDIA	NORD
0266	ASST DEGLI SPEDALI CIVILI DI BRESCIA-PRESIDIO OSPEDALIERO DI MONTICHIARI	ASST DEGLI SPEDALI CIVILI DI BRESCIA	PRESIDIO OSPEDALIERO DI MONTICHIARI	Pubblico	Azienda Ospedaliera	LOMBARDIA	NORD
0267	ASST DEGLI SPEDALI CIVILI DI BRESCIA-PRESIDIO OSPEDALIERO GARDONE V.T.	ASST DEGLI SPEDALI CIVILI DI BRESCIA	PRESIDIO OSPEDALIERO GARDONE V.T.	Pubblico	Azienda Ospedaliera	LOMBARDIA	NORD
0268	ASST DEGLI SPEDALI CIVILI DI BRESCIA-OSPEDALE DEI BAMBINI - BRESCIA	ASST DEGLI SPEDALI CIVILI DI BRESCIA	OSPEDALE DEI BAMBINI - BRESCIA	Pubblico	Azienda Ospedaliera	LOMBARDIA	NORD
0269	ASST DEGLI SPEDALI CIVILI DI BRESCIA-PRES.OSPEDAL.SPEDALI CIVILI BRESCIA	ASST DEGLI SPEDALI CIVILI DI BRESCIA	PRES.OSPEDAL.SPEDALI CIVILI BRESCIA	Pubblico	Azienda Ospedaliera	LOMBARDIA	NORD
0270	ASST DELLA FRANCIACORTA-PRESIDIO OSPEDALIERO DI CHIARI	ASST DELLA FRANCIACORTA	PRESIDIO OSPEDALIERO DI CHIARI	Pubblico	Azienda Ospedaliera	LOMBARDIA	NORD
0272	ASST DELLA FRANCIACORTA-PRESIDIO OSPEDALIERO DI ISEO	ASST DELLA FRANCIACORTA	PRESIDIO OSPEDALIERO DI ISEO	Pubblico	Azienda Ospedaliera	LOMBARDIA	NORD
0273	ASST DEL GARDA-OSPEDALE DI DESENZANO	ASST DEL GARDA	OSPEDALE DI DESENZANO	Pubblico	Azienda Ospedaliera	LOMBARDIA	NORD
0274	ASST DEL GARDA-OSPEDALE CIVILE LA MEMORIA DI GAVARDO	ASST DEL GARDA	OSPEDALE CIVILE LA MEMORIA DI GAVARDO	Pubblico	Azienda Ospedaliera	LOMBARDIA	NORD
0275	ASST DEL GARDA-OSPEDALE DI LENO	ASST DEL GARDA	OSPEDALE DI LENO	Pubblico	Azienda Ospedaliera	LOMBARDIA	NORD
0276	ASST DEL GARDA-PRESIDIO OSPEDALIERO DI SALO'	ASST DEL GARDA	PRESIDIO OSPEDALIERO DI SALO'	Pubblico	Azienda Ospedaliera	LOMBARDIA	NORD
0277	ASST DEL GARDA-OSPEDALE VILLA DEI COLLI DI LONATO	ASST DEL GARDA	OSPEDALE VILLA DEI COLLI DI LONATO	Pubblico	Azienda Ospedaliera	LOMBARDIA	NORD
0278	ASST DEL GARDA-OSPEDALE DI MANERBIO	ASST DEL GARDA	OSPEDALE DI MANERBIO	Pubblico	Azienda Ospedaliera	LOMBARDIA	NORD
0279	ASST DI CREMONA-PRESIDIO OSPEDALIERO OGLIO PO-CASALMAGGI	ASST DI CREMONA	PRESIDIO OSPEDALIERO OGLIO PO-CASALMAGGI	Pubblico	Azienda Ospedaliera	LOMBARDIA	NORD
0280	ASST DI CREMONA-ISTITUTI OSPITALIERI - CREMONA	ASST DI CREMONA	ISTITUTI OSPITALIERI - CREMONA	Pubblico	Azienda Ospedaliera	LOMBARDIA	NORD
0281	ASST DI MANTOVA-PRESIDIO OSPEDALIERO - ASOLA	ASST DI MANTOVA	PRESIDIO OSPEDALIERO - ASOLA	Pubblico	Azienda Ospedaliera	LOMBARDIA	NORD
0283	ASST DI MANTOVA-OSP.CIVILE DESTRA SECCHIA-PIEVE CORIANO	ASST DI MANTOVA	OSP.CIVILE DESTRA SECCHIA-PIEVE CORIANO	Pubblico	Azienda Ospedaliera	LOMBARDIA	NORD
0284	ASST DI MANTOVA-OSPEDALE C. POMA - MANTOVA	ASST DI MANTOVA	OSPEDALE C. POMA - MANTOVA	Pubblico	Azienda Ospedaliera	LOMBARDIA	NORD	1	2	2	3	3	4	4	4	4	6	6	7	7	8	8	9	9	10	11	11	11	12	12	13	14	14	14	14	14	16	17	17	18	18	19	19	19	19	19	20	21	21
0285	ASST DI CREMA-OSPEDALE MAGGIORE - CREMA	ASST DI CREMA	OSPEDALE MAGGIORE - CREMA	Pubblico	Azienda Ospedaliera	LOMBARDIA	NORD
0286	ASST DI CREMA-OSPEDALE S. MARTA - RIVOLTA D'ADDA	ASST DI CREMA	OSPEDALE S. MARTA - RIVOLTA D'ADDA	Pubblico	Azienda Ospedaliera	LOMBARDIA	NORD
0287	ASST DI PAVIA-OSPEDALE ARNABOLDI - BRONI	ASST DI PAVIA	OSPEDALE ARNABOLDI - BRONI	Pubblico	Azienda Ospedaliera	LOMBARDIA	NORD
0288	ASST DI PAVIA-OSPEDALE CARLO MIRA-CASORATE PRIMO	ASST DI PAVIA	OSPEDALE CARLO MIRA-CASORATE PRIMO	Pubblico	Azienda Ospedaliera	LOMBARDIA	NORD
0289	ASST DI PAVIA-OSPEDALE S.MARTINO - MEDE	ASST DI PAVIA	OSPEDALE S.MARTINO - MEDE	Pubblico	Azienda Ospedaliera	LOMBARDIA	NORD
0290	ASST DI PAVIA-OSPEDALE SS.ANNUNZIATA - VARZI	ASST DI PAVIA	OSPEDALE SS.ANNUNZIATA - VARZI	Pubblico	Azienda Ospedaliera	LOMBARDIA	NORD
0291	ASST DI PAVIA-OSPEDALE CIVILE - VIGEVANO	ASST DI PAVIA	OSPEDALE CIVILE - VIGEVANO	Pubblico	Azienda Ospedaliera	LOMBARDIA	NORD	1	2	3	5	7	7	9	9	10	11	12	12	12	12	13	13	13
0292	ASST DI PAVIA-OSPEDALE CIVILE - VOGHERA	ASST DI PAVIA	OSPEDALE CIVILE - VOGHERA	Pubblico	Azienda Ospedaliera	LOMBARDIA	NORD
0293	ASST DI PAVIA-OSPEDALE ASILO VITTORIA - MORTARA	ASST DI PAVIA	OSPEDALE ASILO VITTORIA - MORTARA	Pubblico	Azienda Ospedaliera	LOMBARDIA	NORD
0294	ASST DI PAVIA-NUOVO OSPEDALE DI BRONI E STRADELLA	ASST DI PAVIA	NUOVO OSPEDALE DI BRONI E STRADELLA	Pubblico	Azienda Ospedaliera	LOMBARDIA	NORD
0295	I.N.R.C.A.- PRESIDIO DI CASATENOVO-	I.N.R.C.A.- PRESIDIO DI CASATENOVO		Pubblico	IRCCS pubblico	LOMBARDIA	NORD
0296	FOND.IRCCS "ISTIT.NAZ.LE TUMORI"MILANO-	FOND.IRCCS "ISTIT.NAZ.LE TUMORI"MILANO		Pubblico	IRCCS fondazione (pubblico)	LOMBARDIA	NORD	15
0297	FOND.IRCCS IST.NAZ.NEUROLOGICO C.BESTA-M-	FOND.IRCCS IST.NAZ.NEUROLOGICO C.BESTA-M		Pubblico	IRCCS fondazione (pubblico)	LOMBARDIA	NORD
0298	POLICLINICO S. MATTEO - PAVIA-	POLICLINICO S. MATTEO - PAVIA		Pubblico	IRCCS fondazione (pubblico)	LOMBARDIA	NORD
0299	FONDAZ.IRCCS CA' GRANDA - OSPEDALE MAGGI-	FONDAZ.IRCCS CA' GRANDA - OSPEDALE MAGGI		Pubblico	IRCCS fondazione (pubblico)	LOMBARDIA	NORD
0300	IRCCS CENTRO MEDICO TRADATE-	IRCCS CENTRO MEDICO TRADATE		Privato	IRCCS privato	LOMBARDIA	NORD
0301	ISTITUTO SCIENTIFICO MEDEA-BOSISIO P.-	ISTITUTO SCIENTIFICO MEDEA-BOSISIO P.		Privato	IRCCS privato	LOMBARDIA	NORD
0302	IRCCS CENTRO MEDICO DI LUMEZZANE-	IRCCS CENTRO MEDICO DI LUMEZZANE		Privato	IRCCS privato	LOMBARDIA	NORD
0303	IRCCS CENTRO MEDICO DI CASTEL GOFFREDO-	IRCCS CENTRO MEDICO DI CASTEL GOFFREDO		Privato	IRCCS privato	LOMBARDIA	NORD
0304	CENTRO CARDIOLOGICO "FOND. MONZINO" - MI-	CENTRO CARDIOLOGICO "FOND. MONZINO" - MI		Privato	IRCCS privato	LOMBARDIA	NORD	4	5	7	8	10	11	12	12	18	20	21	22	26	31
0305	IRCCS S. RAFFAELE - MILANO-	IRCCS S. RAFFAELE - MILANO		Privato	IRCCS privato	LOMBARDIA	NORD	2	3	4	5	6	6	8	9	10	10	11	12	12	13	13	14	15	15	17	18	18	19	26	27	27	28	29	29	30	31
0306	IST.AUXOLOGICO ITALIANO - MILANO-IST.AUXOLOGICO ITALIANO-I.S. S.LUCA-MILA	IST.AUXOLOGICO ITALIANO - MILANO	IST.AUXOLOGICO ITALIANO-I.S. S.LUCA-MILA	Privato	IRCCS privato	LOMBARDIA	NORD	1	2	2	2	3	3	4	5	6	7	7	7	8	8	9	9	10	11	12	12	13	14	14	15	16	17	18	18	18	19	19	20	20	21	22	23	24	25	25	26	26	27
0307	IST.AUXOLOGICO ITALIANO - MILANO-IST.AUXOLOGICO ITAL.-I.S. S.MICHELE-MILA	IST.AUXOLOGICO ITALIANO - MILANO	IST.AUXOLOGICO ITAL.-I.S. S.MICHELE-MILA	Privato	IRCCS privato	LOMBARDIA	NORD
0308	IST.AUXOLOGICO ITALIANO - MILANO-IRCCS OSPEDALE CAPITANIO	IST.AUXOLOGICO ITALIANO - MILANO	IRCCS OSPEDALE CAPITANIO	Privato	IRCCS privato	LOMBARDIA	NORD	1	2	2	2	3	3	4	5	6	7	7	7	8	8	9	9	10	11	12	12	13	14	14	15	16	17	18	18	18	19	19	20	20	21	22	23	24	25	25	26	26	27
0309	IRCCS S.M.NASCENTE-FOND.DON C.GNOCCHI-MI-	IRCCS S.M.NASCENTE-FOND.DON C.GNOCCHI-MI		Privato	IRCCS privato	LOMBARDIA	NORD
0310	IRCCS CENTRO MEDICO DI PAVIA-	IRCCS CENTRO MEDICO DI PAVIA		Privato	IRCCS privato	LOMBARDIA	NORD
0311	FOND.IST.NEUROL.C.MONDINO-PAVIA-	FOND.IST.NEUROL.C.MONDINO-PAVIA		Privato	IRCCS privato	LOMBARDIA	NORD	5	11	12	12	13	19	22	29
0312	IRCCS CENTRO MEDICO MONTESCANO-	IRCCS CENTRO MEDICO MONTESCANO		Privato	IRCCS privato	LOMBARDIA	NORD
0313	ISTITUTO EUROPEO DI ONCOLOGIA-MILANO-	ISTITUTO EUROPEO DI ONCOLOGIA-MILANO		Privato	IRCCS privato	LOMBARDIA	NORD	1	4	5	6	7	7	8	8	9	10	11	12	13	14	15	18	19	20	20	21	22	22	25	26	27	28	29	31
0314	IRCCS S.GIOVANNI DI DIO-FBF- BRESCIA-	IRCCS S.GIOVANNI DI DIO-FBF- BRESCIA		Privato	IRCCS privato	LOMBARDIA	NORD
0315	IST. CLIN. HUMANITAS - ROZZANO-	IST. CLIN. HUMANITAS - ROZZANO		Privato	IRCCS privato	LOMBARDIA	NORD
0316	IRCCS CENTRO MEDICO DI LISSONE-	IRCCS CENTRO MEDICO DI LISSONE		Privato	IRCCS privato	LOMBARDIA	NORD
0317	IRCCS ISTITUTO SCIENTIFICO DI PAVIA-	IRCCS ISTITUTO SCIENTIFICO DI PAVIA		Privato	IRCCS privato	LOMBARDIA	NORD
0318	ISTITUTO ORTOPEDICO GALEAZZI SPA - MILAN-	ISTITUTO ORTOPEDICO GALEAZZI SPA - MILAN		Privato	IRCCS privato	LOMBARDIA	NORD	2	4	5	5	6	7	9	10	12	13	14	18	18	20	22	24	27
0319	I.R.C.C.S. POLICLINICO SAN DONATO-	I.R.C.C.S. POLICLINICO SAN DONATO		Privato	IRCCS privato	LOMBARDIA	NORD	4	4	5	5	8	9	10	12	13	14	15	16	18	22	25	26	27
0320	IRCCS MULTIMEDICA - MILANO-	IRCCS MULTIMEDICA - MILANO		Privato	IRCCS privato	LOMBARDIA	NORD	1	5	5	6	6	7	10	12	13	14	19	20	22
0321	IRCCS IST. SCIENTIFICO DI RIABILITAZIONE-	IRCCS IST. SCIENTIFICO DI RIABILITAZIONE		Privato	IRCCS privato	LOMBARDIA	NORD
0322	SAN RAFFAELE TURRO-	SAN RAFFAELE TURRO		Privato	IRCCS privato	LOMBARDIA	NORD
0323	OSPEDALE CENTRALE DI BOLZANO-	OSPEDALE CENTRALE DI BOLZANO		Pubblico	Ospedale a gestione diretta	PROV. AUTON. BOLZANO	#N/A
0324	OSPEDALE AZIENDALE DI MERANO-	OSPEDALE AZIENDALE DI MERANO		Pubblico	Ospedale a gestione diretta	PROV. AUTON. BOLZANO	#N/A
0325	OSPEDALE AZIENDALE DI BRESSANONE-	OSPEDALE AZIENDALE DI BRESSANONE		Pubblico	Ospedale a gestione diretta	PROV. AUTON. BOLZANO	#N/A
0326	OSPEDALE AZIENDALE DI BRUNICO-	OSPEDALE AZIENDALE DI BRUNICO		Pubblico	Ospedale a gestione diretta	PROV. AUTON. BOLZANO	#N/A
0327	OSPEDALE DI BASE DI VIPITENO-	OSPEDALE DI BASE DI VIPITENO		Pubblico	Ospedale a gestione diretta	PROV. AUTON. BOLZANO	#N/A
0328	OSPEDALE DI BASE DI SAN CANDIDO-	OSPEDALE DI BASE DI SAN CANDIDO		Pubblico	Ospedale a gestione diretta	PROV. AUTON. BOLZANO	#N/A
0329	OSPEDALE DI BASE DI SILANDRO-	OSPEDALE DI BASE DI SILANDRO		Pubblico	Ospedale a gestione diretta	PROV. AUTON. BOLZANO	#N/A
0330	FONDAZIONE SARENTINO-	FONDAZIONE SARENTINO		Privato	Casa di cura privata accreditata	PROV. AUTON. BOLZANO	#N/A
0331	CASA DI CURA SANTA MARIA-	CASA DI CURA SANTA MARIA		Privato	Casa di cura privata non accreditata	PROV. AUTON. BOLZANO	#N/A
0332	CASA DI CURA VILLA SANT'ANNA-	CASA DI CURA VILLA SANT'ANNA		Privato	Casa di cura privata accreditata	PROV. AUTON. BOLZANO	#N/A
0333	CASA DI CURA BONVICINI S.R.L.-	CASA DI CURA BONVICINI S.R.L.		Privato	Casa di cura privata accreditata	PROV. AUTON. BOLZANO	#N/A	1	3	5	6	8	9	9	10	10	12	12	13	16	17	18	19	21	24	26	27	30	31
0334	CASA DI CURA VILLA MELITTA-	CASA DI CURA VILLA MELITTA		Privato	Casa di cura privata accreditata	PROV. AUTON. BOLZANO	#N/A
0335	CASA DI CURA FONTE SAN MARTINO-	CASA DI CURA FONTE SAN MARTINO		Privato	Casa di cura privata accreditata	PROV. AUTON. BOLZANO	#N/A
0336	CASA DI CURA SALUS CENTER SRL-	CASA DI CURA SALUS CENTER SRL		Privato	Casa di cura privata accreditata	PROV. AUTON. BOLZANO	#N/A
0337	Centro di Chirurgia S.Anna-	Centro di Chirurgia S.Anna		Privato	Casa di cura privata non accreditata	PROV. AUTON. BOLZANO	#N/A
0338	DOLOMITI SPORTCLINIC SRL-	DOLOMITI SPORTCLINIC SRL		Privato	Casa di cura privata non accreditata	PROV. AUTON. BOLZANO	#N/A	5	7	8	18
0339	Brixsana private clinic GmbH/srl-	Brixsana private clinic GmbH/srl		Privato	Casa di cura privata non accreditata	PROV. AUTON. BOLZANO	#N/A
0340	OSPEDALE DI TRENTO-PRESIDIO OSPEDALIERO S. CHIARA	OSPEDALE DI TRENTO	PRESIDIO OSPEDALIERO S. CHIARA	Pubblico	Ospedale a gestione diretta	PROV. AUTON. TRENTO	#N/A
0341	OSPEDALE DI TRENTO-PRESIDIO OSPEDALIERO VILLA ROSA	OSPEDALE DI TRENTO	PRESIDIO OSPEDALIERO VILLA ROSA	Pubblico	Ospedale a gestione diretta	PROV. AUTON. TRENTO	#N/A
0342	OSPEDALE DI TRENTO-PRESIDIO OSPEDALIERO VILLA IGEA	OSPEDALE DI TRENTO	PRESIDIO OSPEDALIERO VILLA IGEA	Pubblico	Ospedale a gestione diretta	PROV. AUTON. TRENTO	#N/A
0343	PRESIDIO OSPEDALIERO DI BORGO VALSUGANA-	PRESIDIO OSPEDALIERO DI BORGO VALSUGANA		Pubblico	Ospedale a gestione diretta	PROV. AUTON. TRENTO	#N/A
0344	PRESIDIO OSPEDALIERO DI CLES-	PRESIDIO OSPEDALIERO DI CLES		Pubblico	Ospedale a gestione diretta	PROV. AUTON. TRENTO	#N/A
0345	OSPEDALE DI ROVERETO-PRESIDIO OSPEDALIERO S.MARIA DEL CARMINE	OSPEDALE DI ROVERETO	PRESIDIO OSPEDALIERO S.MARIA DEL CARMINE	Pubblico	Ospedale a gestione diretta	PROV. AUTON. TRENTO	#N/A
0346	PRESIDIO OSPEDALIERO DI TIONE-	PRESIDIO OSPEDALIERO DI TIONE		Pubblico	Ospedale a gestione diretta	PROV. AUTON. TRENTO	#N/A
0347	PRESIDIO OSPEDALIERO DI ARCO-	PRESIDIO OSPEDALIERO DI ARCO		Pubblico	Ospedale a gestione diretta	PROV. AUTON. TRENTO	#N/A
0348	PRESIDIO OSPEDALIERO DI CAVALESE-	PRESIDIO OSPEDALIERO DI CAVALESE		Pubblico	Ospedale a gestione diretta	PROV. AUTON. TRENTO	#N/A
0349	OSPEDALE SAN CAMILLO-	OSPEDALE SAN CAMILLO		Privato	Ospedale classificato o assimilato ai sensi dell'art. 1, ultimo comma, della Legge 132/1968	PROV. AUTON. TRENTO	#N/A
0350	IST.RIAB.S.STEFANO-U.O. OSP. S.PANCRAZIO-	IST.RIAB.S.STEFANO-U.O. OSP. S.PANCRAZIO		Privato	Casa di cura privata accreditata	PROV. AUTON. TRENTO	#N/A
0351	CASA DI CURA EREMO DI ARCO SRL-	CASA DI CURA EREMO DI ARCO SRL		Privato	Casa di cura privata accreditata	PROV. AUTON. TRENTO	#N/A	20
0352	CASA DI CURA REGINA-	CASA DI CURA REGINA		Privato	Casa di cura privata accreditata	PROV. AUTON. TRENTO	#N/A
0353	CASA DI CURA SOLATRIX-	CASA DI CURA SOLATRIX		Privato	Casa di cura privata accreditata	PROV. AUTON. TRENTO	#N/A
0354	CASA DI CURA VILLA BIANCA-	CASA DI CURA VILLA BIANCA		Privato	Casa di cura privata accreditata	PROV. AUTON. TRENTO	#N/A	1	3	6	12	15	18	19	22	24	31
0355	ISTITUTO CODIVILLA - PUTTI CORTINA-	ISTITUTO CODIVILLA - PUTTI CORTINA		Privato	Istituto qualificato presidio della U.S.L.	VENETO	NORD
0356	OSPEDALE DELL'ULSS N. 1 BELLUNO-OSPEDALE S. MARTINO BELLUNO	OSPEDALE DELL'ULSS N. 1 BELLUNO	OSPEDALE S. MARTINO BELLUNO	Pubblico	Ospedale a gestione diretta	VENETO	NORD
0357	OSPEDALE DELL'ULSS N. 1 BELLUNO-OSPEDALE DI AGORDO	OSPEDALE DELL'ULSS N. 1 BELLUNO	OSPEDALE DI AGORDO	Pubblico	Ospedale a gestione diretta	VENETO	NORD
0358	OSPEDALE DELL'ULSS N. 1 BELLUNO-OSPEDALE DI PIEVE DI CADORE	OSPEDALE DELL'ULSS N. 1 BELLUNO	OSPEDALE DI PIEVE DI CADORE	Pubblico	Ospedale a gestione diretta	VENETO	NORD
0359	AZIENDA ULSS 2 FELTRE-OSPEDALE DI FELTRE 'S. MARIA DEL PRATO'	AZIENDA ULSS 2 FELTRE	OSPEDALE DI FELTRE 'S. MARIA DEL PRATO'	Pubblico	Ospedale a gestione diretta	VENETO	NORD
0360	AZIENDA ULSS 2 FELTRE-OSPEDALE DI LAMON 'CASA CHARITAS'	AZIENDA ULSS 2 FELTRE	OSPEDALE DI LAMON 'CASA CHARITAS'	Pubblico	Ospedale a gestione diretta	VENETO	NORD
0361	OSPEDALE DELL'AZIENDA ULSS N. 3-OSPEDALE `SAN BASSIANO` DI BASSANO D.G.	OSPEDALE DELL'AZIENDA ULSS N. 3	OSPEDALE `SAN BASSIANO` DI BASSANO D.G.	Pubblico	Ospedale a gestione diretta	VENETO	NORD
0362	OSPEDALE DELL'AZIENDA ULSS N. 3-OSPEDALE DI ASIAGO	OSPEDALE DELL'AZIENDA ULSS N. 3	OSPEDALE DI ASIAGO	Pubblico	Ospedale a gestione diretta	VENETO	NORD
0363	OSPEDALE ALTO VICENTINO-	OSPEDALE ALTO VICENTINO		Pubblico	Ospedale a gestione diretta	VENETO	NORD
0364	AZIENDA ULSS 5 OVEST VICENTINO-OSPEDALE DI ARZIGNANO	AZIENDA ULSS 5 OVEST VICENTINO	OSPEDALE DI ARZIGNANO	Pubblico	Ospedale a gestione diretta	VENETO	NORD
0365	AZIENDA ULSS 5 OVEST VICENTINO-OSPEDALE DI LONIGO	AZIENDA ULSS 5 OVEST VICENTINO	OSPEDALE DI LONIGO	Pubblico	Ospedale a gestione diretta	VENETO	NORD
0366	AZIENDA ULSS 5 OVEST VICENTINO-OSPEDALE DI MONTECCHIO	AZIENDA ULSS 5 OVEST VICENTINO	OSPEDALE DI MONTECCHIO	Pubblico	Ospedale a gestione diretta	VENETO	NORD
0367	AZIENDA ULSS 5 OVEST VICENTINO-OSPEDALE DI VALDAGNO	AZIENDA ULSS 5 OVEST VICENTINO	OSPEDALE DI VALDAGNO	Pubblico	Ospedale a gestione diretta	VENETO	NORD
0368	CASA DI CURA ERETENIA-	CASA DI CURA ERETENIA		Privato	Casa di cura privata accreditata	VENETO	NORD
0369	CASA DI CURA VILLA BERICA-	CASA DI CURA VILLA BERICA		Privato	Casa di cura privata accreditata	VENETO	NORD
0370	CASA DI CURA VILLA MARGHERITA-	CASA DI CURA VILLA MARGHERITA		Privato	Casa di cura privata accreditata	VENETO	NORD	12	14	15	20	26
0371	AZIENDA ULSS.6 VICENZA-PRES. OSPED. VICENZA	AZIENDA ULSS.6 VICENZA	PRES. OSPED. VICENZA	Pubblico	Ospedale a gestione diretta	VENETO	NORD
0372	AZIENDA ULSS.6 VICENZA-PRES. OSP. NOVENTA VICENTINA	AZIENDA ULSS.6 VICENZA	PRES. OSP. NOVENTA VICENTINA	Pubblico	Ospedale a gestione diretta	VENETO	NORD
0374	ASSOCIAZIONE LA NS. FAMIGLIA IRCSS MEDEA-ASSOCIAZIONE LA NS.FAMIGLIA IRCSS MEDEA	ASSOCIAZIONE LA NS. FAMIGLIA IRCSS MEDEA	ASSOCIAZIONE LA NS.FAMIGLIA IRCSS MEDEA	Privato	IRCCS privato	VENETO	NORD
0375	Pres. Ospedaliero Unico di Rete ULSS 7-OSPEDALE DI CONEGLIANO	Pres. Ospedaliero Unico di Rete ULSS 7	OSPEDALE DI CONEGLIANO	Pubblico	Ospedale a gestione diretta	VENETO	NORD
0376	Pres. Ospedaliero Unico di Rete ULSS 7-OSPEDALE DI VITTORIO VENETO	Pres. Ospedaliero Unico di Rete ULSS 7	OSPEDALE DI VITTORIO VENETO	Pubblico	Ospedale a gestione diretta	VENETO	NORD
0377	AZIENDA ULSS N.8 - ASOLO-OSPEDALE DI CASTELFRANCO VENETO	AZIENDA ULSS N.8 - ASOLO	OSPEDALE DI CASTELFRANCO VENETO	Pubblico	Ospedale a gestione diretta	VENETO	NORD
0378	AZIENDA ULSS N.8 - ASOLO-OSPEDALE DI MONTEBELLUNA	AZIENDA ULSS N.8 - ASOLO	OSPEDALE DI MONTEBELLUNA	Pubblico	Ospedale a gestione diretta	VENETO	NORD
0379	OSPEDALE RIABILITATIVO DI ALTA SPECIAL.-	OSPEDALE RIABILITATIVO DI ALTA SPECIAL.		Privato	Istituto qualificato presidio della U.S.L.	VENETO	NORD	4	5	6	8	10	20	21	27
0380	C.C S. CAMILLO-	C.C S. CAMILLO		Privato	Ospedale classificato o assimilato ai sensi dell'art. 1, ultimo comma, della Legge 132/1968	VENETO	NORD
0381	PARK VILLA NAPOLEON-	PARK VILLA NAPOLEON		Privato	Casa di cura privata accreditata	VENETO	NORD	6	6	13	20	27
0382	C.C.GIOVANNI XXIII-	C.C.GIOVANNI XXIII		Privato	Casa di cura privata accreditata	VENETO	NORD
0383	OSPEDALE DI TREVISO-OSPEDALE CA' FONCELLO	OSPEDALE DI TREVISO	OSPEDALE CA' FONCELLO	Pubblico	Ospedale a gestione diretta	VENETO	NORD
0384	OSPEDALE DI TREVISO-OSPEDALE DI ODERZO	OSPEDALE DI TREVISO	OSPEDALE DI ODERZO	Pubblico	Ospedale a gestione diretta	VENETO	NORD
0385	CASA DI CURA SILENO E ANNA RIZZOLA S.P.A-	CASA DI CURA SILENO E ANNA RIZZOLA S.P.A		Privato	Casa di cura privata accreditata	VENETO	NORD	1	2	5	7	10	10	13	15	19	22	25	28
0386	OSPEDALE AZIENDA ULSS N. 10-PRESIDIO OSPEDALIERO DI PORTOGRUARO	OSPEDALE AZIENDA ULSS N. 10	PRESIDIO OSPEDALIERO DI PORTOGRUARO	Pubblico	Ospedale a gestione diretta	VENETO	NORD
0387	OSPEDALE AZIENDA ULSS N. 10-PRESIDIO OSPEDALIERO DI SAN DONA` DI P.	OSPEDALE AZIENDA ULSS N. 10	PRESIDIO OSPEDALIERO DI SAN DONA` DI P.	Pubblico	Ospedale a gestione diretta	VENETO	NORD
0388	OSPEDALE AZIENDA ULSS N. 10-PRESIDIO OSPEDALIERO DI JESOLO	OSPEDALE AZIENDA ULSS N. 10	PRESIDIO OSPEDALIERO DI JESOLO	Pubblico	Ospedale a gestione diretta	VENETO	NORD
0389	OSP.CLASS.FATEBENEFRATELLI-	OSP.CLASS.FATEBENEFRATELLI		Privato	Ospedale classificato o assimilato ai sensi dell'art. 1, ultimo comma, della Legge 132/1968	VENETO	NORD
0390	OSP.CLASS.VILLASALUS-	OSP.CLASS.VILLASALUS		Privato	Ospedale classificato o assimilato ai sensi dell'art. 1, ultimo comma, della Legge 132/1968	VENETO	NORD
0391	CASA DI CURA S.MARCO-	CASA DI CURA S.MARCO		Privato	Istituto qualificato presidio della U.S.L.	VENETO	NORD
0392	OSPEDALE DELL'ULSS VENEZIANA-OSPEDALE CIVILE VENEZIA	OSPEDALE DELL'ULSS VENEZIANA	OSPEDALE CIVILE VENEZIA	Pubblico	Ospedale a gestione diretta	VENETO	NORD
0393	OSPEDALE DELL'ULSS VENEZIANA-PUNTO PRIMO INTERVENTO LIDO	OSPEDALE DELL'ULSS VENEZIANA	PUNTO PRIMO INTERVENTO LIDO	Pubblico	Ospedale a gestione diretta	VENETO	NORD
0394	OSPEDALE DELL'ULSS VENEZIANA-OSPEDALE DELL'ANGELO	OSPEDALE DELL'ULSS VENEZIANA	OSPEDALE DELL'ANGELO	Pubblico	Ospedale a gestione diretta	VENETO	NORD
0395	I.R.C.C.S. 'S.CAMILLO'-	I.R.C.C.S. 'S.CAMILLO'		Privato	IRCCS fondazione	VENETO	NORD
0396	AZIENDA U.L.S.S. 13 MIRANO-OSPEDALE DI DOLO	AZIENDA U.L.S.S. 13 MIRANO	OSPEDALE DI DOLO	Pubblico	Ospedale a gestione diretta	VENETO	NORD
0397	AZIENDA U.L.S.S. 13 MIRANO-OSPEDALE DI MIRANO	AZIENDA U.L.S.S. 13 MIRANO	OSPEDALE DI MIRANO	Pubblico	Ospedale a gestione diretta	VENETO	NORD
0398	AZIENDA U.L.S.S. 13 MIRANO-OSPEDALE DI NOALE	AZIENDA U.L.S.S. 13 MIRANO	OSPEDALE DI NOALE	Pubblico	Ospedale a gestione diretta	VENETO	NORD
0399	OSPEDALE CIVILE MADONNA DELLA NAVICELLA-	OSPEDALE CIVILE MADONNA DELLA NAVICELLA		Pubblico	Ospedale a gestione diretta	VENETO	NORD
0400	OSPEDALE AZ. ULSS N[ 15 'ALTA PADOVANA'-PRESIDIO OSPEDALIERO DI CAMPOSAMPIERO	OSPEDALE AZ. ULSS N[ 15 'ALTA PADOVANA'	PRESIDIO OSPEDALIERO DI CAMPOSAMPIERO	Pubblico	Ospedale a gestione diretta	VENETO	NORD
0401	OSPEDALE AZ. ULSS N[ 15 'ALTA PADOVANA'-PRESIDIO OSPEDALIERO DI CITTADELLA	OSPEDALE AZ. ULSS N[ 15 'ALTA PADOVANA'	PRESIDIO OSPEDALIERO DI CITTADELLA	Pubblico	Ospedale a gestione diretta	VENETO	NORD
0402	BMT SrlCASA DI CURA PRIVATA DIAZ-	BMT SrlCASA DI CURA PRIVATA DIAZ		Privato	Casa di cura privata non accreditata	VENETO	NORD	12	25	28
0403	CASA DI CURA 'VILLA MARIA'-	CASA DI CURA 'VILLA MARIA'		Privato	Casa di cura privata accreditata	VENETO	NORD	1	6	6	10	11	12	14	15	20	23	25	27	27	31
0404	CASA DI CURA 'TRIESTE'-	CASA DI CURA 'TRIESTE'		Privato	Casa di cura privata accreditata	VENETO	NORD
0405	CASA DI CURA ABANO TERME- POLISPEC E TER-	CASA DI CURA ABANO TERME- POLISPEC E TER		Privato	Istituto qualificato presidio della U.S.L.	VENETO	NORD	5	7	7	25	27
0406	CASA DI CURA 'PARCO DEI TIGLI'-	CASA DI CURA 'PARCO DEI TIGLI'		Privato	Casa di cura privata accreditata	VENETO	NORD
0407	PRESIDI OSPEDALIERI ULSS16-OSPEDALE SANT`ANTONIO	PRESIDI OSPEDALIERI ULSS16	OSPEDALE SANT`ANTONIO	Pubblico	Ospedale a gestione diretta	VENETO	NORD
0408	PRESIDI OSPEDALIERI ULSS16-OSP. IMMACOL. CONCEZ. DI PIOVE DI SACCO	PRESIDI OSPEDALIERI ULSS16	OSP. IMMACOL. CONCEZ. DI PIOVE DI SACCO	Pubblico	Ospedale a gestione diretta	VENETO	NORD
0409	PRESIDIO OSPEDALIERO ULSS 17-SEDE MONTAGNANA	PRESIDIO OSPEDALIERO ULSS 17	SEDE MONTAGNANA	Pubblico	Ospedale a gestione diretta	VENETO	NORD
0410	PRESIDIO OSPEDALIERO ULSS 17-SEDE CONSELVE	PRESIDIO OSPEDALIERO ULSS 17	SEDE CONSELVE	Pubblico	Ospedale a gestione diretta	VENETO	NORD
0411	PRESIDIO OSPEDALIERO ULSS 17-OSPEDALI RIUNITI PADOVA SUD	PRESIDIO OSPEDALIERO ULSS 17	OSPEDALI RIUNITI PADOVA SUD	Pubblico	Ospedale a gestione diretta	VENETO	NORD
0412	C.D.C. S.M. MADDALENA-	C.D.C. S.M. MADDALENA		Privato	Casa di cura privata accreditata	VENETO	NORD
0413	Casa di Cura Città di Rovigo-	Casa di Cura Città di Rovigo		Privato	Casa di cura privata accreditata	VENETO	NORD
0414	OSPEDALI AZ ULSS 18 ROVIGO-P.O. DI ROVIGO	OSPEDALI AZ ULSS 18 ROVIGO	P.O. DI ROVIGO	Pubblico	Ospedale a gestione diretta	VENETO	NORD
0415	OSPEDALI AZ ULSS 18 ROVIGO-P.O. DI TRECENTA	OSPEDALI AZ ULSS 18 ROVIGO	P.O. DI TRECENTA	Pubblico	Ospedale a gestione diretta	VENETO	NORD
0416	CASA DI CURA MADONNA DELLA SALUTE-	CASA DI CURA MADONNA DELLA SALUTE		Privato	Casa di cura privata accreditata	VENETO	NORD
0417	OSPEDALE CIVILE DI ADRIA-	OSPEDALE CIVILE DI ADRIA		Pubblico	Ospedale a gestione diretta	VENETO	NORD
0418	OSP. CLASSIF. 'S. GIULIANA' SORELLE MIS.-	OSP. CLASSIF. 'S. GIULIANA' SORELLE MIS.		Privato	Ospedale classificato o assimilato ai sensi dell'art. 1, ultimo comma, della Legge 132/1968	VENETO	NORD	5
0419	CENTRO RIABILITATIVO VERONESE SRL-	CENTRO RIABILITATIVO VERONESE SRL		Privato	Casa di cura privata accreditata	VENETO	NORD	6	7	11	12	13	14	16	20	21	27	28
0420	CLINICA SAN FRANCESCO SpA-Casa Cura Priv-	CLINICA SAN FRANCESCO SpA-Casa Cura Priv		Privato	Casa di cura privata accreditata	VENETO	NORD	2	6	8	10	11	12	12	14	15	15	15	18	19	20	20	22	26	29	30	31
0421	C. D. C. 'VILLA S. CHIARA' SPA-	C. D. C. 'VILLA S. CHIARA' SPA		Privato	Casa di cura privata accreditata	VENETO	NORD
0422	AZIENDA ULSS 20 DI VERONA-PRESIDIO OSP. MARZANA	AZIENDA ULSS 20 DI VERONA	PRESIDIO OSP. MARZANA	Pubblico	Ospedale a gestione diretta	VENETO	NORD
0423	AZIENDA ULSS 20 DI VERONA-POLO OSP. DELL'EST VERONESE	AZIENDA ULSS 20 DI VERONA	POLO OSP. DELL'EST VERONESE	Pubblico	Ospedale a gestione diretta	VENETO	NORD
0424	AZIENDA ULSS 20 DI VERONA-PSICHIATRIA SEZIONE B.GO TRENTO - VERONA	AZIENDA ULSS 20 DI VERONA	PSICHIATRIA SEZIONE B.GO TRENTO - VERONA	Pubblico	Ospedale a gestione diretta	VENETO	NORD
0425	AZIENDA U.L.S.S. 21-OSPEDALE PER ACUTI	AZIENDA U.L.S.S. 21	OSPEDALE PER ACUTI	Pubblico	Ospedale a gestione diretta	VENETO	NORD
0426	AZIENDA U.L.S.S. 21-OSPEDALE S.BIAGIO BOVOLONE	AZIENDA U.L.S.S. 21	OSPEDALE S.BIAGIO BOVOLONE	Pubblico	Ospedale a gestione diretta	VENETO	NORD
0427	OSPEDALE SACRO CUORE - DON CALABRIA-	OSPEDALE SACRO CUORE - DON CALABRIA		Privato	Ospedale classificato o assimilato ai sensi dell'art. 1, ultimo comma, della Legge 132/1968	VENETO	NORD	1	2	3	4	6	8	9	10	11	11	12	14	14	15	17	18	19	22	23	24	24	27	31
0428	CASA DI CURA VILLA GARDA SPA-	CASA DI CURA VILLA GARDA SPA		Privato	Casa di cura privata accreditata	VENETO	NORD
0429	CASA DI CURA PRIVATA POLISP. DOTT. PEDER-	CASA DI CURA PRIVATA POLISP. DOTT. PEDER		Privato	Istituto qualificato presidio della U.S.L.	VENETO	NORD	3	4	4	20	27	28
0430	ALS 22 BUSSOLENGO-OSPEDALE CIVILE ORLANDI BUSSOLENGO	ALS 22 BUSSOLENGO	OSPEDALE CIVILE ORLANDI BUSSOLENGO	Pubblico	Ospedale a gestione diretta	VENETO	NORD
0431	ALS 22 BUSSOLENGO-OSPEDALE ISOLA DELLA SCALA	ALS 22 BUSSOLENGO	OSPEDALE ISOLA DELLA SCALA	Pubblico	Ospedale a gestione diretta	VENETO	NORD
0432	ALS 22 BUSSOLENGO-OSPEDALE DI MALCESINE	ALS 22 BUSSOLENGO	OSPEDALE DI MALCESINE	Pubblico	Ospedale a gestione diretta	VENETO	NORD
0433	ALS 22 BUSSOLENGO-OSPEDALE MAGALINI - VILLAFRANCA DI VR	ALS 22 BUSSOLENGO	OSPEDALE MAGALINI - VILLAFRANCA DI VR	Pubblico	Ospedale a gestione diretta	VENETO	NORD
0434	AZIENDA OSPEDALIERA DI PADOVA-	AZIENDA OSPEDALIERA DI PADOVA		Pubblico	Azienda Ospedaliera	VENETO	NORD	1	5	6	15	16	20	20	24	28
0435	AZ.OSP.UNIVERSITARIA INTEGRATA VERONA-OSPEDALE CIVILE MAGGIORE	AZ.OSP.UNIVERSITARIA INTEGRATA VERONA	OSPEDALE CIVILE MAGGIORE	Pubblico	Azienda Ospedaliera integrata con l'Università	VENETO	NORD
0436	AZ.OSP.UNIVERSITARIA INTEGRATA VERONA-OSPEDALE POLICLINICO	AZ.OSP.UNIVERSITARIA INTEGRATA VERONA	OSPEDALE POLICLINICO	Pubblico	Azienda Ospedaliera integrata con l'Università	VENETO	NORD
0437	I.R.C.C.S. ISTITUTO ONCOLOGICO VENETO-	I.R.C.C.S. ISTITUTO ONCOLOGICO VENETO		Pubblico	IRCCS pubblico	VENETO	NORD	1	4	4	5	6	6	7	8	8	8	9	10	10	11	11	12	13	13	13	14	14	15	15	18	18	18	20	21	22	22	25	25	26	26	26	27	28	28	29	29	29	30
0438	SANATORIO TRIESTINO S.P.A.-	SANATORIO TRIESTINO S.P.A.		Privato	Casa di cura privata accreditata	FRIULI VENEZIA GIULIA	NORD
0439	PINETA DEL CARSO Spa Casa di Cura-	PINETA DEL CARSO Spa Casa di Cura		Privato	Casa di cura privata accreditata	FRIULI VENEZIA GIULIA	NORD
0440	CASA DI CURA SALUS-	CASA DI CURA SALUS		Privato	Casa di cura privata accreditata	FRIULI VENEZIA GIULIA	NORD	6	18	23	26
0441	Presidio Osp. Cattinara e Maggiore di Ts-	Presidio Osp. Cattinara e Maggiore di Ts		Pubblico	Ospedale a gestione diretta	FRIULI VENEZIA GIULIA	NORD
0442	PO "Gorizia e Monfalcone"-PO"Gorizia e Monfalcone" sede Gorizia	PO "Gorizia e Monfalcone"	PO"Gorizia e Monfalcone" sede Gorizia	Pubblico	Ospedale a gestione diretta	FRIULI VENEZIA GIULIA	NORD
0443	PO "Gorizia e Monfalcone"-PO"Gorizia e Monfalcone" sede Monfalcone	PO "Gorizia e Monfalcone"	PO"Gorizia e Monfalcone" sede Monfalcone	Pubblico	Ospedale a gestione diretta	FRIULI VENEZIA GIULIA	NORD
0444	PO 'Latisana e Palmanova'-PO "Latisana e Palmanova" sede Latisana	PO 'Latisana e Palmanova'	PO "Latisana e Palmanova" sede Latisana	Pubblico	Ospedale a gestione diretta	FRIULI VENEZIA GIULIA	NORD
0445	PO 'Latisana e Palmanova'-PO "Latisana e Palmanova" sede Palmanova	PO 'Latisana e Palmanova'	PO "Latisana e Palmanova" sede Palmanova	Pubblico	Ospedale a gestione diretta	FRIULI VENEZIA GIULIA	NORD
0446	P.O. "San Daniele del Friuli e Tolmezzo"-Sede di San Daniele	P.O. "San Daniele del Friuli e Tolmezzo"	Sede di San Daniele	Pubblico	Ospedale a gestione diretta	FRIULI VENEZIA GIULIA	NORD
0447	P.O. "San Daniele del Friuli e Tolmezzo"-Sede di Tolmezzo	P.O. "San Daniele del Friuli e Tolmezzo"	Sede di Tolmezzo	Pubblico	Ospedale a gestione diretta	FRIULI VENEZIA GIULIA	NORD
0448	P.O. "San Daniele del Friuli e Tolmezzo"-Sede di Gemona	P.O. "San Daniele del Friuli e Tolmezzo"	Sede di Gemona	Pubblico	Ospedale a gestione diretta	FRIULI VENEZIA GIULIA	NORD
0449	IST.DI MEDICINA FISICA E RIABILITAZIONE-	IST.DI MEDICINA FISICA E RIABILITAZIONE		Pubblico	Ospedale a gestione diretta	FRIULI VENEZIA GIULIA	NORD
0450	CASA DI CURA 'CITTA` DI UDINE'-	CASA DI CURA 'CITTA` DI UDINE'		Privato	Casa di cura privata accreditata	FRIULI VENEZIA GIULIA	NORD
0451	PRESIDIO OSPEDALIERO "S.M.M" DI UDINE-PRESIDIO OSPEDALIERO "SMM" - SEDE UDINE	PRESIDIO OSPEDALIERO "S.M.M" DI UDINE	PRESIDIO OSPEDALIERO "SMM" - SEDE UDINE	Pubblico	Ospedale a gestione diretta	FRIULI VENEZIA GIULIA	NORD
0452	PRESIDIO OSPEDALIERO "S.M.M" DI UDINE-PRESIDIO OSPEDAL. "SMM" - SEDE CIVIDALE	PRESIDIO OSPEDALIERO "S.M.M" DI UDINE	PRESIDIO OSPEDAL. "SMM" - SEDE CIVIDALE	Pubblico	Ospedale a gestione diretta	FRIULI VENEZIA GIULIA	NORD
0453	CASA DI CURA PRIVATA 'S.GIORGIO' SPA-	CASA DI CURA PRIVATA 'S.GIORGIO' SPA		Privato	Casa di cura privata accreditata	FRIULI VENEZIA GIULIA	NORD
0454	Presidio ospedaliero Santa Maria degli A-P.O. S.M.A. di Pordenone sede Pordenone	Presidio ospedaliero Santa Maria degli A	P.O. S.M.A. di Pordenone sede Pordenone	Pubblico	Ospedale a gestione diretta	FRIULI VENEZIA GIULIA	NORD
0455	Presidio ospedaliero San Vito al Tagliam-P.O. San Vito al T. sede di S. Vito al T	Presidio ospedaliero San Vito al Tagliam	P.O. San Vito al T. sede di S. Vito al T	Pubblico	Ospedale a gestione diretta	FRIULI VENEZIA GIULIA	NORD
0456	Presidio ospedaliero San Vito al Tagliam-P.O. San Vito al T. sede di Spilimbergo	Presidio ospedaliero San Vito al Tagliam	P.O. San Vito al T. sede di Spilimbergo	Pubblico	Ospedale a gestione diretta	FRIULI VENEZIA GIULIA	NORD
0457	I.R.C.C.S. BURLO GAROFOLO-	I.R.C.C.S. BURLO GAROFOLO		Pubblico	IRCCS pubblico	FRIULI VENEZIA GIULIA	NORD
0458	CENTRO RIFERIMENTO ONCOLOGICO-	CENTRO RIFERIMENTO ONCOLOGICO		Pubblico	IRCCS pubblico	FRIULI VENEZIA GIULIA	NORD	2	3	4	5	8	12	13	15	19	21	21	25	26	27
0459	PRESIDIO OSPEDALIERO UNIFICATO-STABILIMENTO OSPEDALIERO DI IMPERIA	PRESIDIO OSPEDALIERO UNIFICATO	STABILIMENTO OSPEDALIERO DI IMPERIA	Pubblico	Ospedale a gestione diretta	LIGURIA	NORD
0460	PRESIDIO OSPEDALIERO UNIFICATO-STABILIMENTO OSPEDALIERO DI SANREMO	PRESIDIO OSPEDALIERO UNIFICATO	STABILIMENTO OSPEDALIERO DI SANREMO	Pubblico	Ospedale a gestione diretta	LIGURIA	NORD
0461	PRESIDIO OSPEDALIERO UNIFICATO-STABILIMENTO OSPEDALIERO DI BORDIGHERA	PRESIDIO OSPEDALIERO UNIFICATO	STABILIMENTO OSPEDALIERO DI BORDIGHERA	Pubblico	Ospedale a gestione diretta	LIGURIA	NORD
0462	Casa di Cura San Michele - ENNE S.r.l.-	Casa di Cura San Michele - ENNE S.r.l.		Privato	Casa di cura privata accreditata	LIGURIA	NORD	4	8	14	16	18	22	26	28
0463	PRESIDIO PONENTE-OSPEDALE SANTA MARIA MISERICORDIA	PRESIDIO PONENTE	OSPEDALE SANTA MARIA MISERICORDIA	Pubblico	Ospedale a gestione diretta	LIGURIA	NORD
0464	PRESIDIO PONENTE-OSPEDALE SANTA CORONA	PRESIDIO PONENTE	OSPEDALE SANTA CORONA	Pubblico	Ospedale a gestione diretta	LIGURIA	NORD
0465	PRESIDIO LEVANTE-OSPEDALE SAN GIUSEPPE	PRESIDIO LEVANTE	OSPEDALE SAN GIUSEPPE	Pubblico	Ospedale a gestione diretta	LIGURIA	NORD
0466	PRESIDIO LEVANTE-OSPEDALE SAN PAOLO	PRESIDIO LEVANTE	OSPEDALE SAN PAOLO	Pubblico	Ospedale a gestione diretta	LIGURIA	NORD
0467	E.O. OSPEDALI GALLIERA-	E.O. OSPEDALI GALLIERA		Privato	Ospedale classificato o assimilato ai sensi dell'art. 1, ultimo comma, della Legge 132/1968	LIGURIA	NORD
0468	OSPEDALE EVANGELICO INTERNAZIONALE-EVANGELICO Internazionale CASTELLETTO	OSPEDALE EVANGELICO INTERNAZIONALE	EVANGELICO Internazionale CASTELLETTO	Privato	Ospedale classificato o assimilato ai sensi dell'art. 1, ultimo comma, della Legge 132/1968	LIGURIA	NORD
0469	OSPEDALE EVANGELICO INTERNAZIONALE-EVANGELICO-SAN CARLO VOLTRI	OSPEDALE EVANGELICO INTERNAZIONALE	EVANGELICO-SAN CARLO VOLTRI	Privato	Ospedale classificato o assimilato ai sensi dell'art. 1, ultimo comma, della Legge 132/1968	LIGURIA	NORD
0470	CASA DI CURA VILLA MONTALLEGRO-	CASA DI CURA VILLA MONTALLEGRO		Privato	Casa di cura privata non accreditata	LIGURIA	NORD	1	3	4	5	5	6	8	10	12	13	14	15	15	16	17	18	21	22	23	27	28
0471	VILLA SERENA S.P.A.-	VILLA SERENA S.P.A.		Privato	Casa di cura privata non accreditata	LIGURIA	NORD
0472	ISTITUTO CARDIOVASCOLARE CAMOGLI-	ISTITUTO CARDIOVASCOLARE CAMOGLI		Privato	Casa di cura privata accreditata	LIGURIA	NORD
0473	PRESIDIO OSPEDALIERO METROPOLITANO-OSPEDALE LA COLLETTA ARENZANO	PRESIDIO OSPEDALIERO METROPOLITANO	OSPEDALE LA COLLETTA ARENZANO	Pubblico	Ospedale a gestione diretta	LIGURIA	NORD
0474	PRESIDIO OSPEDALIERO METROPOLITANO-OSPEDALE PADRE ANTERO MICONE SESTRI P.	PRESIDIO OSPEDALIERO METROPOLITANO	OSPEDALE PADRE ANTERO MICONE SESTRI P.	Pubblico	Ospedale a gestione diretta	LIGURIA	NORD
0475	PRESIDIO OSPEDALIERO METROPOLITANO-OSPEDALE VILLA SCASSI	PRESIDIO OSPEDALIERO METROPOLITANO	OSPEDALE VILLA SCASSI	Pubblico	Ospedale a gestione diretta	LIGURIA	NORD
0476	PRESIDIO OSPEDALIERO METROPOLITANO-OSPEDALE GALLINO	PRESIDIO OSPEDALIERO METROPOLITANO	OSPEDALE GALLINO	Pubblico	Ospedale a gestione diretta	LIGURIA	NORD
0477	FONDAZIONE SALVATORE MAUGERI-	FONDAZIONE SALVATORE MAUGERI		Privato	IRCCS privato	LIGURIA	NORD
0478	PRESIDIO OSPEDALIERO ASL4 CHIAVARESE-OSP. RIUNITI LEONARDI E RIBOLI LAVAGNA	PRESIDIO OSPEDALIERO ASL4 CHIAVARESE	OSP. RIUNITI LEONARDI E RIBOLI LAVAGNA	Pubblico	Ospedale a gestione diretta	LIGURIA	NORD
0479	PRESIDIO OSPEDALIERO ASL4 CHIAVARESE-OSPEDALE CIVILE DI SESTRI LEVANTE	PRESIDIO OSPEDALIERO ASL4 CHIAVARESE	OSPEDALE CIVILE DI SESTRI LEVANTE	Pubblico	Ospedale a gestione diretta	LIGURIA	NORD
0480	PRESIDIO OSPEDALIERO ASL4 CHIAVARESE-OSPEDALE N.S. DI MONTALLEGRO	PRESIDIO OSPEDALIERO ASL4 CHIAVARESE	OSPEDALE N.S. DI MONTALLEGRO	Pubblico	Ospedale a gestione diretta	LIGURIA	NORD
0481	ICLAS s.r.l.-	ICLAS s.r.l.		Privato	Casa di cura privata accreditata	LIGURIA	NORD
0482	PRESIDIO OSPEDALIERO DEL LEVANTE LIGURE-OSPEDALE SANT`ANDREA LA SPEZIA	PRESIDIO OSPEDALIERO DEL LEVANTE LIGURE	OSPEDALE SANT`ANDREA LA SPEZIA	Pubblico	Ospedale a gestione diretta	LIGURIA	NORD
0483	PRESIDIO OSPEDALIERO DEL LEVANTE LIGURE-OSPEDALE SAN NICOLO` LEVANTO	PRESIDIO OSPEDALIERO DEL LEVANTE LIGURE	OSPEDALE SAN NICOLO` LEVANTO	Pubblico	Ospedale a gestione diretta	LIGURIA	NORD
0484	PRESIDIO OSPEDALIERO DEL LEVANTE LIGURE-STABILIMENTO SAN BARTOLOMEO DI SARZANA	PRESIDIO OSPEDALIERO DEL LEVANTE LIGURE	STABILIMENTO SAN BARTOLOMEO DI SARZANA	Pubblico	Ospedale a gestione diretta	LIGURIA	NORD
0485	CASA DI CURA 'ALMA MATER'-	CASA DI CURA 'ALMA MATER'		Privato	Casa di cura privata accreditata	LIGURIA	NORD
0486	CENTRO RIABILITAZIONE DON CARLO GNOCCHI-	CENTRO RIABILITAZIONE DON CARLO GNOCCHI		Privato	Casa di cura privata accreditata	LIGURIA	NORD
0487	IRCCS AOU S.MARTINO - IST-	IRCCS AOU S.MARTINO - IST		Pubblico	IRCCS pubblico	LIGURIA	NORD
0488	IST.G.GASLINI-	IST.G.GASLINI		Pubblico	IRCCS pubblico	LIGURIA	NORD
0489	PRESIDIO UNICO PIACENZA-OSPEDALE "GUGLIELMO DA SALICETO" PIACENZ	PRESIDIO UNICO PIACENZA	OSPEDALE "GUGLIELMO DA SALICETO" PIACENZ	Pubblico	Ospedale a gestione diretta	EMILIA ROMAGNA	NORD
0490	PRESIDIO UNICO PIACENZA-OSPEDALE BOBBIO	PRESIDIO UNICO PIACENZA	OSPEDALE BOBBIO	Pubblico	Ospedale a gestione diretta	EMILIA ROMAGNA	NORD
0491	PRESIDIO UNICO PIACENZA-OSPEDALE CASTEL SAN GIOVANNI	PRESIDIO UNICO PIACENZA	OSPEDALE CASTEL SAN GIOVANNI	Pubblico	Ospedale a gestione diretta	EMILIA ROMAGNA	NORD
0492	PRESIDIO UNICO PIACENZA-OSPEDALE BORGONOVO VAL TIDONE	PRESIDIO UNICO PIACENZA	OSPEDALE BORGONOVO VAL TIDONE	Pubblico	Ospedale a gestione diretta	EMILIA ROMAGNA	NORD
0493	PRESIDIO UNICO PIACENZA-OSPEDALE FIORENZUOLA D'ARDA	PRESIDIO UNICO PIACENZA	OSPEDALE FIORENZUOLA D'ARDA	Pubblico	Ospedale a gestione diretta	EMILIA ROMAGNA	NORD
0494	PRESIDIO UNICO PIACENZA-CENTRO DI RECUPERO E RIABILITAZIONE FUNZ	PRESIDIO UNICO PIACENZA	CENTRO DI RECUPERO E RIABILITAZIONE FUNZ	Pubblico	Ospedale a gestione diretta	EMILIA ROMAGNA	NORD
0495	CASA DI CURA PRIVATA PIACENZA S.P.A.-	CASA DI CURA PRIVATA PIACENZA S.P.A.		Privato	Casa di cura privata accreditata	EMILIA ROMAGNA	NORD
0496	CASA DI CURA PRIVATA S. ANTONINO S.R.L.-	CASA DI CURA PRIVATA S. ANTONINO S.R.L.		Privato	Casa di cura privata accreditata	EMILIA ROMAGNA	NORD
0497	CASA DI CURA S.GIACOMO S.R.L.-	CASA DI CURA S.GIACOMO S.R.L.		Privato	Casa di cura privata accreditata	EMILIA ROMAGNA	NORD
0498	PRESIDIO OSPEDALIERO AZIENDALE (AUSL PAR-OSPEDALE FIDENZA	PRESIDIO OSPEDALIERO AZIENDALE (AUSL PAR	OSPEDALE FIDENZA	Pubblico	Ospedale a gestione diretta	EMILIA ROMAGNA	NORD
0499	PRESIDIO OSPEDALIERO AZIENDALE (AUSL PAR-OSPEDALE 'S.MARIA' BORGO VAL DI TARO	PRESIDIO OSPEDALIERO AZIENDALE (AUSL PAR	OSPEDALE 'S.MARIA' BORGO VAL DI TARO	Pubblico	Ospedale a gestione diretta	EMILIA ROMAGNA	NORD
0500	CASA DI CURA CITTA' DI PARMA-	CASA DI CURA CITTA' DI PARMA		Privato	Casa di cura privata accreditata	EMILIA ROMAGNA	NORD
0501	HOSPITAL PICCOLE FIGLIE-	HOSPITAL PICCOLE FIGLIE		Privato	Casa di cura privata accreditata	EMILIA ROMAGNA	NORD	5	6	13	14	15	20	27	29	31
0502	VILLA MARIA LUIGIA-	VILLA MARIA LUIGIA		Privato	Casa di cura privata accreditata	EMILIA ROMAGNA	NORD	1	2	2	3	4	5	5	5	5	6	7	8	9	10	11	12	12	13	14	14	15	16	17	18	19	19	20	20	21	22	23	24	25	26	26	27	28	29	30	31
0503	CASA DI CURA VILLA IGEA-	CASA DI CURA VILLA IGEA		Privato	Casa di cura privata accreditata	EMILIA ROMAGNA	NORD
0504	HOSPITAL VAL PARMA-	HOSPITAL VAL PARMA		Privato	Casa di cura privata accreditata	EMILIA ROMAGNA	NORD	2	4	7	9	11	12	14	20	22	26	29
0505	FONDAZIONE DON CARLO GNOCCHI ONLUS-	FONDAZIONE DON CARLO GNOCCHI ONLUS		Privato	Casa di cura privata accreditata	EMILIA ROMAGNA	NORD
0506	CENTRO CARDINAL FERRARI S.R.L.-	CENTRO CARDINAL FERRARI S.R.L.		Privato	Casa di cura privata accreditata	EMILIA ROMAGNA	NORD	7	12
0507	PRESIDIO OSPEDALIERO PROVINCIALE DI REGG-OSPEDALE CIVILE GUASTALLA	PRESIDIO OSPEDALIERO PROVINCIALE DI REGG	OSPEDALE CIVILE GUASTALLA	Pubblico	Ospedale a gestione diretta	EMILIA ROMAGNA	NORD
0508	PRESIDIO OSPEDALIERO PROVINCIALE DI REGG-OSPEDALE "S.SEBASTIANO" CORREGGIO	PRESIDIO OSPEDALIERO PROVINCIALE DI REGG	OSPEDALE "S.SEBASTIANO" CORREGGIO	Pubblico	Ospedale a gestione diretta	EMILIA ROMAGNA	NORD
0509	PRESIDIO OSPEDALIERO PROVINCIALE DI REGG-OSPEDALE "E.FRANCHINI" MONTECCHIO	PRESIDIO OSPEDALIERO PROVINCIALE DI REGG	OSPEDALE "E.FRANCHINI" MONTECCHIO	Pubblico	Ospedale a gestione diretta	EMILIA ROMAGNA	NORD
0510	PRESIDIO OSPEDALIERO PROVINCIALE DI REGG-OSPEDALE "G.MAGATI" SCANDIANO	PRESIDIO OSPEDALIERO PROVINCIALE DI REGG	OSPEDALE "G.MAGATI" SCANDIANO	Pubblico	Ospedale a gestione diretta	EMILIA ROMAGNA	NORD
0511	PRESIDIO OSPEDALIERO PROVINCIALE DI REGG-OSPEDALE "S.ANNA" CASTELNOVO NE MONTI	PRESIDIO OSPEDALIERO PROVINCIALE DI REGG	OSPEDALE "S.ANNA" CASTELNOVO NE MONTI	Pubblico	Ospedale a gestione diretta	EMILIA ROMAGNA	NORD
0512	SALUS HOSPITAL S.P.A-	SALUS HOSPITAL S.P.A		Privato	Casa di cura privata accreditata	EMILIA ROMAGNA	NORD	5
0513	CASA DI CURA PRIVATA POLISPECIALISTICA V-	CASA DI CURA PRIVATA POLISPECIALISTICA V		Privato	Casa di cura privata accreditata	EMILIA ROMAGNA	NORD	12	14	18	19	25
0514	PRESIDIO OSPEDALIERO PROVINCIALE NUOVO S-OSPEDALE "B. RAMAZZINI" CARPI	PRESIDIO OSPEDALIERO PROVINCIALE NUOVO S	OSPEDALE "B. RAMAZZINI" CARPI	Pubblico	Ospedale a gestione diretta	EMILIA ROMAGNA	NORD
0515	PRESIDIO OSPEDALIERO PROVINCIALE NUOVO S-OSPEDALE "SANTA MARIA BIANCA" MIRANDOLA	PRESIDIO OSPEDALIERO PROVINCIALE NUOVO S	OSPEDALE "SANTA MARIA BIANCA" MIRANDOLA	Pubblico	Ospedale a gestione diretta	EMILIA ROMAGNA	NORD
0516	PRESIDIO OSPEDALIERO PROVINCIALE NUOVO S-OSPEDALE VIGNOLA	PRESIDIO OSPEDALIERO PROVINCIALE NUOVO S	OSPEDALE VIGNOLA	Pubblico	Ospedale a gestione diretta	EMILIA ROMAGNA	NORD
0517	PRESIDIO OSPEDALIERO PROVINCIALE NUOVO S-OSPEDALE PAVULLO NEL FRIGNANO	PRESIDIO OSPEDALIERO PROVINCIALE NUOVO S	OSPEDALE PAVULLO NEL FRIGNANO	Pubblico	Ospedale a gestione diretta	EMILIA ROMAGNA	NORD
0518	PRESIDIO OSPEDALIERO PROVINCIALE NUOVO S-NUOVO OSPEDALE CIVILE S.AGOSTINO - ESTE	PRESIDIO OSPEDALIERO PROVINCIALE NUOVO S	NUOVO OSPEDALE CIVILE S.AGOSTINO - ESTE	Pubblico	Ospedale a gestione diretta	EMILIA ROMAGNA	NORD
0519	NUOVO OSPEDALE CIVILE DI SASSUOLO S.P.A.-	NUOVO OSPEDALE CIVILE DI SASSUOLO S.P.A.		Pubblico	Ospedale a gestione diretta	EMILIA ROMAGNA	NORD	4	8	12	18	19	25	27	29	29	31
0520	HESPERIA HOSPITAL MODENA S.R.L.-	HESPERIA HOSPITAL MODENA S.R.L.		Privato	Casa di cura privata accreditata	EMILIA ROMAGNA	NORD	5	8	10	12	14	20	26
0521	PROF. FOGLIANI CASA DI CURA S.R.L.-	PROF. FOGLIANI CASA DI CURA S.R.L.		Privato	Casa di cura privata accreditata	EMILIA ROMAGNA	NORD	1	6	14	29
0522	VILLA IGEA S.P.A. CASA DI CURA-	VILLA IGEA S.P.A. CASA DI CURA		Privato	Casa di cura privata accreditata	EMILIA ROMAGNA	NORD	11
0523	OSPEDALE PRIVATO ACCREDITATO VILLA ROSA-	OSPEDALE PRIVATO ACCREDITATO VILLA ROSA		Privato	Casa di cura privata accreditata	EMILIA ROMAGNA	NORD
0524	VILLA PINETA S.R.L.-	VILLA PINETA S.R.L.		Privato	Casa di cura privata accreditata	EMILIA ROMAGNA	NORD
0525	PRESIDIO OSPEDALIERO UNICO - AZIENDA DI-OSPEDALE MAGGIORE "C.A. PIZZARDI"	PRESIDIO OSPEDALIERO UNICO - AZIENDA DI	OSPEDALE MAGGIORE "C.A. PIZZARDI"	Pubblico	Ospedale a gestione diretta	EMILIA ROMAGNA	NORD
0526	PRESIDIO OSPEDALIERO UNICO - AZIENDA DI-OSPEDALE BELLARIA	PRESIDIO OSPEDALIERO UNICO - AZIENDA DI	OSPEDALE BELLARIA	Pubblico	Ospedale a gestione diretta	EMILIA ROMAGNA	NORD
0527	PRESIDIO OSPEDALIERO UNICO - AZIENDA DI-OSPEDALE "DOSSETTI" BAZZANO	PRESIDIO OSPEDALIERO UNICO - AZIENDA DI	OSPEDALE "DOSSETTI" BAZZANO	Pubblico	Ospedale a gestione diretta	EMILIA ROMAGNA	NORD
0528	PRESIDIO OSPEDALIERO UNICO - AZIENDA DI-OSPEDALE "A. COSTA" PORRETTA TERME (ALTO	PRESIDIO OSPEDALIERO UNICO - AZIENDA DI	OSPEDALE "A. COSTA" PORRETTA TERME (ALTO	Pubblico	Ospedale a gestione diretta	EMILIA ROMAGNA	NORD
0529	PRESIDIO OSPEDALIERO UNICO - AZIENDA DI-OSPEDALE VERGATO	PRESIDIO OSPEDALIERO UNICO - AZIENDA DI	OSPEDALE VERGATO	Pubblico	Ospedale a gestione diretta	EMILIA ROMAGNA	NORD
0530	PRESIDIO OSPEDALIERO UNICO - AZIENDA DI-OSPEDALE "SIMIANI" LOIANO	PRESIDIO OSPEDALIERO UNICO - AZIENDA DI	OSPEDALE "SIMIANI" LOIANO	Pubblico	Ospedale a gestione diretta	EMILIA ROMAGNA	NORD
0531	PRESIDIO OSPEDALIERO UNICO - AZIENDA DI-OSPEDALE BENTIVOGLIO	PRESIDIO OSPEDALIERO UNICO - AZIENDA DI	OSPEDALE BENTIVOGLIO	Pubblico	Ospedale a gestione diretta	EMILIA ROMAGNA	NORD
0532	PRESIDIO OSPEDALIERO UNICO - AZIENDA DI-OSPEDALE BUDRIO	PRESIDIO OSPEDALIERO UNICO - AZIENDA DI	OSPEDALE BUDRIO	Pubblico	Ospedale a gestione diretta	EMILIA ROMAGNA	NORD
0533	PRESIDIO OSPEDALIERO UNICO - AZIENDA DI-OSPEDALE "S.SALVATORE" S. GIOVANNI IN P	PRESIDIO OSPEDALIERO UNICO - AZIENDA DI	OSPEDALE "S.SALVATORE" S. GIOVANNI IN P	Pubblico	Ospedale a gestione diretta	EMILIA ROMAGNA	NORD
0534	ISTITUTO DELLE SCIENZE NEUROLOGICHE DI B-	ISTITUTO DELLE SCIENZE NEUROLOGICHE DI B		Pubblico	IRCCS pubblico	EMILIA ROMAGNA	NORD	20	20	26	27
0535	OSPEDALE PRIVATO ACCREDITATO VILLA CHIAR-	OSPEDALE PRIVATO ACCREDITATO VILLA CHIAR		Privato	Casa di cura privata accreditata	EMILIA ROMAGNA	NORD
0536	CASA DI CURA PROF. NOBILI S.P.A.-	CASA DI CURA PROF. NOBILI S.P.A.		Privato	Casa di cura privata accreditata	EMILIA ROMAGNA	NORD
0537	CASA DI CURA VILLA ERBOSA OSPEDALE PRIVA-	CASA DI CURA VILLA ERBOSA OSPEDALE PRIVA		Privato	Casa di cura privata accreditata	EMILIA ROMAGNA	NORD
0538	OSPEDALE PRIVATO ACCREDITATO NIGRISOLI-	OSPEDALE PRIVATO ACCREDITATO NIGRISOLI		Privato	Casa di cura privata accreditata	EMILIA ROMAGNA	NORD
0539	OSPEDALE PRIVATO ACCREDITATO VILLA TORRI-	OSPEDALE PRIVATO ACCREDITATO VILLA TORRI		Privato	Casa di cura privata accreditata	EMILIA ROMAGNA	NORD
0540	CASA DI CURA AI COLLI-	CASA DI CURA AI COLLI		Privato	Casa di cura privata accreditata	EMILIA ROMAGNA	NORD
0541	CASA DI CURA MADRE FORTUNATA TONIOLO-	CASA DI CURA MADRE FORTUNATA TONIOLO		Privato	Casa di cura privata non accreditata	EMILIA ROMAGNA	NORD
0542	OSPEDALE PRIVATO VILLALBA HOSPITAL-	OSPEDALE PRIVATO VILLALBA HOSPITAL		Privato	Casa di cura privata non accreditata	EMILIA ROMAGNA	NORD
0543	OSPEDALE PRIVATO ACCREDITATO VILLA BARUZZIANA-	OSPEDALE PRIVATO ACCREDITATO VILLA BARUZZIANA		Privato	Casa di cura privata accreditata	EMILIA ROMAGNA	NORD
0544	OSPEDALE PRIVATO ACCREDITATO VILLA BELLOMBRA-	OSPEDALE PRIVATO ACCREDITATO VILLA BELLOMBRA		Privato	Casa di cura privata accreditata	EMILIA ROMAGNA	NORD
0545	OSPEDALE PRIVATO ACCREDITATO VILLA LAURA-	OSPEDALE PRIVATO ACCREDITATO VILLA LAURA		Privato	Casa di cura privata accreditata	EMILIA ROMAGNA	NORD
0546	OSPEDALE PRIVATO ACCREDITATO VILLA REGINA-	OSPEDALE PRIVATO ACCREDITATO VILLA REGINA		Privato	Casa di cura privata accreditata	EMILIA ROMAGNA	NORD
0547	OSPEDALE PRIVATO SANTA VIOLA-	OSPEDALE PRIVATO SANTA VIOLA		Privato	Casa di cura privata accreditata	EMILIA ROMAGNA	NORD	5
0548	CASA DI CURA EUGENIO GRUPPIONI OSPEDALE-	CASA DI CURA EUGENIO GRUPPIONI OSPEDALE		Privato	Casa di cura privata non accreditata	EMILIA ROMAGNA	NORD
0549	PRESIDIO OSPEDALIERO IMOLA - CASTEL S. P-OSPEDALE CIVILE NUOVO "S.MARIA DELLA SCA	PRESIDIO OSPEDALIERO IMOLA - CASTEL S. P	OSPEDALE CIVILE NUOVO "S.MARIA DELLA SCA	Pubblico	Ospedale a gestione diretta	EMILIA ROMAGNA	NORD
0550	PRESIDIO OSPEDALIERO IMOLA - CASTEL S. P-OSPEDALE CASTEL SAN PIETRO TERME	PRESIDIO OSPEDALIERO IMOLA - CASTEL S. P	OSPEDALE CASTEL SAN PIETRO TERME	Pubblico	Ospedale a gestione diretta	EMILIA ROMAGNA	NORD
0551	OSPEDALE MONTECATONE REHABILITATION INST-	OSPEDALE MONTECATONE REHABILITATION INST		Privato	Istituto qualificato presidio della U.S.L.	EMILIA ROMAGNA	NORD	11	18	20	26	26	27	27	29
0552	PRESIDIO OSPEDALIERO UNICO-OSPEDALE DEL DELTA	PRESIDIO OSPEDALIERO UNICO	OSPEDALE DEL DELTA	Pubblico	Ospedale a gestione diretta	EMILIA ROMAGNA	NORD
0553	PRESIDIO OSPEDALIERO UNICO-OSPEDALE "MAZZOLANI VANDINI" ARGENTA	PRESIDIO OSPEDALIERO UNICO	OSPEDALE "MAZZOLANI VANDINI" ARGENTA	Pubblico	Ospedale a gestione diretta	EMILIA ROMAGNA	NORD
0554	PRESIDIO OSPEDALIERO UNICO-STABILIMENTO OSPEDALIERO " SS. ANNUNZIAT	PRESIDIO OSPEDALIERO UNICO	STABILIMENTO OSPEDALIERO " SS. ANNUNZIAT	Pubblico	Ospedale a gestione diretta	EMILIA ROMAGNA	NORD
0555	CASA DI CURA QUISISANA S.R.L.-	CASA DI CURA QUISISANA S.R.L.		Privato	Casa di cura privata accreditata	EMILIA ROMAGNA	NORD
0556	CASA DI CURA SALUS S.R.L.-	CASA DI CURA SALUS S.R.L.		Privato	Casa di cura privata accreditata	EMILIA ROMAGNA	NORD	11	12	18	20	26	26	27	27	29
0557	OSPEDALE "SANTA MARIA DELLE CROCI" RAVEN-	OSPEDALE "SANTA MARIA DELLE CROCI" RAVEN		Pubblico	Ospedale a gestione diretta	EMILIA ROMAGNA	NORD
0558	OSPEDALE "UMBERTO 1°" LUGO-	OSPEDALE "UMBERTO 1°" LUGO		Pubblico	Ospedale a gestione diretta	EMILIA ROMAGNA	NORD
0559	OSPEDALE "DEGLI INFERMI " FAENZA-	OSPEDALE "DEGLI INFERMI " FAENZA		Pubblico	Ospedale a gestione diretta	EMILIA ROMAGNA	NORD	1
0560	PRESIDIO OSPEDALIERO FORLI'-OSPEDALE "MORGAGNI-PIERANTONI" FORLI'	PRESIDIO OSPEDALIERO FORLI'	OSPEDALE "MORGAGNI-PIERANTONI" FORLI'	Pubblico	Ospedale a gestione diretta	EMILIA ROMAGNA	NORD
0561	PRESIDIO OSPEDALIERO FORLI'-OSPEDALE "NEFETTI" SANTA SOFIA	PRESIDIO OSPEDALIERO FORLI'	OSPEDALE "NEFETTI" SANTA SOFIA	Pubblico	Ospedale a gestione diretta	EMILIA ROMAGNA	NORD
0562	PRESIDIO OSPEDALIERO CESENA-OSPEDALE "MAURIZIO BUFALINI" CESENA	PRESIDIO OSPEDALIERO CESENA	OSPEDALE "MAURIZIO BUFALINI" CESENA	Pubblico	Ospedale a gestione diretta	EMILIA ROMAGNA	NORD
0563	PRESIDIO OSPEDALIERO CESENA-OSPEDALE "GINESIO MARCONI" CESENATICO	PRESIDIO OSPEDALIERO CESENA	OSPEDALE "GINESIO MARCONI" CESENATICO	Pubblico	Ospedale a gestione diretta	EMILIA ROMAGNA	NORD
0564	PRESIDIO OSPEDALIERO CESENA-OSPEDALE "PIETRO ANGIOLONI" BAGNO DI ROM	PRESIDIO OSPEDALIERO CESENA	OSPEDALE "PIETRO ANGIOLONI" BAGNO DI ROM	Pubblico	Ospedale a gestione diretta	EMILIA ROMAGNA	NORD
0565	PRESIDIO OSPEDALIERO RIMINI-SANTARCANGEL-OSPEDALE "INFERMI" RIMINI	PRESIDIO OSPEDALIERO RIMINI-SANTARCANGEL	OSPEDALE "INFERMI" RIMINI	Pubblico	Ospedale a gestione diretta	EMILIA ROMAGNA	NORD
0566	PRESIDIO OSPEDALIERO RIMINI-SANTARCANGEL-OSPEDALE "FRANCHINI" SANTARCANGELO DI RO	PRESIDIO OSPEDALIERO RIMINI-SANTARCANGEL	OSPEDALE "FRANCHINI" SANTARCANGELO DI RO	Pubblico	Ospedale a gestione diretta	EMILIA ROMAGNA	NORD
0567	PRESIDIO OSPEDALIERO RIMINI-SANTARCANGEL-OSPEDALE SACRA FAMIGLIA NOVAFELTRIA	PRESIDIO OSPEDALIERO RIMINI-SANTARCANGEL	OSPEDALE SACRA FAMIGLIA NOVAFELTRIA	Pubblico	Ospedale a gestione diretta	EMILIA ROMAGNA	NORD
0568	PRESIDIO OSPEDALIERO RICCIONE-CATTOLICA-OSPEDALE "CECCARINI" RICCIONE	PRESIDIO OSPEDALIERO RICCIONE-CATTOLICA	OSPEDALE "CECCARINI" RICCIONE	Pubblico	Ospedale a gestione diretta	EMILIA ROMAGNA	NORD
0569	PRESIDIO OSPEDALIERO RICCIONE-CATTOLICA-OSPEDALE "CERVESI" CATTOLICA	PRESIDIO OSPEDALIERO RICCIONE-CATTOLICA	OSPEDALE "CERVESI" CATTOLICA	Pubblico	Ospedale a gestione diretta	EMILIA ROMAGNA	NORD
0570	OSPEDALE PRIVATO DOMUS NOVA S.P.A.-	OSPEDALE PRIVATO DOMUS NOVA S.P.A.		Privato	Casa di cura privata accreditata	EMILIA ROMAGNA	NORD	4	5	6	8	12	13	22	26	27	31
0571	CASA DI CURA SAN FRANCESCO-	CASA DI CURA SAN FRANCESCO		Privato	Casa di cura privata accreditata	EMILIA ROMAGNA	NORD	4	5	6	8	12	13	22	26
0572	VILLA MARIA CECILIA HOSPITAL-	VILLA MARIA CECILIA HOSPITAL		Privato	Casa di cura privata accreditata	EMILIA ROMAGNA	NORD	5
0573	OSPEDALE PRIVATO "SAN PIER DAMIANO HOSPITAL-	OSPEDALE PRIVATO "SAN PIER DAMIANO HOSPITAL		Privato	Casa di cura privata accreditata	EMILIA ROMAGNA	NORD
0574	CASA DI CURA PRIVATA VILLA AZZURRA-	CASA DI CURA PRIVATA VILLA AZZURRA		Privato	Casa di cura privata accreditata	EMILIA ROMAGNA	NORD
0575	OSPEDALE PRIVATO ACCREDITATO VILLA IGEA-	OSPEDALE PRIVATO ACCREDITATO VILLA IGEA		Privato	Casa di cura privata accreditata	EMILIA ROMAGNA	NORD
0576	VILLA SERENA-	VILLA SERENA		Privato	Casa di cura privata accreditata	EMILIA ROMAGNA	NORD
0577	MALATESTA NOVELLO-	MALATESTA NOVELLO		Privato	Casa di cura privata accreditata	EMILIA ROMAGNA	NORD
0578	CASA DI CURA PRIVATA SAN LORENZINO S.P.A-	CASA DI CURA PRIVATA SAN LORENZINO S.P.A		Privato	Casa di cura privata accreditata	EMILIA ROMAGNA	NORD
0579	SOL ET SALUS-	SOL ET SALUS		Privato	Casa di cura privata accreditata	EMILIA ROMAGNA	NORD	1	4	5	6	10	14	19	20	20	22	27	28	29
0580	CASA DI CURA VILLA MARIA-	CASA DI CURA VILLA MARIA		Privato	Casa di cura privata accreditata	EMILIA ROMAGNA	NORD	4	4	6	6	11	13
0581	LUCE SUL MARE-	LUCE SUL MARE		Privato	Casa di cura privata accreditata	EMILIA ROMAGNA	NORD	1	4	9	14
0582	VILLA SALUS S.R.L.-	VILLA SALUS S.R.L.		Privato	Casa di cura privata accreditata	EMILIA ROMAGNA	NORD
0583	CASA DI CURA PROF. E. MONTANARI-	CASA DI CURA PROF. E. MONTANARI		Privato	Casa di cura privata accreditata	EMILIA ROMAGNA	NORD	8	8	15	18	21	27
0584	I.R.S.T. SRL IRCCS-	I.R.S.T. SRL IRCCS		Privato	IRCCS privato	EMILIA ROMAGNA	NORD	4	4	5	5	6	6	7	7	8	8	9	11	12	13	13	14	14	15	16	17	17	18	19	25	26	26	27	27	28	31
0585	AZIENDA OSPEDALIERO-UNIVERSITARIA DI PAR-	AZIENDA OSPEDALIERO-UNIVERSITARIA DI PAR		Pubblico	Azienda Ospedaliera integrata con l'Università	EMILIA ROMAGNA	NORD
0586	AZIENDA OSPEDALIERA DI REGGIO EMILIA-AZIENDA OSPEDALIERA DI REGGIO EMILIA-S.	AZIENDA OSPEDALIERA DI REGGIO EMILIA	AZIENDA OSPEDALIERA DI REGGIO EMILIA-S.	Pubblico	Azienda Ospedaliera	EMILIA ROMAGNA	NORD	4	5	6	8	8	12	12	17	19	19	20	20	20	21	22	25
0587	AZIENDA OSPEDALIERA DI REGGIO EMILIA-AZIENDA OSPEDALIERA DI REGGIO EMILIA - I	AZIENDA OSPEDALIERA DI REGGIO EMILIA	AZIENDA OSPEDALIERA DI REGGIO EMILIA - I	Pubblico	Azienda Ospedaliera	EMILIA ROMAGNA	NORD
0588	AZIENDA OSPEDALIERO-UNIVERSITARIA DI MODENA-	AZIENDA OSPEDALIERO-UNIVERSITARIA DI MODENA		Pubblico	Azienda Ospedaliera integrata con l'Università	EMILIA ROMAGNA	NORD	2	3	4	5	5	6	6	6	6	7	8	8	9	12	12	13	18	19	19	20	23	23	23	23	24	24	26	26	27	30	30
0589	AZIENDA OSPEDALIERO-UNIVERSITARIA DI BOLOGNA-	AZIENDA OSPEDALIERO-UNIVERSITARIA DI BOLOGNA		Pubblico	Azienda Ospedaliera integrata con l'Università	EMILIA ROMAGNA	NORD	1	2	3	4	5	5	6	6	7	7	8	9	9	10	11	11	12	13	14	14	15	16	17	18	18	18	19	19	20	20	21	22	23	24	25	26	26	26	26	27	27	28
0590	AZIENDA OSPEDALIERO-UNIVERSITARIA DI FERRARA-	AZIENDA OSPEDALIERO-UNIVERSITARIA DI FERRARA		Pubblico	Azienda Ospedaliera integrata con l'Università	EMILIA ROMAGNA	NORD	1	2	4	4	5	5	5	6	7	7	8	8	9	10	10	10	10	11	11	12	15	18	20	20	21	21	22	22	26	26	26	27	27	27	28	28	28	29	29	29
0591	ISTITUTO ORTOPEDICO RIZZOLI-	ISTITUTO ORTOPEDICO RIZZOLI		Pubblico	IRCCS pubblico	EMILIA ROMAGNA	NORD	4	4	5	7	8	10	11	12	12	13	14	14	15	18	19	20	21	21	22	26	27	27	28	29	29	29	29
0592	CASA DI CURA S. RITA-	CASA DI CURA S. RITA		Privato	Casa di cura privata accreditata	TOSCANA	CENTRO	5
0593	CASA DI CURA VILLA FIORITA-	CASA DI CURA VILLA FIORITA		Privato	Casa di cura privata accreditata	TOSCANA	CENTRO
0594	CASA DI CURA VILLA DONATELLO SPA-	CASA DI CURA VILLA DONATELLO SPA		Privato	Casa di cura privata non accreditata	TOSCANA	CENTRO	4	5	7	8	11	13	15	18	20	20	21	22	25	26	27	29
0595	VILLA MARIA BEATRICE HOSPITAL SRL-	VILLA MARIA BEATRICE HOSPITAL SRL		Privato	Casa di cura privata accreditata	TOSCANA	CENTRO
0596	VILLA DEI PINI S.R.L.-	VILLA DEI PINI S.R.L.		Privato	Casa di cura privata accreditata	TOSCANA	CENTRO
0597	IFCA SPA CASA DI CURA ULIVELLA E GLICINI-	IFCA SPA CASA DI CURA ULIVELLA E GLICINI		Privato	Casa di cura privata accreditata	TOSCANA	CENTRO
0598	VILLA MARIA TERESA HOSPITAL SRL-	VILLA MARIA TERESA HOSPITAL SRL		Privato	Casa di cura privata accreditata	TOSCANA	CENTRO	5
0599	C. ONC.CO F.NO CASA DI C. VILLANOVA SRL-	C. ONC.CO F.NO CASA DI C. VILLANOVA SRL		Privato	Casa di cura privata accreditata	TOSCANA	CENTRO
0600	VILLA DELLE TERME SPA-	VILLA DELLE TERME SPA		Privato	Casa di cura privata accreditata	TOSCANA	CENTRO
0601	CASA DI CURA VAL DI SIEVE SRL-	CASA DI CURA VAL DI SIEVE SRL		Privato	Casa di cura privata accreditata	TOSCANA	CENTRO
0602	CASA DI CURA "LEONARDO"-	CASA DI CURA "LEONARDO"		Privato	Casa di cura privata accreditata	TOSCANA	CENTRO	5	10	11	15	22
0603	CASA DI CURA FRATE SOLE SRL-	CASA DI CURA FRATE SOLE SRL		Privato	Casa di cura privata accreditata	TOSCANA	CENTRO	4	7	10	14	21	25	28
0604	CENTRO DAY SURGERY MAURIZIO BUFALINI SRL-	CENTRO DAY SURGERY MAURIZIO BUFALINI SRL		Privato	Casa di cura privata non accreditata	TOSCANA	CENTRO	2	11	12	15	24	24	25
0605	LIFE CRONOS SRL - VILLA DELLE ROSE-	LIFE CRONOS SRL - VILLA DELLE ROSE		Privato	Casa di cura privata non accreditata	TOSCANA	CENTRO
0606	SPEDALI RIUNITI-OSPEDALE SAN JACOPO	SPEDALI RIUNITI	OSPEDALE SAN JACOPO	Pubblico	Ospedale a gestione diretta	TOSCANA	CENTRO
0607	SPEDALI RIUNITI-OSPEDALE LORENZO PACINI	SPEDALI RIUNITI	OSPEDALE LORENZO PACINI	Pubblico	Ospedale a gestione diretta	TOSCANA	CENTRO
0608	OSPEDALE DELLA VALDINIEVOLE COSIMO E DAMIANO-	OSPEDALE DELLA VALDINIEVOLE COSIMO E DAMIANO		Pubblico	Ospedale a gestione diretta	TOSCANA	CENTRO
0609	NUOVO OSPEDALE DI PRATO S.STEFANO-	NUOVO OSPEDALE DI PRATO S.STEFANO		Pubblico	Ospedale a gestione diretta	TOSCANA	CENTRO	6	12
0610	OSPEDALE DI BORGO SAN LORENZO-	OSPEDALE DI BORGO SAN LORENZO		Pubblico	Ospedale a gestione diretta	TOSCANA	CENTRO
0611	OSPEDALE FIORENTINO SUD-EST-OSPEDALE S.M.ANNUNZIATA	OSPEDALE FIORENTINO SUD-EST	OSPEDALE S.M.ANNUNZIATA	Pubblico	Ospedale a gestione diretta	TOSCANA	CENTRO
0612	OSPEDALE FIORENTINO SUD-EST-OSPEDALE SERRISTORI	OSPEDALE FIORENTINO SUD-EST	OSPEDALE SERRISTORI	Pubblico	Ospedale a gestione diretta	TOSCANA	CENTRO
0613	OSPEDALE FIORENTINO-SANTA MARIA NUOVA	OSPEDALE FIORENTINO	SANTA MARIA NUOVA	Pubblico	Ospedale a gestione diretta	TOSCANA	CENTRO
0614	OSPEDALE FIORENTINO-ISTITUTO ORTOPEDICO TOSCANO	OSPEDALE FIORENTINO	ISTITUTO ORTOPEDICO TOSCANO	Pubblico	Ospedale a gestione diretta	TOSCANA	CENTRO
0615	OSPEDALE FIORENTINO-OSP. S. GIOVANNI DI DIO TORREGALLI	OSPEDALE FIORENTINO	OSP. S. GIOVANNI DI DIO TORREGALLI	Pubblico	Ospedale a gestione diretta	TOSCANA	CENTRO
0616	OSPEDALE FIORENTINO-OBLATE AZIENDA SANITARIA FIRENZE	OSPEDALE FIORENTINO	OBLATE AZIENDA SANITARIA FIRENZE	Pubblico	Ospedale a gestione diretta	TOSCANA	CENTRO
0617	PRESIDIO OSPEDALIERO ASL 11 EMPOLI-OSPEDALE S. GIUSEPPE	PRESIDIO OSPEDALIERO ASL 11 EMPOLI	OSPEDALE S. GIUSEPPE	Pubblico	Ospedale a gestione diretta	TOSCANA	CENTRO
0618	PRESIDIO OSPEDALIERO ASL 11 EMPOLI-OSPEDALE SAN PIETRO IGNEO	PRESIDIO OSPEDALIERO ASL 11 EMPOLI	OSPEDALE SAN PIETRO IGNEO	Pubblico	Ospedale a gestione diretta	TOSCANA	CENTRO
0619	PRESIDIO OSPEDALIERO ASL 11 EMPOLI-OSPEDALE DEGLI INFERMI	PRESIDIO OSPEDALIERO ASL 11 EMPOLI	OSPEDALE DEGLI INFERMI	Pubblico	Ospedale a gestione diretta	TOSCANA	CENTRO
0620	FONDAZIONE DON CARLO GNOCCHI - ONLUS-	FONDAZIONE DON CARLO GNOCCHI - ONLUS		Privato	IRCCS privato	TOSCANA	CENTRO
0621	CASA CURA S.CAMILLO-FON. OPERA S.CAMILLO-	CASA CURA S.CAMILLO-FON. OPERA S.CAMILLO		Privato	Casa di cura privata accreditata	TOSCANA	CENTRO
0622	CASA DI CURA MD BARBANTINI-	CASA DI CURA MD BARBANTINI		Privato	Casa di cura privata accreditata	TOSCANA	CENTRO
0623	C. DI CURA M.D. BARBANTINI SANTA CHIARA-	C. DI CURA M.D. BARBANTINI SANTA CHIARA		Privato	Casa di cura privata accreditata	TOSCANA	CENTRO
0624	CASA DI CURA S.ZITA-	CASA DI CURA S.ZITA		Privato	Casa di cura privata accreditata	TOSCANA	CENTRO
0625	C.CURA VILLE DI NOZZANO S.STEFANO RIAB.-	C.CURA VILLE DI NOZZANO S.STEFANO RIAB.		Privato	Casa di cura privata accreditata	TOSCANA	CENTRO
0626	CASA DI CURA SUORE DELL'ADDOLORATA-	CASA DI CURA SUORE DELL'ADDOLORATA		Privato	Casa di cura privata accreditata	TOSCANA	CENTRO
0627	CASA DI CURA PRIVATA DELLA MISERICORDIA-	CASA DI CURA PRIVATA DELLA MISERICORDIA		Privato	Casa di cura privata accreditata	TOSCANA	CENTRO
0628	CASA DI CURA PRIVATA SAN ROSSORE S.R.L.-	CASA DI CURA PRIVATA SAN ROSSORE S.R.L.		Privato	Casa di cura privata non accreditata	TOSCANA	CENTRO	5	5	12	14	16	20	22
0629	CASA DI CURA VILLA TIRRENA-	CASA DI CURA VILLA TIRRENA		Privato	Casa di cura privata accreditata	TOSCANA	CENTRO
0630	CEN.S. MARIA ALLA PINETA F. DON GNOCCHI-	CEN.S. MARIA ALLA PINETA F. DON GNOCCHI		Privato	Casa di cura privata accreditata	TOSCANA	CENTRO
0631	PRESIDIO OSPEDALIERO ZONA LUNIGIANA-OSP. S. ANTONIO ABATE FIVIZZANO (MS)	PRESIDIO OSPEDALIERO ZONA LUNIGIANA	OSP. S. ANTONIO ABATE FIVIZZANO (MS)	Pubblico	Ospedale a gestione diretta	TOSCANA	CENTRO
0632	PRESIDIO OSPEDALIERO ZONA LUNIGIANA-OSP. CIV. S.ANTONIO PONTREMOLI (MS)	PRESIDIO OSPEDALIERO ZONA LUNIGIANA	OSP. CIV. S.ANTONIO PONTREMOLI (MS)	Pubblico	Ospedale a gestione diretta	TOSCANA	CENTRO
0633	PRESIDIO OSPEDALIERO ZONA DELLE APUANE-STABILIMENTO OSPEDALIERO DI CARRARA	PRESIDIO OSPEDALIERO ZONA DELLE APUANE	STABILIMENTO OSPEDALIERO DI CARRARA	Pubblico	Ospedale a gestione diretta	TOSCANA	CENTRO
0634	PRESIDIO OSPEDALIERO ZONA DELLE APUANE-OSPEDALE DELLE APUANE	PRESIDIO OSPEDALIERO ZONA DELLE APUANE	OSPEDALE DELLE APUANE	Pubblico	Ospedale a gestione diretta	TOSCANA	CENTRO
0635	PRESIDIO OSPEDALIERO VALLE DEL SERCHIO-OSPEDALE SANTA CROCE	PRESIDIO OSPEDALIERO VALLE DEL SERCHIO	OSPEDALE SANTA CROCE	Pubblico	Ospedale a gestione diretta	TOSCANA	CENTRO
0636	PRESIDIO OSPEDALIERO VALLE DEL SERCHIO-OSPEDALE SAN FRANCESCO	PRESIDIO OSPEDALIERO VALLE DEL SERCHIO	OSPEDALE SAN FRANCESCO	Pubblico	Ospedale a gestione diretta	TOSCANA	CENTRO
0637	PRESIDIO OSPEDALIERO SAN LUCA-	PRESIDIO OSPEDALIERO SAN LUCA		Pubblico	Ospedale a gestione diretta	TOSCANA	CENTRO
0638	PRESIDIO OSPEDALIERO "S.MARIA MADDALENA"-	PRESIDIO OSPEDALIERO "S.MARIA MADDALENA"		Pubblico	Ospedale a gestione diretta	TOSCANA	CENTRO
0639	PRESIDIO OSPEDALIERO "FELICE LOTTI"-P.O. F. LOTTI STABILIMENTO DI PONTEDERA	PRESIDIO OSPEDALIERO "FELICE LOTTI"	P.O. F. LOTTI STABILIMENTO DI PONTEDERA	Pubblico	Ospedale a gestione diretta	TOSCANA	CENTRO
0640	PRESIDIO OSPEDALIERO "FELICE LOTTI"-SPDC AZIENDALE ASL5	PRESIDIO OSPEDALIERO "FELICE LOTTI"	SPDC AZIENDALE ASL5	Pubblico	Ospedale a gestione diretta	TOSCANA	CENTRO
0641	OSPEDALE CECINA-	OSPEDALE CECINA		Pubblico	Ospedale a gestione diretta	TOSCANA	CENTRO
0642	OSPEDALE LIVORNO-	OSPEDALE LIVORNO		Pubblico	Ospedale a gestione diretta	TOSCANA	CENTRO
0643	OSPEDALE PIOMBINO-	OSPEDALE PIOMBINO		Pubblico	Ospedale a gestione diretta	TOSCANA	CENTRO
0644	OSPEDALE DI PORTOFERRAIO-	OSPEDALE DI PORTOFERRAIO		Pubblico	Ospedale a gestione diretta	TOSCANA	CENTRO
0645	OSPEDALE VERSILIA-	OSPEDALE VERSILIA		Pubblico	Ospedale a gestione diretta	TOSCANA	CENTRO
0646	AUXILIUM VITAE VOLTERRA SPA-	AUXILIUM VITAE VOLTERRA SPA		Privato	Istituto qualificato presidio della U.S.L.	TOSCANA	CENTRO	3	6	7	23	25	26	30	31	31	31	31
0647	CASA DI CURA POGGIO DEL SOLE-CASA DI CURA POGGIO DEL SOLE	CASA DI CURA POGGIO DEL SOLE	CASA DI CURA POGGIO DEL SOLE	Privato	Casa di cura privata accreditata	TOSCANA	CENTRO
0648	CASA DI CURA POGGIO DEL SOLE-CENTRO CHIRURGICO TOSCANO SRL	CASA DI CURA POGGIO DEL SOLE	CENTRO CHIRURGICO TOSCANO SRL	Privato	Casa di cura privata accreditata	TOSCANA	CENTRO
0649	CASA DI CURA S.GIUSEPPE-	CASA DI CURA S.GIUSEPPE		Privato	Casa di cura privata accreditata	TOSCANA	CENTRO
0650	CASA DI CURA RUGANI-	CASA DI CURA RUGANI		Privato	Casa di cura privata accreditata	TOSCANA	CENTRO
0651	OSPEDALE DEL CASENTINO-	OSPEDALE DEL CASENTINO		Pubblico	Ospedale a gestione diretta	TOSCANA	CENTRO
0652	OSPEDALE DELLA VALTIBERINA-	OSPEDALE DELLA VALTIBERINA		Pubblico	Ospedale a gestione diretta	TOSCANA	CENTRO
0653	OSPEDALE AREA ARETINA NORD-	OSPEDALE AREA ARETINA NORD		Pubblico	Ospedale a gestione diretta	TOSCANA	CENTRO
0654	OSPEDALE S.ANDREA MASSA MARITTIMA-	OSPEDALE S.ANDREA MASSA MARITTIMA		Pubblico	Ospedale a gestione diretta	TOSCANA	CENTRO
0655	OSPEDALE DELLE COLLINE DELL'ALBEGNA-OSPEDALE DI ORBETELLO	OSPEDALE DELLE COLLINE DELL'ALBEGNA	OSPEDALE DI ORBETELLO	Pubblico	Ospedale a gestione diretta	TOSCANA	CENTRO
0656	OSPEDALE DELLE COLLINE DELL'ALBEGNA-OSPEDALE DI PITIGLIANO	OSPEDALE DELLE COLLINE DELL'ALBEGNA	OSPEDALE DI PITIGLIANO	Pubblico	Ospedale a gestione diretta	TOSCANA	CENTRO
0657	OSPEDALE CIVILE DI CASTEL DEL PIANO-	OSPEDALE CIVILE DI CASTEL DEL PIANO		Pubblico	Ospedale a gestione diretta	TOSCANA	CENTRO
0658	OSPEDALE DELLA MISERICORDIA GROSSETO-	OSPEDALE DELLA MISERICORDIA GROSSETO		Pubblico	Ospedale a gestione diretta	TOSCANA	CENTRO
0659	SERVIZIO PSICHIATRICO DIAGNOSI E CURA-	SERVIZIO PSICHIATRICO DIAGNOSI E CURA		Pubblico	Ospedale a gestione diretta	TOSCANA	CENTRO
0660	PRESIDIO OSPEDALIERO AMIATA SENESE-	PRESIDIO OSPEDALIERO AMIATA SENESE		Pubblico	Ospedale a gestione diretta	TOSCANA	CENTRO
0661	OSPEDALE DELL'ALTA VAL D'ELSA-	OSPEDALE DELL'ALTA VAL D'ELSA		Pubblico	Ospedale a gestione diretta	TOSCANA	CENTRO
0662	OSPEDALI RIUNITI DELLA VAL DI CHIANA-	OSPEDALI RIUNITI DELLA VAL DI CHIANA		Pubblico	Ospedale a gestione diretta	TOSCANA	CENTRO
0663	OSPEDALE NUOVO VALDARNO-	OSPEDALE NUOVO VALDARNO		Pubblico	Ospedale a gestione diretta	TOSCANA	CENTRO
0664	NUOVO OSPEDALE VALDICHIANA S. MARGHERITA-	NUOVO OSPEDALE VALDICHIANA S. MARGHERITA		Pubblico	Ospedale a gestione diretta	TOSCANA	CENTRO
0665	CENTRO RIABILITAZIONE TERRANUOVA B. SPA-	CENTRO RIABILITAZIONE TERRANUOVA B. SPA		Privato	Istituto qualificato presidio della U.S.L.	TOSCANA	CENTRO
0666	AZIENDA OSPEDALIERO-UNIVERSITARIA PISANA-	AZIENDA OSPEDALIERO-UNIVERSITARIA PISANA		Pubblico	Azienda Ospedaliera integrata con l'Università	TOSCANA	CENTRO
0667	FONDAZIONE STELLA MARIS - CALAMBRONE-	FONDAZIONE STELLA MARIS - CALAMBRONE		Privato	IRCCS fondazione	TOSCANA	CENTRO	1	3	5	7	9	11	13	14	16	23
0668	FONDAZIONE CNR-RT G. MONASTERIO-FONDAZIONE CNR-RT G. MONASTERIO	FONDAZIONE CNR-RT G. MONASTERIO	FONDAZIONE CNR-RT G. MONASTERIO	Privato	Ente di ricerca	TOSCANA	CENTRO	5	5	5	6	7	9	19	20	26	27
0669	FONDAZIONE CNR-RT G. MONASTERIO-OSPEDALE DEL CUORE G. PASQUINUCCI	FONDAZIONE CNR-RT G. MONASTERIO	OSPEDALE DEL CUORE G. PASQUINUCCI	Privato	Ente di ricerca	TOSCANA	CENTRO
0670	AZIENDA OSPEDALIERA UNIVERSITARIA SENESE-	AZIENDA OSPEDALIERA UNIVERSITARIA SENESE		Pubblico	Azienda Ospedaliera integrata con l'Università	TOSCANA	CENTRO
0671	AZ. OSPEDALIERO - UNIVERSITARIA CAREGGI-	AZ. OSPEDALIERO - UNIVERSITARIA CAREGGI		Pubblico	Azienda Ospedaliera integrata con l'Università	TOSCANA	CENTRO	1	1	2	2	3	3	5	5	5	6	7	7	8	8	9	10	11	12	12	13	14	15	16	18	19	20	21	22	23	24	25	26	27	28	29	31
0672	AZIENDA OSPEDALIERA MEYER-	AZIENDA OSPEDALIERA MEYER		Pubblico	Azienda Ospedaliera integrata con l'Università	TOSCANA	CENTRO	5	7	12	13	15	21	29
0673	CASA DI CURA VILLA FIORITA-	CASA DI CURA VILLA FIORITA		Privato	Casa di cura privata accreditata	UMBRIA	CENTRO
0674	CASA DI CURA PORTA SOLE-	CASA DI CURA PORTA SOLE		Privato	Casa di cura privata accreditata	UMBRIA	CENTRO
0675	CLINICA LAMI-	CLINICA LAMI		Privato	Casa di cura privata accreditata	UMBRIA	CENTRO
0676	CASA DI CURA LIOTTI-	CASA DI CURA LIOTTI		Privato	Casa di cura privata accreditata	UMBRIA	CENTRO	2	3	4	5	5	5	6	12	12	12	13	13	13	13	13	14	15	15	16	26	27
0677	PRESIDIO OSPEDALIERO ALTO TEVERE-OSPEDALE DI CITTA` DI CASTELLO	PRESIDIO OSPEDALIERO ALTO TEVERE	OSPEDALE DI CITTA` DI CASTELLO	Pubblico	Ospedale a gestione diretta	UMBRIA	CENTRO
0678	PRESIDIO OSPEDALIERO ALTO TEVERE-OSPEDALE DI UMBERTIDE	PRESIDIO OSPEDALIERO ALTO TEVERE	OSPEDALE DI UMBERTIDE	Pubblico	Ospedale a gestione diretta	UMBRIA	CENTRO
0679	PRESIDIO OSPEDALIERO UNIFICATO-STAB.OSPEDALIERO CASTIGLIONE DEL LAGO	PRESIDIO OSPEDALIERO UNIFICATO	STAB.OSPEDALIERO CASTIGLIONE DEL LAGO	Pubblico	Ospedale a gestione diretta	UMBRIA	CENTRO
0680	PRESIDIO OSPEDALIERO UNIFICATO-STAB.OSPEDALIERO CITTA`DELLA PIEVE	PRESIDIO OSPEDALIERO UNIFICATO	STAB.OSPEDALIERO CITTA`DELLA PIEVE	Pubblico	Ospedale a gestione diretta	UMBRIA	CENTRO
0681	PRESIDIO OSPEDALIERO UNIFICATO-C.O.R.I. - PASSIGNANO	PRESIDIO OSPEDALIERO UNIFICATO	C.O.R.I. - PASSIGNANO	Pubblico	Ospedale a gestione diretta	UMBRIA	CENTRO
0682	PRESIDIO OSPEDALIERO UNIFICATO-STAB. OSPEDALIERO ASSISI	PRESIDIO OSPEDALIERO UNIFICATO	STAB. OSPEDALIERO ASSISI	Pubblico	Ospedale a gestione diretta	UMBRIA	CENTRO
0683	PRESIDIO OSPEDALIERO UNIFICATO-STAB. OSPEDALIERO MEDIA VALLE DEL TEVERE	PRESIDIO OSPEDALIERO UNIFICATO	STAB. OSPEDALIERO MEDIA VALLE DEL TEVERE	Pubblico	Ospedale a gestione diretta	UMBRIA	CENTRO
0684	PRESIDIO OSPEDALIERO ALTO CHIASCIO-	PRESIDIO OSPEDALIERO ALTO CHIASCIO		Pubblico	Ospedale a gestione diretta	UMBRIA	CENTRO
0685	SERVIZIO PSICHIATRICO DIAGNOSI E CURA-	SERVIZIO PSICHIATRICO DIAGNOSI E CURA		Pubblico	Ospedale a gestione diretta	UMBRIA	CENTRO
0686	CASA DI CURA VILLA AURORA SRL-	CASA DI CURA VILLA AURORA SRL		Privato	Casa di cura privata accreditata	UMBRIA	CENTRO
0687	POLO OSPEDALIERO SPOLETO-OSPEDALE CIVILE SAN MATTEO DEGLI INFERMI	POLO OSPEDALIERO SPOLETO	OSPEDALE CIVILE SAN MATTEO DEGLI INFERMI	Pubblico	Ospedale a gestione diretta	UMBRIA	CENTRO
0688	POLO OSPEDALIERO SPOLETO-OSPEDALE CIVILE DI NORCIA	POLO OSPEDALIERO SPOLETO	OSPEDALE CIVILE DI NORCIA	Pubblico	Ospedale a gestione diretta	UMBRIA	CENTRO
0689	POLO OSPEDALIERO SPOLETO-OSPEDALE S.RITA CASCIA	POLO OSPEDALIERO SPOLETO	OSPEDALE S.RITA CASCIA	Pubblico	Ospedale a gestione diretta	UMBRIA	CENTRO
0690	SANTA MARIA DELLA STELLA-	SANTA MARIA DELLA STELLA		Pubblico	Ospedale a gestione diretta	UMBRIA	CENTRO
0691	PRESIDIO OSPEDALIERO NARNI AMELIA-STABILIMENTO OSPEDALIERO DI NARNI	PRESIDIO OSPEDALIERO NARNI AMELIA	STABILIMENTO OSPEDALIERO DI NARNI	Pubblico	Ospedale a gestione diretta	UMBRIA	CENTRO
0692	PRESIDIO OSPEDALIERO NARNI AMELIA-STABILIMENTO OSPEDALIERO DI AMELIA	PRESIDIO OSPEDALIERO NARNI AMELIA	STABILIMENTO OSPEDALIERO DI AMELIA	Pubblico	Ospedale a gestione diretta	UMBRIA	CENTRO
0693	PRESIDIO OSPEDALIERO NARNI AMELIA-DOMUS GRATIAE	PRESIDIO OSPEDALIERO NARNI AMELIA	DOMUS GRATIAE	Pubblico	Ospedale a gestione diretta	UMBRIA	CENTRO
0694	POLO OSPEDALIERO FOLIGNO-OSPEDALE SAN GIOVANNI BATTISTA FOLIGNO	POLO OSPEDALIERO FOLIGNO	OSPEDALE SAN GIOVANNI BATTISTA FOLIGNO	Pubblico	Ospedale a gestione diretta	UMBRIA	CENTRO
0695	POLO OSPEDALIERO FOLIGNO-STABILIMENTO DI TREVI	POLO OSPEDALIERO FOLIGNO	STABILIMENTO DI TREVI	Pubblico	Ospedale a gestione diretta	UMBRIA	CENTRO
0696	AZIENDA OSPEDALIERA DI PERUGIA-	AZIENDA OSPEDALIERA DI PERUGIA		Pubblico	Azienda Ospedaliera	UMBRIA	CENTRO	1	1	2	2	3	3	5	5	5	6	7	7	8	8	9	10	11	12	12	13	14	15	16	18	19	20	21	22	23	24	25	26	27	28	29	31
0697	AZIENDA OSPEDALIERA 'S. MARIA' - TERNI-	AZIENDA OSPEDALIERA 'S. MARIA' - TERNI		Pubblico	Azienda Ospedaliera	UMBRIA	CENTRO	1	1	2	2	2	3	3	3	4	4	5	5	5	6	6	7	7	7	7	8	8	8	9	9	9	10	10	10	10	10	11	11	12	12	13	13	13	14	14	15	15	16
0698	PRESIDIO OSPEDALIERO UNICO AV1-OSP S. MARIA DELLA MISERICORDIA - URBINO	PRESIDIO OSPEDALIERO UNICO AV1	OSP S. MARIA DELLA MISERICORDIA - URBINO	Pubblico	Ospedale a gestione diretta	MARCHE	CENTRO
0699	PRESIDIO OSPEDALIERO UNICO AV1-OSPEDALE SS DONNINO E CARLO - PERGOLA	PRESIDIO OSPEDALIERO UNICO AV1	OSPEDALE SS DONNINO E CARLO - PERGOLA	Pubblico	Ospedale a gestione diretta	MARCHE	CENTRO
0700	PRESIDIO OSPEDALIERO UNICO AV1-OSPEDALE CELLI - CAGLI	PRESIDIO OSPEDALIERO UNICO AV1	OSPEDALE CELLI - CAGLI	Pubblico	Ospedale a gestione diretta	MARCHE	CENTRO
0701	PRESIDIO OSPEDALIERO UNICO AV1-OSPEDALE LANCIARINI - SASSOCORVARO	PRESIDIO OSPEDALIERO UNICO AV1	OSPEDALE LANCIARINI - SASSOCORVARO	Pubblico	Ospedale a gestione diretta	MARCHE	CENTRO
0702	PRESIDIO OSPEDALIERO UNICO AV1-OSPEDALE CIVILE - FOSSOMBRONE	PRESIDIO OSPEDALIERO UNICO AV1	OSPEDALE CIVILE - FOSSOMBRONE	Pubblico	Ospedale a gestione diretta	MARCHE	CENTRO
0703	PRESIDIO OSPEDALIERO UNICO AV2-PRESIDIO OSPEDALIERO ZT 4 - SENIGALLIA	PRESIDIO OSPEDALIERO UNICO AV2	PRESIDIO OSPEDALIERO ZT 4 - SENIGALLIA	Pubblico	Ospedale a gestione diretta	MARCHE	CENTRO
0704	PRESIDIO OSPEDALIERO UNICO AV2-OSPEDALE "CARLO URBANI" DI JESI	PRESIDIO OSPEDALIERO UNICO AV2	OSPEDALE "CARLO URBANI" DI JESI	Pubblico	Ospedale a gestione diretta	MARCHE	CENTRO
0705	PRESIDIO OSPEDALIERO UNICO AV2-OSP. SS. BENVENUTO E ROCCO - OSIMO	PRESIDIO OSPEDALIERO UNICO AV2	OSP. SS. BENVENUTO E ROCCO - OSIMO	Pubblico	Ospedale a gestione diretta	MARCHE	CENTRO
0706	PRESIDIO OSPEDALIERO UNICO AV2-OSPEDALE CIVILE 'E.PROFILI' - FABRIANO	PRESIDIO OSPEDALIERO UNICO AV2	OSPEDALE CIVILE 'E.PROFILI' - FABRIANO	Pubblico	Ospedale a gestione diretta	MARCHE	CENTRO
0707	PRESIDIO OSPEDALIERO UNICO AV2-OSPEDALE SANTA CASA - LORETO	PRESIDIO OSPEDALIERO UNICO AV2	OSPEDALE SANTA CASA - LORETO	Pubblico	Ospedale a gestione diretta	MARCHE	CENTRO
0708	PRESIDIO OSPEDALIERO UNICO AV2-OSPEDALE GENERALE DI ZONA - CINGOLI	PRESIDIO OSPEDALIERO UNICO AV2	OSPEDALE GENERALE DI ZONA - CINGOLI	Pubblico	Ospedale a gestione diretta	MARCHE	CENTRO
0709	PRESIDIO OSPEDALIERO UNICO AV3-OSPEDALE GENERALE DI ZONA - CIVITANOVA	PRESIDIO OSPEDALIERO UNICO AV3	OSPEDALE GENERALE DI ZONA - CIVITANOVA	Pubblico	Ospedale a gestione diretta	MARCHE	CENTRO
0710	PRESIDIO OSPEDALIERO UNICO AV3-OSPEDALE GENERALE PROVINCIALE - MACERATA	PRESIDIO OSPEDALIERO UNICO AV3	OSPEDALE GENERALE PROVINCIALE - MACERATA	Pubblico	Ospedale a gestione diretta	MARCHE	CENTRO
0711	PRESIDIO OSPEDALIERO UNICO AV3-OSPEDALE S.MARIA DELLA PIETA` - CAMERINO	PRESIDIO OSPEDALIERO UNICO AV3	OSPEDALE S.MARIA DELLA PIETA` - CAMERINO	Pubblico	Ospedale a gestione diretta	MARCHE	CENTRO
0712	PRESIDIO OSPEDALIERO UNICO AV3-OSPEDALE B.EUSTACCHIO - S. SEVERINO M.	PRESIDIO OSPEDALIERO UNICO AV3	OSPEDALE B.EUSTACCHIO - S. SEVERINO M.	Pubblico	Ospedale a gestione diretta	MARCHE	CENTRO
0713	PRESIDIO OSPEDALIERO UNICO AV3-OSPEDALE DI TREIA	PRESIDIO OSPEDALIERO UNICO AV3	OSPEDALE DI TREIA	Pubblico	Ospedale a gestione diretta	MARCHE	CENTRO
0714	PRESIDIO OSPEDALIERO UNICO AV3-OSPEDALE DI TOLENTINO	PRESIDIO OSPEDALIERO UNICO AV3	OSPEDALE DI TOLENTINO	Pubblico	Ospedale a gestione diretta	MARCHE	CENTRO
0715	PRESIDIO OSPEDALIERO UNICO AV3-OSPEDALE CIVILE SANTA LUCIA - RECANATI	PRESIDIO OSPEDALIERO UNICO AV3	OSPEDALE CIVILE SANTA LUCIA - RECANATI	Pubblico	Ospedale a gestione diretta	MARCHE	CENTRO
0716	PRESIDIO OSPEDALIERO UNICO AV3-OSPEDALE S.SOLLECITO - MATELICA	PRESIDIO OSPEDALIERO UNICO AV3	OSPEDALE S.SOLLECITO - MATELICA	Pubblico	Ospedale a gestione diretta	MARCHE	CENTRO
0717	PRESIDIO OSPEDALIERO UNICO AV4-OSPEDALE DI FERMO	PRESIDIO OSPEDALIERO UNICO AV4	OSPEDALE DI FERMO	Pubblico	Ospedale a gestione diretta	MARCHE	CENTRO
0718	PRESIDIO OSPEDALIERO UNICO AV4-OSPEDALE VITTORIO EMANUELE II - AMANDOLA	PRESIDIO OSPEDALIERO UNICO AV4	OSPEDALE VITTORIO EMANUELE II - AMANDOLA	Pubblico	Ospedale a gestione diretta	MARCHE	CENTRO
0719	PRESIDIO OSPEDALIERO UNICO AV5-MADONNA DEL SOCCORSO - S.BENEDETTO	PRESIDIO OSPEDALIERO UNICO AV5	MADONNA DEL SOCCORSO - S.BENEDETTO	Pubblico	Ospedale a gestione diretta	MARCHE	CENTRO
0720	PRESIDIO OSPEDALIERO UNICO AV5-OSP. GEN.	PRESIDIO OSPEDALIERO UNICO AV5	OSP. GEN.	Pubblico	Ospedale a gestione diretta	MARCHE	CENTRO
0721	IST.DI RIAB. S.STEFANO - VILLA ADRIA-	IST.DI RIAB. S.STEFANO - VILLA ADRIA		Privato	Casa di cura privata accreditata	MARCHE	CENTRO	3	6	6	7	7	12	14	14	15	15	17	20	20	27	28	30
0722	CASA DI CURA VILLA IGEA-	CASA DI CURA VILLA IGEA		Privato	Casa di cura privata accreditata	MARCHE	CENTRO	5
0723	CASA DI CURA VILLA SILVIA-	CASA DI CURA VILLA SILVIA		Privato	Casa di cura privata accreditata	MARCHE	CENTRO
0724	LABOR SPA CASA DI CURA VILLA SERENA-	LABOR SPA CASA DI CURA VILLA SERENA		Privato	Casa di cura privata accreditata	MARCHE	CENTRO	5
0725	CASA DI CURA VILLA JOLANDA-	CASA DI CURA VILLA JOLANDA		Privato	Casa di cura privata accreditata	MARCHE	CENTRO
0726	CASA DI CURA DOTT. MARCHETTI SRL-	CASA DI CURA DOTT. MARCHETTI SRL		Privato	Casa di cura privata accreditata	MARCHE	CENTRO
0727	CENTRO OSPEDALIERO S.STEFANO-Gruppo KOS-	CENTRO OSPEDALIERO S.STEFANO-Gruppo KOS		Privato	Casa di cura privata accreditata	MARCHE	CENTRO
0728	CASA DI CURA VILLA PINI SANATRIX GESTION-	CASA DI CURA VILLA PINI SANATRIX GESTION		Privato	Casa di cura privata accreditata	MARCHE	CENTRO
0729	CASA DI CURA 'VILLA SAN MARCO'-	CASA DI CURA 'VILLA SAN MARCO'		Privato	Casa di cura privata accreditata	MARCHE	CENTRO
0730	CASA DI CURA 'SAN GIUSEPPE'-	CASA DI CURA 'SAN GIUSEPPE'		Privato	Casa di cura privata accreditata	MARCHE	CENTRO	9	13
0731	CASA DI CURA ' VILLA ANNA ' SRL-	CASA DI CURA ' VILLA ANNA ' SRL		Privato	Casa di cura privata accreditata	MARCHE	CENTRO
0732	CASA DI CURA 'STELLA MARIS' SRL-	CASA DI CURA 'STELLA MARIS' SRL		Privato	Casa di cura privata accreditata	MARCHE	CENTRO
0733	RITA SRL CASA CURA PRIVATA VILLAVERDE-	RITA SRL CASA CURA PRIVATA VILLAVERDE		Privato	Casa di cura privata accreditata	MARCHE	CENTRO
0734	STUDIO MEDICO CHIR. POLISP.-	STUDIO MEDICO CHIR. POLISP.		Privato	Casa di cura privata accreditata	MARCHE	CENTRO
0735	A.O. OSPEDALI RIUNITI MARCHE NORD-OSPEDALE SAN SALVATORE - PESARO	A.O. OSPEDALI RIUNITI MARCHE NORD	OSPEDALE SAN SALVATORE - PESARO	Pubblico	Azienda Ospedaliera	MARCHE	CENTRO
0736	A.O. OSPEDALI RIUNITI MARCHE NORD-OSPEDALE SANTA CROCE - FANO	A.O. OSPEDALI RIUNITI MARCHE NORD	OSPEDALE SANTA CROCE - FANO	Pubblico	Azienda Ospedaliera	MARCHE	CENTRO
0737	A.O.U.OSPEDALI RIUNITI - ANCONA-PRESIDIO OSPEDALIERO UMBERTO I°	A.O.U.OSPEDALI RIUNITI - ANCONA	PRESIDIO OSPEDALIERO UMBERTO I°	Pubblico	Azienda Ospedaliera	MARCHE	CENTRO
0738	A.O.U.OSPEDALI RIUNITI - ANCONA-PRESIDIO OSPEDALIERO G.M.LANCISI	A.O.U.OSPEDALI RIUNITI - ANCONA	PRESIDIO OSPEDALIERO G.M.LANCISI	Pubblico	Azienda Ospedaliera	MARCHE	CENTRO
0739	A.O.U.OSPEDALI RIUNITI - ANCONA-PRESIDIO OSPEDALIERO G.SALESI	A.O.U.OSPEDALI RIUNITI - ANCONA	PRESIDIO OSPEDALIERO G.SALESI	Pubblico	Azienda Ospedaliera	MARCHE	CENTRO
0740	OSPEDALI INRCA MARCHE-OSPEDALE INRCA - ANCONA	OSPEDALI INRCA MARCHE	OSPEDALE INRCA - ANCONA	Pubblico	IRCCS pubblico	MARCHE	CENTRO	12	22
0741	OSPEDALI INRCA MARCHE-OSPEDALE INRCA - FERMO	OSPEDALI INRCA MARCHE	OSPEDALE INRCA - FERMO	Pubblico	IRCCS pubblico	MARCHE	CENTRO
0742	OSPEDALE DI ACQUAPENDENTE-	OSPEDALE DI ACQUAPENDENTE		Pubblico	Ospedale a gestione diretta	LAZIO	CENTRO
0743	OSPEDALE DI CIVITACASTELLANA-	OSPEDALE DI CIVITACASTELLANA		Pubblico	Ospedale a gestione diretta	LAZIO	CENTRO
0744	OSPEDALE DI TARQUINIA-	OSPEDALE DI TARQUINIA		Pubblico	Ospedale a gestione diretta	LAZIO	CENTRO
0745	CASA DI CURA SALUS-	CASA DI CURA SALUS		Privato	Casa di cura privata accreditata	LAZIO	CENTRO
0746	NUOVA S.TERESA DEL BAMBIN GESU`-	NUOVA S.TERESA DEL BAMBIN GESU`		Privato	Casa di cura privata accreditata	LAZIO	CENTRO
0747	VILLA IMMACOLATA-	VILLA IMMACOLATA		Privato	Casa di cura privata accreditata	LAZIO	CENTRO
0748	POLO OSPEDALIERO-	POLO OSPEDALIERO		Pubblico	Ospedale a gestione diretta	LAZIO	CENTRO
0749	POLO OSPEDALIERO UNICO INTEGRATO-PRESIDIO S.CAMILLO DE LELLIS DI RIETI	POLO OSPEDALIERO UNICO INTEGRATO	PRESIDIO S.CAMILLO DE LELLIS DI RIETI	Pubblico	Ospedale a gestione diretta	LAZIO	CENTRO
0750	PRESIDIO OSPEDALIERO NORD-	PRESIDIO OSPEDALIERO NORD		Pubblico	Ospedale a gestione diretta	LAZIO	CENTRO
0751	PRESIDIO OSPEDALIERO CENTRO-ALFREDO FIORINI TERRACINA	PRESIDIO OSPEDALIERO CENTRO	ALFREDO FIORINI TERRACINA	Pubblico	Ospedale a gestione diretta	LAZIO	CENTRO
0752	PRESIDIO OSPEDALIERO CENTRO-SAN GIOVANNI DI DIO FONDI	PRESIDIO OSPEDALIERO CENTRO	SAN GIOVANNI DI DIO FONDI	Pubblico	Ospedale a gestione diretta	LAZIO	CENTRO
0753	PRESIDIO OSPEDALIERO CENTRO-REGINA ELENA PRIVERNO	PRESIDIO OSPEDALIERO CENTRO	REGINA ELENA PRIVERNO	Pubblico	Ospedale a gestione diretta	LAZIO	CENTRO
0754	PRESIDIO OSPEDALIERO SUD-DONO SVIZZERO FORMIA	PRESIDIO OSPEDALIERO SUD	DONO SVIZZERO FORMIA	Pubblico	Ospedale a gestione diretta	LAZIO	CENTRO
0755	CASA DEL SOLE CLINICA TOMMASO COSTA-	CASA DEL SOLE CLINICA TOMMASO COSTA		Privato	Casa di cura privata accreditata	LAZIO	CENTRO
0756	ISTIT CHIR ORTOP TRAUMATOLOGICO-	ISTIT CHIR ORTOP TRAUMATOLOGICO		Privato	Casa di cura privata accreditata	LAZIO	CENTRO
0757	CASA DI CURA SAN MARCO-	CASA DI CURA SAN MARCO		Privato	Casa di cura privata accreditata	LAZIO	CENTRO
0758	ISTITUTO FISIOTERAPICO C.FRANCESCHINI-	ISTITUTO FISIOTERAPICO C.FRANCESCHINI		Privato	Casa di cura privata accreditata	LAZIO	CENTRO
0759	CASA DI CURA CITTA` DI APRILIA-	CASA DI CURA CITTA` DI APRILIA		Privato	Casa di cura privata accreditata	LAZIO	CENTRO
0760	CASA DI CURA 'VILLA SILVANA'-	CASA DI CURA 'VILLA SILVANA'		Privato	Casa di cura privata accreditata	LAZIO	CENTRO	12	21	26
0761	OSPEDALE F. SPAZIANI FROSINONE-	OSPEDALE F. SPAZIANI FROSINONE		Pubblico	Ospedale a gestione diretta	LAZIO	CENTRO
0762	OSPEDALE SAN BENEDETTO ALATRI-	OSPEDALE SAN BENEDETTO ALATRI		Pubblico	Ospedale a gestione diretta	LAZIO	CENTRO
0763	OSPEDALE CIVILE S.S.TRINITA` N.SEDE SORA-	OSPEDALE CIVILE S.S.TRINITA` N.SEDE SORA		Pubblico	Ospedale a gestione diretta	LAZIO	CENTRO
0764	OSPEDALE S. SCOLASTICA CASSINO-	OSPEDALE S. SCOLASTICA CASSINO		Pubblico	Ospedale a gestione diretta	LAZIO	CENTRO
0765	CASA DI CURA PRIV. S. ANNA S.R.L CASSINO-	CASA DI CURA PRIV. S. ANNA S.R.L CASSINO		Privato	Casa di cura privata accreditata	LAZIO	CENTRO	7	8	10	18
0766	VILLA GIOIA CASA DI CURA PRIV. SRL SORA-	VILLA GIOIA CASA DI CURA PRIV. SRL SORA		Privato	Casa di cura privata accreditata	LAZIO	CENTRO	19	28	28	28	28	28	28	28	28	28	28	28	28	29
0767	CASA DI CURA PRIV. VILLA SERENA CASSINO-	CASA DI CURA PRIV. VILLA SERENA CASSINO		Privato	Casa di cura privata accreditata	LAZIO	CENTRO	5	6	8	12	16	19	27
0768	CASA DI CURA PRIV. SANTA TERESA ISOLA L.-	CASA DI CURA PRIV. SANTA TERESA ISOLA L.		Privato	Casa di cura privata accreditata	LAZIO	CENTRO	21
0769	CASA CURA PRIVATA"SAN RAFFAELE" CASSINO-	CASA CURA PRIVATA"SAN RAFFAELE" CASSINO		Privato	Casa di cura privata accreditata	LAZIO	CENTRO
0770	I.N.I. DIV.DISTACCAT CITTA` BIANCA-	I.N.I. DIV.DISTACCAT CITTA` BIANCA		Privato	Casa di cura privata accreditata	LAZIO	CENTRO
0771	OSPEDALE GENERALE SANTO SPIRITO-OSPEDALE SANTO SPIRITO	OSPEDALE GENERALE SANTO SPIRITO	OSPEDALE SANTO SPIRITO	Pubblico	Ospedale a gestione diretta	LAZIO	CENTRO
0772	OSPEDALE GENERALE SANTO SPIRITO-VILLA BETANIA	OSPEDALE GENERALE SANTO SPIRITO	VILLA BETANIA	Pubblico	Ospedale a gestione diretta	LAZIO	CENTRO
0773	OSPEDALE REGIONALE OFTALMICO-	OSPEDALE REGIONALE OFTALMICO		Pubblico	Ospedale a gestione diretta	LAZIO	CENTRO
0774	P.T.P. NUOVO REGINA MARGHERITA-	P.T.P. NUOVO REGINA MARGHERITA		Pubblico	Ospedale a gestione diretta	LAZIO	CENTRO
0775	OSPEDALE SAN PIETRO - FBF-	OSPEDALE SAN PIETRO - FBF		Privato	Ospedale classificato o assimilato ai sensi dell'art. 1, ultimo comma, della Legge 132/1968	LAZIO	CENTRO
0776	OSPEDALE SAN GIOVANNI CALIBITA - FBF-	OSPEDALE SAN GIOVANNI CALIBITA - FBF		Privato	Ospedale classificato o assimilato ai sensi dell'art. 1, ultimo comma, della Legge 132/1968	LAZIO	CENTRO
0777	OSPEDALE SAN CARLO DI NANCY-	OSPEDALE SAN CARLO DI NANCY		Privato	Ospedale classificato o assimilato ai sensi dell'art. 1, ultimo comma, della Legge 132/1968	LAZIO	CENTRO	5
0778	OSP. GEN. DI ZONA 'CRISTO RE'-	OSP. GEN. DI ZONA 'CRISTO RE'		Privato	Ospedale classificato o assimilato ai sensi dell'art. 1, ultimo comma, della Legge 132/1968	LAZIO	CENTRO
0779	CASA DI CURA VILLA DOMELIA S.R.L.-	CASA DI CURA VILLA DOMELIA S.R.L.		Privato	Casa di cura privata accreditata	LAZIO	CENTRO
0780	CASA DI CURA VILLA VALERIA S.R.L.-	CASA DI CURA VILLA VALERIA S.R.L.		Privato	Casa di cura privata accreditata	LAZIO	CENTRO
0781	CASA DI CURA VILLA TIBERIA S.R.L.-	CASA DI CURA VILLA TIBERIA S.R.L.		Privato	Casa di cura privata accreditata	LAZIO	CENTRO	5
0782	CASA DI CURA POLICLINICO ITALIA-	CASA DI CURA POLICLINICO ITALIA		Privato	Casa di cura privata accreditata	LAZIO	CENTRO
0783	CASA DI CURA VILLA BENEDETTA-	CASA DI CURA VILLA BENEDETTA		Privato	Casa di cura privata non accreditata	LAZIO	CENTRO
0784	CASA DI CURA VILLA LUISA-	CASA DI CURA VILLA LUISA		Privato	Casa di cura privata non accreditata	LAZIO	CENTRO
0785	CASA DI CURA SANATRIX-	CASA DI CURA SANATRIX		Privato	Casa di cura privata non accreditata	LAZIO	CENTRO	4	11	13	16	18	21	27
0786	CLINICA PARIOLI srl-	CLINICA PARIOLI srl		Privato	Casa di cura privata non accreditata	LAZIO	CENTRO	20	22	22	30	30	30
0787	CASA DI CURA VILLA AURORA-	CASA DI CURA VILLA AURORA		Privato	Casa di cura privata accreditata	LAZIO	CENTRO
0788	CASA DI CURA N.SIGNORA DELLA MERCEDE-	CASA DI CURA N.SIGNORA DELLA MERCEDE		Privato	Casa di cura privata non accreditata	LAZIO	CENTRO
0789	CASA DI CURA MARCO POLO-	CASA DI CURA MARCO POLO		Privato	Casa di cura privata accreditata	LAZIO	CENTRO
0790	CASA DI CURA ASSUNZIONE DI MARIA SS-	CASA DI CURA ASSUNZIONE DI MARIA SS		Privato	Casa di cura privata non accreditata	LAZIO	CENTRO
0791	CASA DI CURA QUISISANA-	CASA DI CURA QUISISANA		Privato	Casa di cura privata non accreditata	LAZIO	CENTRO	5	12	19	26
0792	CASA DI CURA SANTA FAMIGLIA-	CASA DI CURA SANTA FAMIGLIA		Privato	Casa di cura privata accreditata	LAZIO	CENTRO	4	10	10	26
0793	CASA DI CURA VILLA DEL ROSARIO-	CASA DI CURA VILLA DEL ROSARIO		Privato	Casa di cura privata non accreditata	LAZIO	CENTRO
0794	CASA DI CURA VILLA MAFALDA-	CASA DI CURA VILLA MAFALDA		Privato	Casa di cura privata non accreditata	LAZIO	CENTRO	1	4	5	12	16	19	22	25	28	31
0795	CASA DI CURA SAN DOMENICO-	CASA DI CURA SAN DOMENICO		Privato	Casa di cura privata non accreditata	LAZIO	CENTRO
0796	CASA DI CURA VILLA STUART-	CASA DI CURA VILLA STUART		Privato	Casa di cura privata non accreditata	LAZIO	CENTRO	5	6	7	8	12	13	19	20	23	26	28
0797	CASA DI CURA VILLA MARGHERITA-	CASA DI CURA VILLA MARGHERITA		Privato	Casa di cura privata non accreditata	LAZIO	CENTRO	1	5	5	5	10	14	18
0798	CASA DI CURA SANTO VOLTO-	CASA DI CURA SANTO VOLTO		Privato	Casa di cura privata non accreditata	LAZIO	CENTRO
0799	CLINICA VALLE GIULIA SPA-	CLINICA VALLE GIULIA SPA		Privato	Casa di cura privata non accreditata	LAZIO	CENTRO
0800	CASA DI CURA S.RITA DA CASCIA-	CASA DI CURA S.RITA DA CASCIA		Privato	Casa di cura privata accreditata	LAZIO	CENTRO
0801	CASA DI CURA PIO XI-	CASA DI CURA PIO XI		Privato	Casa di cura privata non accreditata	LAZIO	CENTRO
0802	CASA DI CURA PAIDEIA-	CASA DI CURA PAIDEIA		Privato	Casa di cura privata non accreditata	LAZIO	CENTRO	8	8	10	11	13	16	26	29	31
0803	CASA DI CURA NUOVA VILLA CLAUDIA-	CASA DI CURA NUOVA VILLA CLAUDIA		Privato	Casa di cura privata accreditata	LAZIO	CENTRO	1	2	3	4	5	6	7	8	9	10	12	13	14	16	18	19	20	22	23	24	25	26	27	28	29	30	31
0804	CASA DI CURA SAN FELICIANO-	CASA DI CURA SAN FELICIANO		Privato	Casa di cura privata accreditata	LAZIO	CENTRO
0805	CASA DI CURA MATER DEI-	CASA DI CURA MATER DEI		Privato	Casa di cura privata non accreditata	LAZIO	CENTRO	8	8	10	11	13	14	26	31
0806	CDC ANCELLE FRANCESCANE DEL BUON PASTORE-	CDC ANCELLE FRANCESCANE DEL BUON PASTORE		Privato	Casa di cura privata accreditata	LAZIO	CENTRO
0807	AURELIA HOSPITAL-	AURELIA HOSPITAL		Privato	Casa di cura privata accreditata	LAZIO	CENTRO
0808	CASA DI CURA VILLA SALARIA S.R.L.-	CASA DI CURA VILLA SALARIA S.R.L.		Privato	Casa di cura privata non accreditata	LAZIO	CENTRO
0809	ARS MEDICA SPA-	ARS MEDICA SPA		Privato	Casa di cura privata non accreditata	LAZIO	CENTRO
0810	VILLA FLAMINIA-	VILLA FLAMINIA		Privato	Casa di cura privata non accreditata	LAZIO	CENTRO
0811	CASA DI CURA VILLA S. MARIA DI LEUCA-	CASA DI CURA VILLA S. MARIA DI LEUCA		Privato	Casa di cura privata non accreditata	LAZIO	CENTRO
0812	CASA DI CURA VILLA VERDE-	CASA DI CURA VILLA VERDE		Privato	Casa di cura privata accreditata	LAZIO	CENTRO
0813	CENTRO PER LA SALUTE DELLA DONNA S.ANNA-	CENTRO PER LA SALUTE DELLA DONNA S.ANNA		Pubblico	Ospedale a gestione diretta	LAZIO	CENTRO
0814	PRESIDIO OSPEDALIERO SAN FILIPPO NERI-PRESIDIO SAN FILIPPO NERI	PRESIDIO OSPEDALIERO SAN FILIPPO NERI	PRESIDIO SAN FILIPPO NERI	Pubblico	Ospedale a gestione diretta	LAZIO	CENTRO
0815	PRESIDIO OSPEDALIERO SAN FILIPPO NERI-PRESIDIO CASSIA SANT'ANDREA	PRESIDIO OSPEDALIERO SAN FILIPPO NERI	PRESIDIO CASSIA SANT'ANDREA	Pubblico	Ospedale a gestione diretta	LAZIO	CENTRO
0816	PRESIDIO OSPEDALIERO SAN FILIPPO NERI-SALUS INFIRMORUM	PRESIDIO OSPEDALIERO SAN FILIPPO NERI	SALUS INFIRMORUM	Pubblico	Ospedale a gestione diretta	LAZIO	CENTRO
0817	CASA DI CURA PRIVATA `DON CARLO GNOCCHI`-	CASA DI CURA PRIVATA `DON CARLO GNOCCHI`		Privato	Casa di cura privata accreditata	LAZIO	CENTRO
0818	I.D.I.-	I.D.I.		Privato	IRCCS privato	LAZIO	CENTRO
0819	OSPEDALE S. EUGENIO-OSPEDALE S.EUGENIO	OSPEDALE S. EUGENIO	OSPEDALE S.EUGENIO	Pubblico	Ospedale a gestione diretta	LAZIO	CENTRO
0820	OSPEDALE S. EUGENIO-OSPEDALE CTO.A.ALESINI	OSPEDALE S. EUGENIO	OSPEDALE CTO.A.ALESINI	Pubblico	Ospedale a gestione diretta	LAZIO	CENTRO
0821	MADRE GIUSEPPINA VANNINI-	MADRE GIUSEPPINA VANNINI		Privato	Ospedale classificato o assimilato ai sensi dell'art. 1, ultimo comma, della Legge 132/1968	LAZIO	CENTRO
0822	MADONNA DELLA FIDUCIA-	MADONNA DELLA FIDUCIA		Privato	Casa di cura privata non accreditata	LAZIO	CENTRO	1	5	7	10	12	14	17	22	24	26	28	31
0823	N.C.L. Istituto di Neuroscienze S.R.L.-	N.C.L. Istituto di Neuroscienze S.R.L.		Privato	Casa di cura privata accreditata	LAZIO	CENTRO	4	6	6	8	12	26
0824	CASA DI CURA VILLA FULVIA SRL-	CASA DI CURA VILLA FULVIA SRL		Privato	Casa di cura privata accreditata	LAZIO	CENTRO
0825	CASA DI CURA GUARNIERI SPA-	CASA DI CURA GUARNIERI SPA		Privato	Casa di cura privata accreditata	LAZIO	CENTRO	8	25	27	27
0826	C.D.C. MATER MISERICORDIAE-	C.D.C. MATER MISERICORDIAE		Privato	Casa di cura privata accreditata	LAZIO	CENTRO	2	13	16
0827	CLINICA LATINA-	CLINICA LATINA		Privato	Casa di cura privata accreditata	LAZIO	CENTRO
0828	CONCORDIA HOSPITAL-	CONCORDIA HOSPITAL		Privato	Casa di cura privata accreditata	LAZIO	CENTRO
0829	C.D.C. KAROL WOJTYLA HOSPITAL-	C.D.C. KAROL WOJTYLA HOSPITAL		Privato	Casa di cura privata accreditata	LAZIO	CENTRO
0830	C.D.C. FABIA MATER-	C.D.C. FABIA MATER		Privato	Casa di cura privata accreditata	LAZIO	CENTRO	14	14
0831	POLICLINICO CASILINO-	POLICLINICO CASILINO		Privato	Istituto qualificato presidio della U.S.L.	LAZIO	CENTRO	5	15	20	27
0832	CASA DI CURA NUOVA ITOR-	CASA DI CURA NUOVA ITOR		Privato	Casa di cura privata accreditata	LAZIO	CENTRO
0833	NUOVA CLINICA ANNUNZIATELLA-	NUOVA CLINICA ANNUNZIATELLA		Privato	Casa di cura privata accreditata	LAZIO	CENTRO
0834	C.D.C. VILLA ANNA MARIA-	C.D.C. VILLA ANNA MARIA		Privato	Casa di cura privata non accreditata	LAZIO	CENTRO
0835	ROME AMERICAN HOSPITAL-	ROME AMERICAN HOSPITAL		Privato	Casa di cura privata non accreditata	LAZIO	CENTRO	4	8	10	11	13	13	15	18	21	27
0836	OSPEDALE SANDRO PERTINI-	OSPEDALE SANDRO PERTINI		Pubblico	Ospedale a gestione diretta	LAZIO	CENTRO
0837	CASA DI CURA SAN LUCA DOLOMITI SRL-	CASA DI CURA SAN LUCA DOLOMITI SRL		Privato	Casa di cura privata accreditata	LAZIO	CENTRO
0838	OSPEDALE G. B. GRASSI-	OSPEDALE G. B. GRASSI		Pubblico	Ospedale a gestione diretta	LAZIO	CENTRO
0839	CENTRO PARAPLEGICI OSTIA ' Gennaro Di Ro-	CENTRO PARAPLEGICI OSTIA ' Gennaro Di Ro		Pubblico	Ospedale a gestione diretta	LAZIO	CENTRO
0840	OSPEDALE ISRAELITICO-	OSPEDALE ISRAELITICO		Privato	Ospedale classificato o assimilato ai sensi dell'art. 1, ultimo comma, della Legge 132/1968	LAZIO	CENTRO	1	4	8	11	12	12	14	15	18	20	21	22	24	25	26	27	28	28
0841	PRESIDIO OSPEDALIERO ' LUIGI DI LIEGRO '-	PRESIDIO OSPEDALIERO ' LUIGI DI LIEGRO '		Privato	Istituto qualificato presidio della U.S.L.	LAZIO	CENTRO
0842	CASA DI CURA VILLA PIA-	CASA DI CURA VILLA PIA		Privato	Casa di cura privata accreditata	LAZIO	CENTRO	4	4	10	12	19	21	22	26	28	29
0843	CASA DI CURA VILLA SANDRA-	CASA DI CURA VILLA SANDRA		Privato	Casa di cura privata accreditata	LAZIO	CENTRO	5	20	21
0844	CASA DI CURA SALVATOR MUNDI-	CASA DI CURA SALVATOR MUNDI		Privato	Casa di cura privata non accreditata	LAZIO	CENTRO	1	4	5	5	6	7	11	12	13	19	20	27
0845	OSPEDALE SAN GIOVANNI BATTISTA-ACISMOM-	OSPEDALE SAN GIOVANNI BATTISTA-ACISMOM		Privato	Ospedale classificato o assimilato ai sensi dell'art. 1, ultimo comma, della Legge 132/1968	LAZIO	CENTRO
0846	CASA DI CURA CITTA` DI ROMA-	CASA DI CURA CITTA` DI ROMA		Privato	Casa di cura privata accreditata	LAZIO	CENTRO
0847	EUROPEAN HOSPITAL-	EUROPEAN HOSPITAL		Privato	Casa di cura privata accreditata	LAZIO	CENTRO	5	5	10	21	21	21	21	21	21	21
0848	CASA DI CURA MERRY HOUSE/C.GERIATRICO RO-	CASA DI CURA MERRY HOUSE/C.GERIATRICO RO		Privato	Casa di cura privata accreditata	LAZIO	CENTRO
0849	CASA DI CURA VILLA MARIA IMMACOLATA-	CASA DI CURA VILLA MARIA IMMACOLATA		Privato	Casa di cura privata accreditata	LAZIO	CENTRO
0850	C. DI C. 'ISTITUTO CLINICO CARDIOLOGICO'-	C. DI C. 'ISTITUTO CLINICO CARDIOLOGICO'		Privato	Casa di cura privata non accreditata	LAZIO	CENTRO
0851	CASA DI CURA S. RAFFAELE PORTUENSE-	CASA DI CURA S. RAFFAELE PORTUENSE		Privato	Casa di cura privata accreditata	LAZIO	CENTRO
0852	OSPEDALE SAN PAOLO-	OSPEDALE SAN PAOLO		Pubblico	Ospedale a gestione diretta	LAZIO	CENTRO
0853	OSPEDALE PADRE PIO DI BRACCIANO-	OSPEDALE PADRE PIO DI BRACCIANO		Pubblico	Ospedale a gestione diretta	LAZIO	CENTRO
0854	CASA DI CURA SILIGATO-	CASA DI CURA SILIGATO		Privato	Casa di cura privata accreditata	LAZIO	CENTRO
0855	SANTO VOLTO-	SANTO VOLTO		Privato	Casa di cura privata accreditata	LAZIO	CENTRO
0856	OSPEDALE L.PARODI DELFINO-	OSPEDALE L.PARODI DELFINO		Pubblico	Ospedale a gestione diretta	LAZIO	CENTRO
0857	0SPEDALE SS. GONFALONE-	0SPEDALE SS. GONFALONE		Pubblico	Ospedale a gestione diretta	LAZIO	CENTRO
0858	0SPEDALE CIVILE CONIUGI BERNARDINI-	0SPEDALE CIVILE CONIUGI BERNARDINI		Pubblico	Ospedale a gestione diretta	LAZIO	CENTRO
0859	OSPEDALE A. ANGELUCCI-	OSPEDALE A. ANGELUCCI		Pubblico	Ospedale a gestione diretta	LAZIO	CENTRO
0860	OSPEDALE S. GIOVANNI EVANGELISTA(TIVOLI)-	OSPEDALE S. GIOVANNI EVANGELISTA(TIVOLI)		Pubblico	Ospedale a gestione diretta	LAZIO	CENTRO
0861	I.N.I. Srl Divisione Medicus Hotel-	I.N.I. Srl Divisione Medicus Hotel		Privato	Casa di cura privata accreditata	LAZIO	CENTRO
0862	I.N.I. Srl Divisione Villa Dante-	I.N.I. Srl Divisione Villa Dante		Privato	Casa di cura privata accreditata	LAZIO	CENTRO
0863	Nomentana Hospital srl-	Nomentana Hospital srl		Privato	Casa di cura privata accreditata	LAZIO	CENTRO
0864	Casa di Cura Villa Luana-	Casa di Cura Villa Luana		Privato	Casa di cura privata accreditata	LAZIO	CENTRO
0865	OSP. VILLA ALBANI ANZIO-	OSP. VILLA ALBANI ANZIO		Pubblico	Ospedale a gestione diretta	LAZIO	CENTRO
0866	OSP. ANZIO-NETTUNO-	OSP. ANZIO-NETTUNO		Pubblico	Ospedale a gestione diretta	LAZIO	CENTRO
0867	OSP.RIUNITI ALBANO-GENZANO-OSPEDALE SAN GIUSEPPE ALBANO L.	OSP.RIUNITI ALBANO-GENZANO	OSPEDALE SAN GIUSEPPE ALBANO L.	Pubblico	Ospedale a gestione diretta	LAZIO	CENTRO
0868	OSP.RIUNITI ALBANO-GENZANO-OSPEDALE E. DE SANTIS GENZANO	OSP.RIUNITI ALBANO-GENZANO	OSPEDALE E. DE SANTIS GENZANO	Pubblico	Ospedale a gestione diretta	LAZIO	CENTRO
0869	OSP. S.SEBASTIANO FRASCATI-	OSP. S.SEBASTIANO FRASCATI		Pubblico	Ospedale a gestione diretta	LAZIO	CENTRO
0870	OSP. S.GIUSEPPE MARINO-	OSP. S.GIUSEPPE MARINO		Pubblico	Ospedale a gestione diretta	LAZIO	CENTRO
0871	OSP.'PAOLO COLOMBO' VELLETRI-	OSP.'PAOLO COLOMBO' VELLETRI		Pubblico	Ospedale a gestione diretta	LAZIO	CENTRO
0872	OSP. ARICCIA-	OSP. ARICCIA		Pubblico	Ospedale a gestione diretta	LAZIO	CENTRO
0873	OSP. REGINA APOSTOLORUM ALBANO-	OSP. REGINA APOSTOLORUM ALBANO		Privato	Ospedale classificato o assimilato ai sensi dell'art. 1, ultimo comma, della Legge 132/1968	LAZIO	CENTRO
0874	VILLA DELLE QUERCE-POLIGEST-	VILLA DELLE QUERCE-POLIGEST		Privato	Casa di cura privata accreditata	LAZIO	CENTRO
0875	C.D.C. MADONNA DELLE GRAZIE-	C.D.C. MADONNA DELLE GRAZIE		Privato	Casa di cura privata accreditata	LAZIO	CENTRO
0876	C.D.C. SAN RAFFAELE ROCCA DI PAPA-	C.D.C. SAN RAFFAELE ROCCA DI PAPA		Privato	Casa di cura privata accreditata	LAZIO	CENTRO
0877	C.D.C. VILLA DEI PINI-MERINVEST-	C.D.C. VILLA DEI PINI-MERINVEST		Privato	Casa di cura privata accreditata	LAZIO	CENTRO
0878	CASA DI CURA S.ANNA POMEZIA-	CASA DI CURA S.ANNA POMEZIA		Privato	Casa di cura privata accreditata	LAZIO	CENTRO
0879	C.D.C. I.N.I. SRL-	C.D.C. I.N.I. SRL		Privato	Casa di cura privata accreditata	LAZIO	CENTRO
0880	C.d.C San Raffaele Montecompatri-	C.d.C San Raffaele Montecompatri		Privato	Casa di cura privata accreditata	LAZIO	CENTRO
0881	AZ.OSP.SAN CAMILLO-FORLANINI-	AZ.OSP.SAN CAMILLO-FORLANINI		Pubblico	Azienda Ospedaliera	LAZIO	CENTRO	1	1	2	2	2	2	2	3	3	3	3	4	4	4	4	5	5	5	5	6	6	6	6	7	7	7	8	8	9	9	10	10	10	11	11	11	12	12	12	12	12	12
0882	AZIENDA OSP. S.GIOVANNI/ADDOLORATA ROMA-	AZIENDA OSP. S.GIOVANNI/ADDOLORATA ROMA		Pubblico	Azienda Ospedaliera	LAZIO	CENTRO
0883	OSPEDALE PEDIATRICO BAMBINO GESU`-OSPEDALE PEDIATRICO BAMBINO GESU`	OSPEDALE PEDIATRICO BAMBINO GESU`	OSPEDALE PEDIATRICO BAMBINO GESU`	Privato	IRCCS privato	LAZIO	CENTRO	1	4	4	4	5	5	5	6	6	7	7	7	8	8	9	10	11	11	11	11	12	12	12	13	14	15	15	15	16	17	18	18	18	19	19	20	20	20	21	21	22	22
0886	POLICLINICO A. GEMELLI E C.I.C.-POLICLINICO UNIVERSITARIO A. GEMELLI	POLICLINICO A. GEMELLI E C.I.C.	POLICLINICO UNIVERSITARIO A. GEMELLI	Privato	Policlinico universitario privato	LAZIO	CENTRO	2	2	4	4	5	6	7	8	8	9	11	12	12	13	13	14	14	15	18	18	19	20	20	21	21	22	22	25	25	27	27	28	28	29	29	30
0888	POLICLINICO U. I-	POLICLINICO U. I		Pubblico	Azienda Ospedaliera universitaria integrata con il Servizio Sanitario Nazionale	LAZIO	CENTRO
0889	ISTITUTI FISIOTERAPICI OSPITALIERI-IFO - ISTITUTO REGINA ELENA	ISTITUTI FISIOTERAPICI OSPITALIERI	IFO - ISTITUTO REGINA ELENA	Pubblico	IRCCS pubblico	LAZIO	CENTRO	1	3	4	5	5	5	5	5	6	6	7	7	7	8	9	9	10	11	11	12	12	13	13	13	14	14	14	15	15	17	17	18	18	19	19	20	20	20	21	22	22	22
0891	I.R.C.C.S. S. LUCIA-	I.R.C.C.S. S. LUCIA		Privato	IRCCS fondazione	LAZIO	CENTRO
0892	IRCCS SAN RAFFAELE PISANA-	IRCCS SAN RAFFAELE PISANA		Privato	IRCCS privato	LAZIO	CENTRO	1	1	1	5	6	7	7	8	9	10	12	12	14	15	18	18	18	20	21	27	29	30
0893	POLICL. UNIV. CAMPUS BIO MEDICO-	POLICL. UNIV. CAMPUS BIO MEDICO		Privato	Policlinico universitario privato	LAZIO	CENTRO
0894	INMI 'L.SPALLANZANI' - IRCCS-	INMI 'L.SPALLANZANI' - IRCCS		Pubblico	IRCCS pubblico	LAZIO	CENTRO	1	1	2	3	4	5	5	6	6	6	7	8	8	8	9	9	10	10	11	12	12	12	13	13	13	13	13	14	14	14	15	16	16	17	17	18	18	19	20	20	21	22
0895	AZIENDA OSPEDALIERA SANT`ANDREA-	AZIENDA OSPEDALIERA SANT`ANDREA		Pubblico	Azienda Ospedaliera integrata con l'Università	LAZIO	CENTRO
0896	AZ. OSP. UNIV. POLICLINICO TOR VERGATA-	AZ. OSP. UNIV. POLICLINICO TOR VERGATA		Pubblico	Azienda Ospedaliera integrata con l'Università	LAZIO	CENTRO	1	2	2	3	3	4	5	5	6	7	7	7	8	10	11	11	12	12	13	13	19	22	22	22	25	25	28
0897	OSPEDALE SAN SALVATORE-	OSPEDALE SAN SALVATORE		Pubblico	Ospedale a gestione diretta	ABRUZZO	SUD
0898	PO SULMONA ' DELL' ANNUNZIATA'-	PO SULMONA ' DELL' ANNUNZIATA'		Pubblico	Ospedale a gestione diretta	ABRUZZO	SUD
0899	PO AVEZZANO 'S. FILIPPO E NICOLA'-	PO AVEZZANO 'S. FILIPPO E NICOLA'		Pubblico	Ospedale a gestione diretta	ABRUZZO	SUD
0900	Presidio Ospedaliero 'Castel Di Sangro'-	Presidio Ospedaliero 'Castel Di Sangro'		Pubblico	Ospedale a gestione diretta	ABRUZZO	SUD
0901	PO TAGLIACOZZO ' UMBERTO I'-	PO TAGLIACOZZO ' UMBERTO I'		Pubblico	Ospedale a gestione diretta	ABRUZZO	SUD
0902	CASA DI CURA 'DI LORENZO'-	CASA DI CURA 'DI LORENZO'		Privato	Casa di cura privata accreditata	ABRUZZO	SUD	24
0903	Casa di Cura Privata L'Immacolata-	Casa di Cura Privata L'Immacolata		Privato	Casa di cura privata accreditata	ABRUZZO	SUD	1	4	10	10	12	13	17
0904	CASA DI CURA 'S RAFFAELE SPA'-	CASA DI CURA 'S RAFFAELE SPA'		Privato	Casa di cura privata accreditata	ABRUZZO	SUD
0905	CASA DI CURA I.N.I. CANISTRO-	CASA DI CURA I.N.I. CANISTRO		Privato	Casa di cura privata accreditata	ABRUZZO	SUD
0906	CASA DI CURA PRIVATA VILLA LETIZIA-	CASA DI CURA PRIVATA VILLA LETIZIA		Privato	Casa di cura privata accreditata	ABRUZZO	SUD
0907	NOVA SALUS SRL-	NOVA SALUS SRL		Privato	Casa di cura privata accreditata	ABRUZZO	SUD
0908	P.O. CLINICIZZ. 'SS. ANNUNZIATA' CHIETI-	P.O. CLINICIZZ. 'SS. ANNUNZIATA' CHIETI		Pubblico	Ospedale a gestione diretta	ABRUZZO	SUD
0909	P.O. LANCIANO Renzetti-	P.O. LANCIANO Renzetti		Pubblico	Ospedale a gestione diretta	ABRUZZO	SUD
0910	P.O. VASTO S.Pio da Pietralcina-	P.O. VASTO S.Pio da Pietralcina		Pubblico	Ospedale a gestione diretta	ABRUZZO	SUD
0911	P.O. ATESSA 'SAN CAMILLO DE LELLIS'-	P.O. ATESSA 'SAN CAMILLO DE LELLIS'		Pubblico	Ospedale a gestione diretta	ABRUZZO	SUD
0912	P.O. 'G. BERNABEO' ORTONA-	P.O. 'G. BERNABEO' ORTONA		Pubblico	Ospedale a gestione diretta	ABRUZZO	SUD
0913	CASA DI CURA PRIVATA 'DOTT. SPATOCCO'-	CASA DI CURA PRIVATA 'DOTT. SPATOCCO'		Privato	Casa di cura privata accreditata	ABRUZZO	SUD
0914	CASA DI CURA S. FRANCESCO-	CASA DI CURA S. FRANCESCO		Privato	Casa di cura privata accreditata	ABRUZZO	SUD
0915	P.O. 'SPIRITO SANTO' PESCARA-	P.O. 'SPIRITO SANTO' PESCARA		Pubblico	Ospedale a gestione diretta	ABRUZZO	SUD
0916	P.O. S. MASSIMO di PENNE-	P.O. S. MASSIMO di PENNE		Pubblico	Ospedale a gestione diretta	ABRUZZO	SUD
0917	P.O.'S.S. TRINITA'' POPOLI-	P.O.'S.S. TRINITA'' POPOLI		Pubblico	Ospedale a gestione diretta	ABRUZZO	SUD
0918	CASA DI CURA PIERANGELI-	CASA DI CURA PIERANGELI		Privato	Casa di cura privata accreditata	ABRUZZO	SUD	4	7	12
0919	CASA di CURA VILLA SERENA-	CASA di CURA VILLA SERENA		Privato	Casa di cura privata accreditata	ABRUZZO	SUD
0920	OSPEDALE MAZZINI-	OSPEDALE MAZZINI		Pubblico	Ospedale a gestione diretta	ABRUZZO	SUD
0921	OSPEDALE MARIA S.S. DELLO SPLENDORE-	OSPEDALE MARIA S.S. DELLO SPLENDORE		Pubblico	Ospedale a gestione diretta	ABRUZZO	SUD
0922	OSPEDALE SAN LIBERATORE DI ATRI (TE)-	OSPEDALE SAN LIBERATORE DI ATRI (TE)		Pubblico	Ospedale a gestione diretta	ABRUZZO	SUD	5	7	12	13	14
0923	OSPEDALE DELLA VAL VIBRATA-	OSPEDALE DELLA VAL VIBRATA		Pubblico	Ospedale a gestione diretta	ABRUZZO	SUD
0924	PRESIDIO OSPEDALIERO 'A.CARDARELLI'-	PRESIDIO OSPEDALIERO 'A.CARDARELLI'		Pubblico	Ospedale a gestione diretta	MOLISE	SUD
0925	COMPLESSO OSPEDALIERO 'S TIMOTEO- TERMOL-OSPEDALE S. TIMOTEO- TERMOLI	COMPLESSO OSPEDALIERO 'S TIMOTEO- TERMOL	OSPEDALE S. TIMOTEO- TERMOLI	Pubblico	Ospedale a gestione diretta	MOLISE	SUD
0926	COMPLESSO OSPEDALIERO 'S TIMOTEO- TERMOL-OSPEDALE G. VIETRI- LARINO	COMPLESSO OSPEDALIERO 'S TIMOTEO- TERMOL	OSPEDALE G. VIETRI- LARINO	Pubblico	Ospedale a gestione diretta	MOLISE	SUD
0927	COMPLESSO OSPEDALIERO ISERNIA-OSPEDALE VENEZIALE- ISERNIA	COMPLESSO OSPEDALIERO ISERNIA	OSPEDALE VENEZIALE- ISERNIA	Pubblico	Ospedale a gestione diretta	MOLISE	SUD
0928	COMPLESSO OSPEDALIERO ISERNIA-OSPEDALE CARACCIOLO AGNONE	COMPLESSO OSPEDALIERO ISERNIA	OSPEDALE CARACCIOLO AGNONE	Pubblico	Ospedale a gestione diretta	MOLISE	SUD
0929	COMPLESSO OSPEDALIERO ISERNIA-OSPEDALE SS. ROSARIO - VENAFRO	COMPLESSO OSPEDALIERO ISERNIA	OSPEDALE SS. ROSARIO - VENAFRO	Pubblico	Ospedale a gestione diretta	MOLISE	SUD
0930	CASA DI CURA VILLA MARIA SRL-	CASA DI CURA VILLA MARIA SRL		Privato	Casa di cura privata accreditata	MOLISE	SUD
0931	CASA DI CURA PRIVATA VILLA ESTHER s.r.l.-	CASA DI CURA PRIVATA VILLA ESTHER s.r.l.		Privato	Casa di cura privata accreditata	MOLISE	SUD
0932	FONDAZIONE GIOVANNI PAOLO II-	FONDAZIONE GIOVANNI PAOLO II		Privato	Ente di ricerca	MOLISE	SUD
0933	GEA MEDICA IST. EUROPEO di RIABILITAZION-	GEA MEDICA IST. EUROPEO di RIABILITAZION		Privato	Casa di cura privata accreditata	MOLISE	SUD
0934	NEUROMED I.R.C.C.S.-	NEUROMED I.R.C.C.S.		Privato	IRCCS privato	MOLISE	SUD	2	3	4	5	5	5	6	7	8	9	11	12	13	13	13	14	15	16	17	17	18	18	19	19	20	20	22	22	24	26	27	27
0935	OSPEDALE LANDOLFI SOLOFRA-	OSPEDALE LANDOLFI SOLOFRA		Pubblico	Ospedale a gestione diretta	CAMPANIA	SUD
0936	OSPEDALE ARIANO IRPINO-	OSPEDALE ARIANO IRPINO		Pubblico	Ospedale a gestione diretta	CAMPANIA	SUD
0937	CASA DI CURA VILLA ESTHER-	CASA DI CURA VILLA ESTHER		Privato	Casa di cura privata accreditata	CAMPANIA	SUD
0938	CASA DI CURA VILLA MARIA-	CASA DI CURA VILLA MARIA		Privato	Casa di cura privata accreditata	CAMPANIA	SUD
0939	CASA DI CURA S.RITA-	CASA DI CURA S.RITA		Privato	Casa di cura privata accreditata	CAMPANIA	SUD
0940	CASA DI CURA VILLA MARIA-	CASA DI CURA VILLA MARIA		Privato	Casa di cura privata accreditata	CAMPANIA	SUD
0941	CASA DI CURA VILLA DEI PINI-	CASA DI CURA VILLA DEI PINI		Privato	Casa di cura privata accreditata	CAMPANIA	SUD
0942	CASA DI CURA MONTEVERGINE-	CASA DI CURA MONTEVERGINE		Privato	Casa di cura privata accreditata	CAMPANIA	SUD	1	10	15	29
0943	CASA DI CURA VILLA DEI PLATANI-	CASA DI CURA VILLA DEI PLATANI		Privato	Casa di cura privata accreditata	CAMPANIA	SUD	6	6	8	12	15	15	20	21	28
0944	OSPEDALE S.ANGELO DEI LOMBARDI-OSPEDALE S.ANGELO DEI LOMBARDI	OSPEDALE S.ANGELO DEI LOMBARDI	OSPEDALE S.ANGELO DEI LOMBARDI	Pubblico	Ospedale a gestione diretta	CAMPANIA	SUD
0945	OSPEDALE S.ANGELO DEI LOMBARDI-P.SP.RIABILITATIVO DON GNOCCHI	OSPEDALE S.ANGELO DEI LOMBARDI	P.SP.RIABILITATIVO DON GNOCCHI	Pubblico	Ospedale a gestione diretta	CAMPANIA	SUD
0946	P.O. S.ALFONSO MARIA DE' LIGUORI-	P.O. S.ALFONSO MARIA DE' LIGUORI		Pubblico	Ospedale a gestione diretta	CAMPANIA	SUD
0947	OSP.SACRO CUORE DI GESU`FATEBENEFRATELLI-	OSP.SACRO CUORE DI GESU`FATEBENEFRATELLI		Privato	Ospedale classificato o assimilato ai sensi dell'art. 1, ultimo comma, della Legge 132/1968	CAMPANIA	SUD
0948	CASA DI CURA GE.P.O.S. SRL-	CASA DI CURA GE.P.O.S. SRL		Privato	Casa di cura privata accreditata	CAMPANIA	SUD	6	7	16	16	18	19	22	23	27	29
0949	CASA DI CURA NUOVA CLINICA S.RITA-	CASA DI CURA NUOVA CLINICA S.RITA		Privato	Casa di cura privata accreditata	CAMPANIA	SUD
0950	CASA DI CURA SAN FRANCESCO-	CASA DI CURA SAN FRANCESCO		Privato	Casa di cura privata accreditata	CAMPANIA	SUD
0951	C.M.R. S.P.A.- CENTRO MED.DIAGN.E RIAB.-	C.M.R. S.P.A.- CENTRO MED.DIAGN.E RIAB.		Privato	Casa di cura privata accreditata	CAMPANIA	SUD
0952	CASA DI CURA VILLA MARGHERITA SRL-	CASA DI CURA VILLA MARGHERITA SRL		Privato	Casa di cura privata accreditata	CAMPANIA	SUD
0953	Istituti Clinici Scient. Maugeri s.p.a.-	Istituti Clinici Scient. Maugeri s.p.a.		Privato	IRCCS privato	CAMPANIA	SUD	4	12	26	26
0954	OSPEDALE SAN GIUSEPPE E MELORIO-	OSPEDALE SAN GIUSEPPE E MELORIO		Pubblico	Ospedale a gestione diretta	CAMPANIA	SUD
0955	PRESIDIO OSPEDALIERO 'SAN ROCCO'-	PRESIDIO OSPEDALIERO 'SAN ROCCO'		Pubblico	Ospedale a gestione diretta	CAMPANIA	SUD
0956	PRESIDIO OSPEDALIERO S.G.MOSCATI AVERSA-	PRESIDIO OSPEDALIERO S.G.MOSCATI AVERSA		Pubblico	Ospedale a gestione diretta	CAMPANIA	SUD
0957	CLINICA SANT`ANNA-	CLINICA SANT`ANNA		Privato	Casa di cura privata accreditata	CAMPANIA	SUD
0958	VILLA DEL SOLE-	VILLA DEL SOLE		Privato	Casa di cura privata accreditata	CAMPANIA	SUD	5	5	12	18
0959	CASA DI CURA VILLA FIORITA-	CASA DI CURA VILLA FIORITA		Privato	Casa di cura privata accreditata	CAMPANIA	SUD	3
0960	CASA DI CURA SAN PAOLO-	CASA DI CURA SAN PAOLO		Privato	Casa di cura privata accreditata	CAMPANIA	SUD	2	7	25
0961	CASA DI CURA 'VILLA FIORITA' SPA-	CASA DI CURA 'VILLA FIORITA' SPA		Privato	Casa di cura privata accreditata	CAMPANIA	SUD	1	4	5	6	13	13	14	14	15	25	28	30
0962	CLINICA SAN MICHELE-	CLINICA SAN MICHELE		Privato	Casa di cura privata accreditata	CAMPANIA	SUD	5	11	16	22	25	26	28	29	31
0963	CASA DI CURA PINETA GRANDE-	CASA DI CURA PINETA GRANDE		Privato	Casa di cura privata accreditata	CAMPANIA	SUD	1	8	10	12	16	24	29	31
0964	MINERVA S.P.A. SANTA MARIA DELLA SALUTE-	MINERVA S.P.A. SANTA MARIA DELLA SALUTE		Privato	Casa di cura privata accreditata	CAMPANIA	SUD
0965	VILLA DEI PINI-	VILLA DEI PINI		Privato	Casa di cura privata accreditata	CAMPANIA	SUD	1	2	9	10	12	14	15	15	15	18	21	25	28	31
0966	CASA DI CURA VILLA ORTENSIA-	CASA DI CURA VILLA ORTENSIA		Privato	Casa di cura privata accreditata	CAMPANIA	SUD
0967	VILLA DEGLI ULIVI-	VILLA DEGLI ULIVI		Privato	Casa di cura privata accreditata	CAMPANIA	SUD
0968	VILLA DELLE MAGNOLIE-	VILLA DELLE MAGNOLIE		Privato	Casa di cura privata accreditata	CAMPANIA	SUD	1
0969	CLINICA PADRE PIO S.r.l.-	CLINICA PADRE PIO S.r.l.		Privato	Casa di cura privata accreditata	CAMPANIA	SUD
0970	PRESIDIO OSPEDALIERO MADDALONI-	PRESIDIO OSPEDALIERO MADDALONI		Pubblico	Ospedale a gestione diretta	CAMPANIA	SUD
0971	PRESIDIO OSPEDALIERO MARCIANISE-	PRESIDIO OSPEDALIERO MARCIANISE		Pubblico	Ospedale a gestione diretta	CAMPANIA	SUD
0972	PRESIDIO OSPEDALIERO S.FELICE A CANCELLO-	PRESIDIO OSPEDALIERO S.FELICE A CANCELLO		Pubblico	Ospedale a gestione diretta	CAMPANIA	SUD
0973	PRESIDIO OSPEDALIERO PIEDIMONTE MATESE-	PRESIDIO OSPEDALIERO PIEDIMONTE MATESE		Pubblico	Ospedale a gestione diretta	CAMPANIA	SUD
0974	CASA DI CURA OSPEDALE FATEBENEFRATELLI-	CASA DI CURA OSPEDALE FATEBENEFRATELLI		Privato	Ospedale classificato o assimilato ai sensi dell'art. 1, ultimo comma, della Legge 132/1968	CAMPANIA	SUD
0975	CASA DI CURA OSP. INTERNAZIONALE-	CASA DI CURA OSP. INTERNAZIONALE		Privato	Casa di cura privata accreditata	CAMPANIA	SUD
0976	ALMA MATER S.p.A. 'Villa Camaldoli'-	ALMA MATER S.p.A. 'Villa Camaldoli'		Privato	Casa di cura privata accreditata	CAMPANIA	SUD
0977	CASA DI CURA VILLA ANGELA-	CASA DI CURA VILLA ANGELA		Privato	Casa di cura privata accreditata	CAMPANIA	SUD	13	19
0978	CASA DI CURA CLINIC CENTER S.p.A.-	CASA DI CURA CLINIC CENTER S.p.A.		Privato	Casa di cura privata accreditata	CAMPANIA	SUD	10	15	27	31
0979	HERMITAGE CAPODIMONTE S.p.A.-	HERMITAGE CAPODIMONTE S.p.A.		Privato	Casa di cura privata accreditata	CAMPANIA	SUD
0980	CASA DI CURA VILLA DELLE QUERCE-	CASA DI CURA VILLA DELLE QUERCE		Privato	Casa di cura privata accreditata	CAMPANIA	SUD	1	2	3	4	5	6	7	8	9	10	10	11	13	14	15	16	17	18	19	20	21	22	23	24	25	26	27	28	29	30	31
0981	CASA DI CURA RUESH S.p.A.-	CASA DI CURA RUESH S.p.A.		Privato	Casa di cura privata non accreditata	CAMPANIA	SUD	1	2	8	8	9	10	17
0982	CLINICA VESUVIO S.R.L.-	CLINICA VESUVIO S.R.L.		Privato	Casa di cura privata accreditata	CAMPANIA	SUD	2	2	2	5	5	6
0983	CLINICA MEDITERRANEA S.p.A.-	CLINICA MEDITERRANEA S.p.A.		Privato	Casa di cura privata accreditata	CAMPANIA	SUD	5	7	12	13	22	26
0984	CLINICA SANTA PATRIZIA-	CLINICA SANTA PATRIZIA		Privato	Casa di cura privata accreditata	CAMPANIA	SUD
0985	CASA DI CURA VILLA CINZIA-	CASA DI CURA VILLA CINZIA		Privato	Casa di cura privata accreditata	CAMPANIA	SUD
0986	VILLA BIANCA S.p.A.-	VILLA BIANCA S.p.A.		Privato	Casa di cura privata accreditata	CAMPANIA	SUD
0987	CLINICA SANATRIX SPA-	CLINICA SANATRIX SPA		Privato	Casa di cura privata accreditata	CAMPANIA	SUD	25	27
0988	FONDAZIONE EVANGELICA BETANIA-	FONDAZIONE EVANGELICA BETANIA		Privato	Ospedale classificato o assimilato ai sensi dell'art. 1, ultimo comma, della Legge 132/1968	CAMPANIA	SUD	11	11	28
0989	PRESIDIO OSPEDALIERO NAPOLI EST-PO SAN GIOVANNI BOSCO	PRESIDIO OSPEDALIERO NAPOLI EST	PO SAN GIOVANNI BOSCO	Pubblico	Ospedale a gestione diretta	CAMPANIA	SUD
0990	PRESIDIO OSPEDALIERO NAPOLI EST-PO LORETO MARE	PRESIDIO OSPEDALIERO NAPOLI EST	PO LORETO MARE	Pubblico	Ospedale a gestione diretta	CAMPANIA	SUD
0991	PRESIDIO OSPEDALIERO NAPOLI EST-PO ASCALESI	PRESIDIO OSPEDALIERO NAPOLI EST	PO ASCALESI	Pubblico	Ospedale a gestione diretta	CAMPANIA	SUD
0992	PRESIDIO OSPEDALIERO NAPOLI EST-PRESDIO SANITARIO INTERMEDIO NAPOLI EST	PRESIDIO OSPEDALIERO NAPOLI EST	PRESDIO SANITARIO INTERMEDIO NAPOLI EST	Pubblico	Ospedale a gestione diretta	CAMPANIA	SUD
0993	PRESIDIO OSPEDALIERO NAPOLI OVEST-PO SAN PAOLO	PRESIDIO OSPEDALIERO NAPOLI OVEST	PO SAN PAOLO	Pubblico	Ospedale a gestione diretta	CAMPANIA	SUD
0994	PRESIDIO OSPEDALIERO NAPOLI OVEST-PO DEI PELLEGRINI	PRESIDIO OSPEDALIERO NAPOLI OVEST	PO DEI PELLEGRINI	Pubblico	Ospedale a gestione diretta	CAMPANIA	SUD	8
0995	PRESIDIO OSPEDALIERO NAPOLI OVEST-PO SAN GENNARO	PRESIDIO OSPEDALIERO NAPOLI OVEST	PO SAN GENNARO	Pubblico	Ospedale a gestione diretta	CAMPANIA	SUD
0996	PRESIDIO OSPEDALIERO NAPOLI OVEST-PO SMDP INCURABILI	PRESIDIO OSPEDALIERO NAPOLI OVEST	PO SMDP INCURABILI	Pubblico	Ospedale a gestione diretta	CAMPANIA	SUD
0997	PRESIDIO OSPEDALIERO NAPOLI OVEST-PO Capilupi CAPRI	PRESIDIO OSPEDALIERO NAPOLI OVEST	PO Capilupi CAPRI	Pubblico	Ospedale a gestione diretta	CAMPANIA	SUD
0998	OSPEDALE CIVILE S. GIOVANNI DI DIO-	OSPEDALE CIVILE S. GIOVANNI DI DIO		Pubblico	Ospedale a gestione diretta	CAMPANIA	SUD
0999	OSPEDALE SAN GIULIANO-	OSPEDALE SAN GIULIANO		Pubblico	Ospedale a gestione diretta	CAMPANIA	SUD
1000	OSPEDALE RIZZOLI-	OSPEDALE RIZZOLI		Pubblico	Ospedale a gestione diretta	CAMPANIA	SUD
1001	CASA DI CURA VILLA DEI FIORI SRL-	CASA DI CURA VILLA DEI FIORI SRL		Privato	Casa di cura privata accreditata	CAMPANIA	SUD
1002	CASA DI CURA VILLA MAIONE-	CASA DI CURA VILLA MAIONE		Privato	Casa di cura privata accreditata	CAMPANIA	SUD
1003	CASA DI CURA 'CLINICA S.ANTIMO'-	CASA DI CURA 'CLINICA S.ANTIMO'		Privato	Casa di cura privata accreditata	CAMPANIA	SUD
1004	CASA DI CURA VILLA DEI FIORI-	CASA DI CURA VILLA DEI FIORI		Privato	Casa di cura privata accreditata	CAMPANIA	SUD	26	28
1005	ISTITUTO DI CURA MARIA SS.DELLA PIETA`-	ISTITUTO DI CURA MARIA SS.DELLA PIETA`		Privato	Istituto qualificato presidio della U.S.L.	CAMPANIA	SUD
1006	OSP.CIV. GAETANINA SCOTTO-	OSP.CIV. GAETANINA SCOTTO		Pubblico	Ospedale a gestione diretta	CAMPANIA	SUD
1007	OSPEDALE S.M.DELLE GRAZIE-	OSPEDALE S.M.DELLE GRAZIE		Pubblico	Ospedale a gestione diretta	CAMPANIA	SUD
1008	CENTRO HERA SRL ' CLINIC CENTER HERA '-	CENTRO HERA SRL ' CLINIC CENTER HERA '		Privato	Casa di cura privata non accreditata	CAMPANIA	SUD	12	14	20	25	28	30	31
1009	CASA DI CURA ' LA MADONNINA ' SRL-	CASA DI CURA ' LA MADONNINA ' SRL		Privato	Casa di cura privata accreditata	CAMPANIA	SUD
1010	CASA DI CURA ' N.S. DI LOURDES ' SPA-	CASA DI CURA ' N.S. DI LOURDES ' SPA		Privato	Casa di cura privata accreditata	CAMPANIA	SUD
1011	CASA DI CURA S. MARIA LA BRUNA SRL-	CASA DI CURA S. MARIA LA BRUNA SRL		Privato	Casa di cura privata accreditata	CAMPANIA	SUD	1	2	3	4	5	6	7	8	9	10	10	11	13	14	15	16	17	18	19	20	21	22	23	24	25	26	27	28	29	30	31
1012	CASA DI CURA VILLA STABIA-	CASA DI CURA VILLA STABIA		Privato	Casa di cura privata accreditata	CAMPANIA	SUD	10	15	15
1013	S. PAOLO S.P.A. CASA DI CURA VILLA ELISA-	S. PAOLO S.P.A. CASA DI CURA VILLA ELISA		Privato	Casa di cura privata accreditata	CAMPANIA	SUD
1014	CARDIOMED S.p.A.-	CARDIOMED S.p.A.		Privato	Casa di cura privata accreditata	CAMPANIA	SUD
1015	CASA DI CURA MARIA ROSARIA SPA-	CASA DI CURA MARIA ROSARIA SPA		Privato	Casa di cura privata accreditata	CAMPANIA	SUD
1016	STAZIONE CLIMATICA BIANCHI srl-	STAZIONE CLIMATICA BIANCHI srl		Privato	Casa di cura privata accreditata	CAMPANIA	SUD	19	20	20	22	27	30
1017	CASA DI SALUTE S.LUCIA SRL-	CASA DI SALUTE S.LUCIA SRL		Privato	Casa di cura privata accreditata	CAMPANIA	SUD	2	7
1018	CASA DI CURA A.GRIMALDI-	CASA DI CURA A.GRIMALDI		Privato	Casa di cura privata accreditata	CAMPANIA	SUD	6	11	12	14	19	21	25	27	29
1019	IOS - CASA DI CURA ' MELUCCIO' SRL-	IOS - CASA DI CURA ' MELUCCIO' SRL		Privato	Casa di cura privata accreditata	CAMPANIA	SUD
1020	IOS - EX CLINICA ' S. FELICE' SRL-	IOS - EX CLINICA ' S. FELICE' SRL		Privato	Casa di cura privata accreditata	CAMPANIA	SUD	5	6	6	8	12
1021	CASA DI CURA S.MARIA DEL POZZO-	CASA DI CURA S.MARIA DEL POZZO		Privato	Casa di cura privata accreditata	CAMPANIA	SUD	14	15	16	21
1022	OSPEDALI RIUNITI GOLFO VESUVIANO-P.O. MARESCA	OSPEDALI RIUNITI GOLFO VESUVIANO	P.O. MARESCA	Pubblico	Ospedale a gestione diretta	CAMPANIA	SUD
1023	OSPEDALI RIUNITI GOLFO VESUVIANO-P.O. BOSCOTRECASE	OSPEDALI RIUNITI GOLFO VESUVIANO	P.O. BOSCOTRECASE	Pubblico	Ospedale a gestione diretta	CAMPANIA	SUD
1024	OSPEDALI RIUNITI AREA STABIESE-S. LEONARDO	OSPEDALI RIUNITI AREA STABIESE	S. LEONARDO	Pubblico	Ospedale a gestione diretta	CAMPANIA	SUD
1025	OSPEDALI RIUNITI AREA STABIESE-NUOVO GRAGNANO	OSPEDALI RIUNITI AREA STABIESE	NUOVO GRAGNANO	Pubblico	Ospedale a gestione diretta	CAMPANIA	SUD
1026	OSPEDALI RIUNITI PENISOLA SORRENTINA-P.O. S. MARIA DELLA MISERICORDIA	OSPEDALI RIUNITI PENISOLA SORRENTINA	P.O. S. MARIA DELLA MISERICORDIA	Pubblico	Ospedale a gestione diretta	CAMPANIA	SUD
1027	OSPEDALI RIUNITI PENISOLA SORRENTINA-P.O. DE LUCA E ROSSANO	OSPEDALI RIUNITI PENISOLA SORRENTINA	P.O. DE LUCA E ROSSANO	Pubblico	Ospedale a gestione diretta	CAMPANIA	SUD
1028	OSPEDALI RIUNITI AREA NOLANA-OSPEDALI RIUNITI AREA NOLANA PLESSO NOLA	OSPEDALI RIUNITI AREA NOLANA	OSPEDALI RIUNITI AREA NOLANA PLESSO NOLA	Pubblico	Ospedale a gestione diretta	CAMPANIA	SUD
1029	OSPEDALI RIUNITI AREA NOLANA-OSPED RIUNITI AREA NOLANA PLESSO POLLENA	OSPEDALI RIUNITI AREA NOLANA	OSPED RIUNITI AREA NOLANA PLESSO POLLENA	Pubblico	Ospedale a gestione diretta	CAMPANIA	SUD
1030	P.O. UMBERTO I NOCERA INFERIORE-P.O. UMBERTO I NOCERA INFERIORE	P.O. UMBERTO I NOCERA INFERIORE	P.O. UMBERTO I NOCERA INFERIORE	Pubblico	Ospedale a gestione diretta	CAMPANIA	SUD
1031	P.O. UMBERTO I NOCERA INFERIORE-P.O. TORTORA PAGANI	P.O. UMBERTO I NOCERA INFERIORE	P.O. TORTORA PAGANI	Pubblico	Ospedale a gestione diretta	CAMPANIA	SUD
1032	P.O. S. FRANCESCO DASSISI OLIVETO CITRA-	P.O. S. FRANCESCO DASSISI OLIVETO CITRA		Pubblico	Ospedale a gestione diretta	CAMPANIA	SUD
1033	PRESIDIO OSPEDALIERO DI POLLA-S. ARSENIO-	PRESIDIO OSPEDALIERO DI POLLA-S. ARSENIO		Pubblico	Ospedale a gestione diretta	CAMPANIA	SUD
1034	PRESIDIO OSPEDALIERO 'IMMACOLATA' SAPRI-	PRESIDIO OSPEDALIERO 'IMMACOLATA' SAPRI		Pubblico	Ospedale a gestione diretta	CAMPANIA	SUD
1035	P.O. MARIA SS. ADDOLORATA EBOLI-	P.O. MARIA SS. ADDOLORATA EBOLI		Pubblico	Ospedale a gestione diretta	CAMPANIA	SUD
1036	P.O. MARTIRI DI VILLA MALTA SARNO-	P.O. MARTIRI DI VILLA MALTA SARNO		Pubblico	Ospedale a gestione diretta	CAMPANIA	SUD
1037	P.O. MAURO SCARLATO SCAFATI-	P.O. MAURO SCARLATO SCAFATI		Pubblico	Ospedale a gestione diretta	CAMPANIA	SUD
1038	OSPEDALE S.LUCA VALLO LUCANIA-	OSPEDALE S.LUCA VALLO LUCANIA		Pubblico	Ospedale a gestione diretta	CAMPANIA	SUD
1039	P.O. S.M.SPERANZA BATTIPAGLIA-	P.O. S.M.SPERANZA BATTIPAGLIA		Pubblico	Ospedale a gestione diretta	CAMPANIA	SUD
1040	'HYPPOCRATICA S.P.A. CASA DI CURA VILLA-	'HYPPOCRATICA S.P.A. CASA DI CURA VILLA		Privato	Casa di cura privata accreditata	CAMPANIA	SUD
1041	CASA DI CURA PRIVATA MALZONI DI AGROPOLI-	CASA DI CURA PRIVATA MALZONI DI AGROPOLI		Privato	Casa di cura privata accreditata	CAMPANIA	SUD
1042	LA QUIETE - S.R.L.-	LA QUIETE - S.R.L.		Privato	Casa di cura privata accreditata	CAMPANIA	SUD
1043	CASA DI CURA PRIVATA SALUS S.P.A.-	CASA DI CURA PRIVATA SALUS S.P.A.		Privato	Casa di cura privata accreditata	CAMPANIA	SUD	1	2	3	4	5	8	11	12	15	17	18	20	27	27	30
1044	'CENTRO EBOLITANO DI MEDICINA FISICA E R-	'CENTRO EBOLITANO DI MEDICINA FISICA E R		Privato	Casa di cura privata accreditata	CAMPANIA	SUD
1045	'CASA DI CURA PROF.DOTT. LUIGI COBELLIS'-	'CASA DI CURA PROF.DOTT. LUIGI COBELLIS'		Privato	Casa di cura privata accreditata	CAMPANIA	SUD
1046	CASA DI CURA TORTORELLA SPA-	CASA DI CURA TORTORELLA SPA		Privato	Casa di cura privata accreditata	CAMPANIA	SUD	2	5	12	13	14	15	18	19	20	21	22	25
1047	CASA DI CURA VILLA CHIARUGI NOCERA INF.-	CASA DI CURA VILLA CHIARUGI NOCERA INF.		Privato	Casa di cura privata accreditata	CAMPANIA	SUD
1048	OSPEDALE DI ROCCADASPIDE-	OSPEDALE DI ROCCADASPIDE		Pubblico	Ospedale a gestione diretta	CAMPANIA	SUD
1049	SILBA S.P.A. 'G.F.MONTESANO'-	SILBA S.P.A. 'G.F.MONTESANO'		Privato	Casa di cura privata accreditata	CAMPANIA	SUD
1050	AZIENDA OSPEDALIERA 'A. CARDARELLI'-	AZIENDA OSPEDALIERA 'A. CARDARELLI'		Pubblico	Azienda Ospedaliera	CAMPANIA	SUD
1051	A.O.SANTOBONO-PAUSILIPON-OSPEDALE SANTOBONO	A.O.SANTOBONO-PAUSILIPON	OSPEDALE SANTOBONO	Pubblico	Azienda Ospedaliera	CAMPANIA	SUD	1	2	3	3	4	5	6	6	6	7	7	9	9	10	10	12	12	13	14	14	18	19	19	19	21	21	21	26	26	30
1054	A.zienda Ospedaliera dei Colli-Azienda Ospedaliera dei Colli -P Monaldi	A.zienda Ospedaliera dei Colli	Azienda Ospedaliera dei Colli -P Monaldi	Pubblico	Azienda Ospedaliera	CAMPANIA	SUD	6
1057	A.O.OO.RR.S.GIOVANNI DI DIO E RUGGI D`AR-A.O. OO.RR. SANGIOVANNI DI DIO E RUGGI	A.O.OO.RR.S.GIOVANNI DI DIO E RUGGI D`AR	A.O. OO.RR. SANGIOVANNI DI DIO E RUGGI	Pubblico	Azienda Ospedaliera integrata con l'Università	CAMPANIA	SUD
1058	A.O.OO.RR.S.GIOVANNI DI DIO E RUGGI D`AR-OSPEDALE AMICO G. FUCITO	A.O.OO.RR.S.GIOVANNI DI DIO E RUGGI D`AR	OSPEDALE AMICO G. FUCITO	Pubblico	Azienda Ospedaliera integrata con l'Università	CAMPANIA	SUD
1059	A.O.OO.RR.S.GIOVANNI DI DIO E RUGGI D`AR-P.O. G. DA PROCIDA	A.O.OO.RR.S.GIOVANNI DI DIO E RUGGI D`AR	P.O. G. DA PROCIDA	Pubblico	Azienda Ospedaliera integrata con l'Università	CAMPANIA	SUD
1060	A.O.OO.RR.S.GIOVANNI DI DIO E RUGGI D`AR-P.O. S. M. DELL'OLMO	A.O.OO.RR.S.GIOVANNI DI DIO E RUGGI D`AR	P.O. S. M. DELL'OLMO	Pubblico	Azienda Ospedaliera integrata con l'Università	CAMPANIA	SUD
1061	AZIENDA OSPEDALIERA S.G. MOSCATI-	AZIENDA OSPEDALIERA S.G. MOSCATI		Pubblico	Azienda Ospedaliera	CAMPANIA	SUD
1062	AZIENDA OSPEDALE `G.RUMMO`-	AZIENDA OSPEDALE `G.RUMMO`		Pubblico	Azienda Ospedaliera	CAMPANIA	SUD
1063	A.O. SANT'ANNA E SAN SEBASTIANO CASERTA-	A.O. SANT'ANNA E SAN SEBASTIANO CASERTA		Pubblico	Azienda Ospedaliera	CAMPANIA	SUD
1064	AZIENDA OSPEDALIERA UNIVERSITARIA UNICAM-	AZIENDA OSPEDALIERA UNIVERSITARIA UNICAM		Pubblico	Azienda Ospedaliera universitaria integrata con il Servizio Sanitario Nazionale	CAMPANIA	SUD	1	5	5	7	8	10	12	12	16	18	18	19	20	22	23	25	26	27	28	29	30	30
1065	A.O.U. 'FEDERICO II' DI NAPOLI-	A.O.U. 'FEDERICO II' DI NAPOLI		Pubblico	Azienda Ospedaliera universitaria integrata con il Servizio Sanitario Nazionale	CAMPANIA	SUD
1066	ISTITUTO NAZIONALE TUMORI DI NAPOLI-	ISTITUTO NAZIONALE TUMORI DI NAPOLI		Pubblico	IRCCS pubblico	CAMPANIA	SUD	3	6	10	16	16	16	21	28
1067	CASA DI CURA 'SALUS' - BRINDISI-	CASA DI CURA 'SALUS' - BRINDISI		Privato	Casa di cura privata accreditata	PUGLIA	SUD
1068	IRCCS 'E.MEDEA'-	IRCCS 'E.MEDEA'		Privato	IRCCS privato	PUGLIA	SUD
1069	OSPEDALE OSTUNI (FASANO)-OSPEDALE OSTUNI	OSPEDALE OSTUNI (FASANO)	OSPEDALE OSTUNI	Pubblico	Ospedale a gestione diretta	PUGLIA	SUD
1070	OSPEDALE OSTUNI (FASANO)-PLESSO DI FASANO - OSPEDALE OSTUNI	OSPEDALE OSTUNI (FASANO)	PLESSO DI FASANO - OSPEDALE OSTUNI	Pubblico	Ospedale a gestione diretta	PUGLIA	SUD
1071	OSPEDALE FRANCAVILLA FONTANA-	OSPEDALE FRANCAVILLA FONTANA		Pubblico	Ospedale a gestione diretta	PUGLIA	SUD
1072	OSPEDALE BRINDISI 'PERRINO'-OSPEDALE PERRINO BRINDISI	OSPEDALE BRINDISI 'PERRINO'	OSPEDALE PERRINO BRINDISI	Pubblico	Ospedale a gestione diretta	PUGLIA	SUD
1073	OSPEDALE BRINDISI 'PERRINO'-OSPEDALE BRINDISI (PLESSO MESAGNE)	OSPEDALE BRINDISI 'PERRINO'	OSPEDALE BRINDISI (PLESSO MESAGNE)	Pubblico	Ospedale a gestione diretta	PUGLIA	SUD
1074	OSPEDALE BRINDISI 'PERRINO'-OSP.BRINDISI(PLESSO S.PIETRO VERNOTICO)	OSPEDALE BRINDISI 'PERRINO'	OSP.BRINDISI(PLESSO S.PIETRO VERNOTICO)	Pubblico	Ospedale a gestione diretta	PUGLIA	SUD
1075	OSPEDALE BRINDISI 'PERRINO'-OSP.BRINDISI (PLESSO CEGLIE MESSAPICA)	OSPEDALE BRINDISI 'PERRINO'	OSP.BRINDISI (PLESSO CEGLIE MESSAPICA)	Pubblico	Ospedale a gestione diretta	PUGLIA	SUD
1076	OSPEDALE MANDURIA-	OSPEDALE MANDURIA		Pubblico	Ospedale a gestione diretta	PUGLIA	SUD
1077	OSPEDALE MARTINA FRANCA-	OSPEDALE MARTINA FRANCA		Pubblico	Ospedale a gestione diretta	PUGLIA	SUD
1078	CASA DI CURA BERNARDINI-	CASA DI CURA BERNARDINI		Privato	Casa di cura privata accreditata	PUGLIA	SUD	12
1079	CASA DI CURA D'AMORE S.R.L.-	CASA DI CURA D'AMORE S.R.L.		Privato	Casa di cura privata accreditata	PUGLIA	SUD
1080	CASA DI CURA SAN CAMILLO-	CASA DI CURA SAN CAMILLO		Privato	Casa di cura privata accreditata	PUGLIA	SUD
1082	CASA DI CURA VILLA VERDE S.R.L.-	CASA DI CURA VILLA VERDE S.R.L.		Privato	Casa di cura privata accreditata	PUGLIA	SUD
1083	CASA DI CURA VILLA BIANCA S.R.L.-	CASA DI CURA VILLA BIANCA S.R.L.		Privato	Casa di cura privata accreditata	PUGLIA	SUD	5	8	12	15	20
1084	CENTRO MEDICO RIABILITAZIONE ICS MAUGERI-	CENTRO MEDICO RIABILITAZIONE ICS MAUGERI		Privato	Casa di cura privata accreditata	PUGLIA	SUD
1085	FONDAZIONE CITTADELLA DELLA CARITA`-	FONDAZIONE CITTADELLA DELLA CARITA`		Privato	Casa di cura privata accreditata	PUGLIA	SUD
1086	OSPEDALE CASTELLANETA-	OSPEDALE CASTELLANETA		Pubblico	Ospedale a gestione diretta	PUGLIA	SUD
1087	OSPEDALE TARANTO -SS. ANNUNZIATA/MOSCATI-OSPEDALE SS ANNUNZIATA - TARANTO	OSPEDALE TARANTO -SS. ANNUNZIATA/MOSCATI	OSPEDALE SS ANNUNZIATA - TARANTO	Pubblico	Ospedale a gestione diretta	PUGLIA	SUD
1088	OSPEDALE TARANTO -SS. ANNUNZIATA/MOSCATI-OSPEDALE MOSCATI - TARANTO/STATTE	OSPEDALE TARANTO -SS. ANNUNZIATA/MOSCATI	OSPEDALE MOSCATI - TARANTO/STATTE	Pubblico	Ospedale a gestione diretta	PUGLIA	SUD
1089	OSPEDALE GROTTAGLIE-	OSPEDALE GROTTAGLIE		Pubblico	Ospedale a gestione diretta	PUGLIA	SUD
1090	OSPEDALE ANDRIA - 'L. BONOMO'-OSPEDALE ANDRIA	OSPEDALE ANDRIA - 'L. BONOMO'	OSPEDALE ANDRIA	Pubblico	Ospedale a gestione diretta	PUGLIA	SUD
1091	OSPEDALE ANDRIA - 'L. BONOMO'-OSPEDALE ANDRIA (PLESSO CANOSA)	OSPEDALE ANDRIA - 'L. BONOMO'	OSPEDALE ANDRIA (PLESSO CANOSA)	Pubblico	Ospedale a gestione diretta	PUGLIA	SUD
1092	OSPEDALE BARLETTA - 'MONS. R. DIMICCOLI'-	OSPEDALE BARLETTA - 'MONS. R. DIMICCOLI'		Pubblico	Ospedale a gestione diretta	PUGLIA	SUD
1093	OSPEDALE BISCEGLIE-OSPEDALE BISCEGLIE	OSPEDALE BISCEGLIE	OSPEDALE BISCEGLIE	Pubblico	Ospedale a gestione diretta	PUGLIA	SUD
1094	OSPEDALE BISCEGLIE-OSPEDALE BISCEGLIE (PLESSO TRANI)	OSPEDALE BISCEGLIE	OSPEDALE BISCEGLIE (PLESSO TRANI)	Pubblico	Ospedale a gestione diretta	PUGLIA	SUD
1095	CASA DIVINA PROVVIDENZA - BISCEGLIE-	CASA DIVINA PROVVIDENZA - BISCEGLIE		Privato	Casa di cura privata accreditata	PUGLIA	SUD
1096	ENTE ECCL.OSP.GEN.REG.'MIULLI'-	ENTE ECCL.OSP.GEN.REG.'MIULLI'		Privato	Ospedale classificato o assimilato ai sensi dell'art. 1, ultimo comma, della Legge 132/1968	PUGLIA	SUD	7	11	13
1097	CASA DI CURA SANTA MARIA-	CASA DI CURA SANTA MARIA		Privato	Casa di cura privata accreditata	PUGLIA	SUD
1098	MEDICOL S.R.L. - VILLA LUCIA HOSPITAL-	MEDICOL S.R.L. - VILLA LUCIA HOSPITAL		Privato	Casa di cura privata accreditata	PUGLIA	SUD	5
1099	CASA DI CURA ' MONTE IMPERATORE'-	CASA DI CURA ' MONTE IMPERATORE'		Privato	Casa di cura privata accreditata	PUGLIA	SUD
1100	CASA DI CURA ANTHEA-	CASA DI CURA ANTHEA		Privato	Casa di cura privata accreditata	PUGLIA	SUD	1	4	5	7	8	10	11	12	13	18	22	27
1101	C.B.H. MATER DEI HOSPITAL-	C.B.H. MATER DEI HOSPITAL		Privato	Casa di cura privata accreditata	PUGLIA	SUD
1102	OSPEDALE DELLA MURGIA - PERINEI-	OSPEDALE DELLA MURGIA - PERINEI		Pubblico	Ospedale a gestione diretta	PUGLIA	SUD	15
1103	OSPEDALE BARI 'SAN PAOLO'-OSPEDALE SAN PAOLO-BARI	OSPEDALE BARI 'SAN PAOLO'	OSPEDALE SAN PAOLO-BARI	Pubblico	Ospedale a gestione diretta	PUGLIA	SUD
1104	OSPEDALE BARI 'SAN PAOLO'-OSPEDALE SAN PAOLO (PLESSO MOLFETTA)	OSPEDALE BARI 'SAN PAOLO'	OSPEDALE SAN PAOLO (PLESSO MOLFETTA)	Pubblico	Ospedale a gestione diretta	PUGLIA	SUD
1105	OSPEDALE BARI 'SAN PAOLO'-OSPEDALE SAN PAOLO (PLESSO CORATO)	OSPEDALE BARI 'SAN PAOLO'	OSPEDALE SAN PAOLO (PLESSO CORATO)	Pubblico	Ospedale a gestione diretta	PUGLIA	SUD
1106	OSPEDALE BARI 'SAN PAOLO'-OSPEDALE SAN PAOLO (PLESSO TERLIZZI)	OSPEDALE BARI 'SAN PAOLO'	OSPEDALE SAN PAOLO (PLESSO TERLIZZI)	Pubblico	Ospedale a gestione diretta	PUGLIA	SUD
1107	OSPEDALE MONOPOLI-	OSPEDALE MONOPOLI		Pubblico	Ospedale a gestione diretta	PUGLIA	SUD
1108	OSPEDALE PUTIGNANO-	OSPEDALE PUTIGNANO		Pubblico	Ospedale a gestione diretta	PUGLIA	SUD
1109	OSPEDALE BARI 'DI VENERE' (TRIGGIANO)-OSPEDALE DI VENERE - BARI	OSPEDALE BARI 'DI VENERE' (TRIGGIANO)	OSPEDALE DI VENERE - BARI	Pubblico	Ospedale a gestione diretta	PUGLIA	SUD
1110	OSPEDALE BARI 'DI VENERE' (TRIGGIANO)-PLESSO TRIGGIANO-OSPEDALE DI VENERE	OSPEDALE BARI 'DI VENERE' (TRIGGIANO)	PLESSO TRIGGIANO-OSPEDALE DI VENERE	Pubblico	Ospedale a gestione diretta	PUGLIA	SUD
1111	OSPEDALE CERIGNOLA 'G.TATARELLA'-	OSPEDALE CERIGNOLA 'G.TATARELLA'		Pubblico	Ospedale a gestione diretta	PUGLIA	SUD
1112	CASA DI CURA PROF. BRODETTI-	CASA DI CURA PROF. BRODETTI		Privato	Casa di cura privata accreditata	PUGLIA	SUD
1113	CASA DI CURA LEONARDO DE LUCA-	CASA DI CURA LEONARDO DE LUCA		Privato	Casa di cura privata accreditata	PUGLIA	SUD
1114	CASA DI CURA 'S.MICHELE' MANFREDONIA-	CASA DI CURA 'S.MICHELE' MANFREDONIA		Privato	Casa di cura privata accreditata	PUGLIA	SUD
1115	CASA DI CURA 'S.MARIA BAMBINA'-	CASA DI CURA 'S.MARIA BAMBINA'		Privato	Casa di cura privata accreditata	PUGLIA	SUD
1116	OSPEDALE SAN SEVERO - TERESA MASSELLI-OSPEDALE SAN SEVERO	OSPEDALE SAN SEVERO - TERESA MASSELLI	OSPEDALE SAN SEVERO	Pubblico	Ospedale a gestione diretta	PUGLIA	SUD	15
1118	OSPEDALE MANFREDONIA-	OSPEDALE MANFREDONIA		Pubblico	Ospedale a gestione diretta	PUGLIA	SUD
1119	CASE CURA RIUNITE VILLA SERENA-S. FRANCE-	CASE CURA RIUNITE VILLA SERENA-S. FRANCE		Privato	Casa di cura privata accreditata	PUGLIA	SUD
1120	OSPEDALE GALATINA -'CATERINA NOVELLA'-	OSPEDALE GALATINA -'CATERINA NOVELLA'		Pubblico	Ospedale a gestione diretta	PUGLIA	SUD
1121	OSPEDALE GALLIPOLI-'SACRO CUORE DI GESU'-	OSPEDALE GALLIPOLI-'SACRO CUORE DI GESU'		Pubblico	Ospedale a gestione diretta	PUGLIA	SUD
1122	OSPEDALE GENERALE PROV.CARD. G. PANICO-	OSPEDALE GENERALE PROV.CARD. G. PANICO		Privato	Ospedale classificato o assimilato ai sensi dell'art. 1, ultimo comma, della Legge 132/1968	PUGLIA	SUD
1123	CASA DI CURA 'PROF. PETRUCCIANI' S.r.l.-	CASA DI CURA 'PROF. PETRUCCIANI' S.r.l.		Privato	Casa di cura privata accreditata	PUGLIA	SUD
1124	CASA DI CURA VILLA BIANCA-	CASA DI CURA VILLA BIANCA		Privato	Casa di cura privata accreditata	PUGLIA	SUD	15
1125	CASA DI CURA VILLA VERDE-	CASA DI CURA VILLA VERDE		Privato	Casa di cura privata accreditata	PUGLIA	SUD
1126	CASA DI CURA SAN FRANCESCO-	CASA DI CURA SAN FRANCESCO		Privato	Casa di cura privata accreditata	PUGLIA	SUD
1127	CASA DI CURA CITTA DI LECCE-	CASA DI CURA CITTA DI LECCE		Privato	Casa di cura privata accreditata	PUGLIA	SUD	5
1128	CASA DI CURA RIABILITATIVA EUROITALIA-	CASA DI CURA RIABILITATIVA EUROITALIA		Privato	Casa di cura privata accreditata	PUGLIA	SUD
1129	OSPEDALE COPERTINO-	OSPEDALE COPERTINO		Pubblico	Ospedale a gestione diretta	PUGLIA	SUD
1130	OSPEDALE SCORRANO-	OSPEDALE SCORRANO		Pubblico	Ospedale a gestione diretta	PUGLIA	SUD
1131	OSPEDALE CASARANO-	OSPEDALE CASARANO		Pubblico	Ospedale a gestione diretta	PUGLIA	SUD
1132	OSPEDALE LECCE - 'V FAZZI' (SAN CESARIO)-OSPEDALE LECCE 'V FAZZI'	OSPEDALE LECCE - 'V FAZZI' (SAN CESARIO)	OSPEDALE LECCE 'V FAZZI'	Pubblico	Ospedale a gestione diretta	PUGLIA	SUD
1133	OSPEDALE LECCE - 'V FAZZI' (SAN CESARIO)-PLESSO DI SAN CESARIO - OSPEDALE LECCE	OSPEDALE LECCE - 'V FAZZI' (SAN CESARIO)	PLESSO DI SAN CESARIO - OSPEDALE LECCE	Pubblico	Ospedale a gestione diretta	PUGLIA	SUD
1134	ISTITUTO TUMORI GIOVANNI PAOLO II-	ISTITUTO TUMORI GIOVANNI PAOLO II		Pubblico	IRCCS pubblico	PUGLIA	SUD
1135	IRCCS 'SAVERIO DE BELLIS'-	IRCCS 'SAVERIO DE BELLIS'		Pubblico	IRCCS pubblico	PUGLIA	SUD	8	11	12	15	17
1136	OSPEDALE CASA SOLLIEVO DELLA SOFFERENZA-	OSPEDALE CASA SOLLIEVO DELLA SOFFERENZA		Privato	IRCCS fondazione	PUGLIA	SUD	3	4	5	5	5	5	6	6	6	7	7	9	9	18	19	20	21	25	25	26	26	27	27	28	30
1137	ICS MAUGERI SPA SOCIETA' BENEFIT-	ICS MAUGERI SPA SOCIETA' BENEFIT		Privato	IRCCS fondazione	PUGLIA	SUD
1138	AO UNIV. CONS. POLICLINICO BARI-CONSORZIALE POLICLINICO BARI	AO UNIV. CONS. POLICLINICO BARI	CONSORZIALE POLICLINICO BARI	Pubblico	Azienda Ospedaliera universitaria integrata con il Servizio Sanitario Nazionale	PUGLIA	SUD
1140	AO UNIV. 'OO RR FOGGIA'-	AO UNIV. 'OO RR FOGGIA'		Pubblico	Azienda Ospedaliera integrata con l'Università	PUGLIA	SUD	1	1	2	2	2	2	3	3	4	4	5	5	6	6	6	7	8	8	8	8	8	10	11	11	12	12	13	13	14	14	14	14	15	15	18	19	19	19	20	20	22	22
1141	OSPEDALE CIVILE VILLA D`AGRI-	OSPEDALE CIVILE VILLA D`AGRI		Pubblico	Ospedale a gestione diretta	BASILICATA	SUD
1142	PRESIDIO OSPEDALIERO LAGONEGRO-	PRESIDIO OSPEDALIERO LAGONEGRO		Pubblico	Ospedale a gestione diretta	BASILICATA	SUD
1143	PRESIDIO OSPEDALIERO MELFI-	PRESIDIO OSPEDALIERO MELFI		Pubblico	Ospedale a gestione diretta	BASILICATA	SUD
1144	Fondazione Don Carlo Gnocchi - Onlus-	Fondazione Don Carlo Gnocchi - Onlus		Pubblico	Ospedale a gestione diretta	BASILICATA	SUD
1145	CENTRO DI RIABILITAZIONE OPERA DON UVA-	CENTRO DI RIABILITAZIONE OPERA DON UVA		Privato	Casa di cura privata accreditata	BASILICATA	SUD
1146	LUNGODEGENZA RIABILITATIVA CHIAROMONTE-	LUNGODEGENZA RIABILITATIVA CHIAROMONTE		Pubblico	Ospedale a gestione diretta	BASILICATA	SUD
1147	LUNGODEGENZA E RIABILITAZIONE VENOSA-	LUNGODEGENZA E RIABILITAZIONE VENOSA		Pubblico	Ospedale a gestione diretta	BASILICATA	SUD
1148	LUNGODEGENZA RIABILITATIVA LAURIA-	LUNGODEGENZA RIABILITATIVA LAURIA		Pubblico	Ospedale a gestione diretta	BASILICATA	SUD
1149	LUNGODEGENZA STIGLIANO-	LUNGODEGENZA STIGLIANO		Pubblico	Ospedale a gestione diretta	BASILICATA	SUD
1150	PRESIDIO OSPEDALIERO - MATERA-	PRESIDIO OSPEDALIERO - MATERA		Pubblico	Ospedale a gestione diretta	BASILICATA	SUD
1151	LUNGODEGENZA - TRICARICO-	LUNGODEGENZA - TRICARICO		Pubblico	Ospedale a gestione diretta	BASILICATA	SUD
1152	PRESIDIO OSPEDALIERO POLICORO-	PRESIDIO OSPEDALIERO POLICORO		Pubblico	Ospedale a gestione diretta	BASILICATA	SUD
1153	AZIENDA OSPEDALIERA REGIONALE 'S. CARLO'-Ospedale San Carlo di Potenza	AZIENDA OSPEDALIERA REGIONALE 'S. CARLO'	Ospedale San Carlo di Potenza	Pubblico	Azienda Ospedaliera	BASILICATA	SUD
1155	C.R.O.B. - I.R.C.C.S.-	C.R.O.B. - I.R.C.C.S.		Pubblico	IRCCS pubblico	BASILICATA	SUD	9	12	15	15	15	15	15	17	20	22	22	22	23	25	25	27	27	27	27	27	27	27	28	28	30	30	30	30	31	31
1156	OSPEDALE CIVILE FERRARI - CASTROVILLARI-	OSPEDALE CIVILE FERRARI - CASTROVILLARI		Pubblico	Ospedale a gestione diretta	CALABRIA	SUD
1157	Ospedale Spoke Rossano-Corigliano-Ospedale Corigliano	Ospedale Spoke Rossano-Corigliano	Ospedale Corigliano	Pubblico	Ospedale a gestione diretta	CALABRIA	SUD
1158	Ospedale Spoke Rossano-Corigliano-Ospedale Rossano	Ospedale Spoke Rossano-Corigliano	Ospedale Rossano	Pubblico	Ospedale a gestione diretta	CALABRIA	SUD
1159	P.O.BEATO ANGELICO-	P.O.BEATO ANGELICO		Pubblico	Ospedale a gestione diretta	CALABRIA	SUD
1160	Ospedale Spoke Cetraro-Paola-Ospedale Cetraro	Ospedale Spoke Cetraro-Paola	Ospedale Cetraro	Pubblico	Ospedale a gestione diretta	CALABRIA	SUD
1161	Ospedale Spoke Cetraro-Paola-Ospedale Paola	Ospedale Spoke Cetraro-Paola	Ospedale Paola	Pubblico	Ospedale a gestione diretta	CALABRIA	SUD
1162	OSPEDALE CIVILE SGF-	OSPEDALE CIVILE SGF		Pubblico	Ospedale a gestione diretta	CALABRIA	SUD
1163	SANTA LUCIA-	SANTA LUCIA		Privato	Casa di cura privata accreditata	CALABRIA	SUD
1164	CASA DI CURA VILLA DEL SOLE-	CASA DI CURA VILLA DEL SOLE		Privato	Casa di cura privata accreditata	CALABRIA	SUD
1165	CASA DI CURA TRICARICO ROSANO SRL-	CASA DI CURA TRICARICO ROSANO SRL		Privato	Casa di cura privata accreditata	CALABRIA	SUD
1166	CASA DI CURA CASCINI SRL-	CASA DI CURA CASCINI SRL		Privato	Casa di cura privata accreditata	CALABRIA	SUD
1167	SACRO CUORE-	SACRO CUORE		Privato	Casa di cura privata accreditata	CALABRIA	SUD
1168	CASA DI CURA SCARNATI-	CASA DI CURA SCARNATI		Privato	Casa di cura privata accreditata	CALABRIA	SUD
1169	CASA DI CURA M.MISASI GR.S.BARTOLO-	CASA DI CURA M.MISASI GR.S.BARTOLO		Privato	Casa di cura privata accreditata	CALABRIA	SUD
1170	CASA DI CURA SAN LUCA SRL-	CASA DI CURA SAN LUCA SRL		Privato	Casa di cura privata accreditata	CALABRIA	SUD
1171	MEDICAL HOTEL CLIMAT. SPES PIETR.'ARENA'-	MEDICAL HOTEL CLIMAT. SPES PIETR.'ARENA'		Privato	Casa di cura privata accreditata	CALABRIA	SUD
1172	CASA DI CURA SAN FRANCESCO-	CASA DI CURA SAN FRANCESCO		Privato	Casa di cura privata accreditata	CALABRIA	SUD
1173	Madonna della Catena s.r.l. di Cosenza-	Madonna della Catena s.r.l. di Cosenza		Privato	Casa di cura privata accreditata	CALABRIA	SUD
1174	Madonna della Catena s.r.l. di Dipignano-	Madonna della Catena s.r.l. di Dipignano		Privato	Casa di cura privata accreditata	CALABRIA	SUD
1175	OSPEDALE CIVILE SAN GIOVANNI DI DIO-	OSPEDALE CIVILE SAN GIOVANNI DI DIO		Pubblico	Ospedale a gestione diretta	CALABRIA	SUD
1176	CASA DI CURA S.RITA DOTT. CAPARRA-	CASA DI CURA S.RITA DOTT. CAPARRA		Privato	Casa di cura privata accreditata	CALABRIA	SUD
1177	ISTITUTO SANT`ANNA-	ISTITUTO SANT`ANNA		Privato	Casa di cura privata accreditata	CALABRIA	SUD
1178	ROMOLO HOSPITAL ( EX VILLA EVA )-	ROMOLO HOSPITAL ( EX VILLA EVA )		Privato	Casa di cura privata accreditata	CALABRIA	SUD
1179	CALABRODENTAL SRL-	CALABRODENTAL SRL		Privato	Casa di cura privata accreditata	CALABRIA	SUD	4	12	18	18
1180	SADEL DI SALVATORE BAFFA SPA ( EX OLIVET-	SADEL DI SALVATORE BAFFA SPA ( EX OLIVET		Privato	Casa di cura privata accreditata	CALABRIA	SUD
1181	CASA DI CURA MADONNA DELLO SCOGLIO SRL-	CASA DI CURA MADONNA DELLO SCOGLIO SRL		Privato	Casa di cura privata accreditata	CALABRIA	SUD
1182	Presidio Ospedaliero LAMEZIA TERME-	Presidio Ospedaliero LAMEZIA TERME		Pubblico	Ospedale a gestione diretta	CALABRIA	SUD
1183	OSPEDALE DI SOVERIA MANNELLI-	OSPEDALE DI SOVERIA MANNELLI		Pubblico	Ospedale a gestione diretta	CALABRIA	SUD
1184	CASA DI CURA VILLA DEL SOLE-	CASA DI CURA VILLA DEL SOLE		Privato	Casa di cura privata accreditata	CALABRIA	SUD
1185	CASA DI CURA VILLA SERENA-	CASA DI CURA VILLA SERENA		Privato	Casa di cura privata accreditata	CALABRIA	SUD
1186	CASA DI CURA VILLA MICHELINO SRL-	CASA DI CURA VILLA MICHELINO SRL		Privato	Casa di cura privata accreditata	CALABRIA	SUD
1187	CASA DI CURA SANT`ANNA HOSPITAL-	CASA DI CURA SANT`ANNA HOSPITAL		Privato	Casa di cura privata accreditata	CALABRIA	SUD
1188	OSPEDALE BASSO IONIO-	OSPEDALE BASSO IONIO		Pubblico	Ospedale a gestione diretta	CALABRIA	SUD
1189	P.O. JAZZOLINO-	P.O. JAZZOLINO		Pubblico	Ospedale a gestione diretta	CALABRIA	SUD
1190	P.O. TROPEA-	P.O. TROPEA		Pubblico	Ospedale a gestione diretta	CALABRIA	SUD
1191	VILLA DEI GERANI-	VILLA DEI GERANI		Privato	Casa di cura privata accreditata	CALABRIA	SUD
1192	P.O. SERRA SAN BRUNO-	P.O. SERRA SAN BRUNO		Pubblico	Ospedale a gestione diretta	CALABRIA	SUD
1193	OSPEDALE CIVILE LOCRI-	OSPEDALE CIVILE LOCRI		Pubblico	Ospedale a gestione diretta	CALABRIA	SUD
1194	P.O. 'S. MARIA DEGLI UNGHERESI'-	P.O. 'S. MARIA DEGLI UNGHERESI'		Pubblico	Ospedale a gestione diretta	CALABRIA	SUD
1195	OSPEDALE 'TIBERIO EVOLI' - MELITO P.S.-	OSPEDALE 'TIBERIO EVOLI' - MELITO P.S.		Pubblico	Ospedale a gestione diretta	CALABRIA	SUD
1196	P.O. 'GIOVANNI XXIII'-	P.O. 'GIOVANNI XXIII'		Pubblico	Ospedale a gestione diretta	CALABRIA	SUD
1197	ISTITUTO ORTOPEDICO MEZZOGIORNO D`ITALIA-	ISTITUTO ORTOPEDICO MEZZOGIORNO D`ITALIA		Privato	Casa di cura privata accreditata	CALABRIA	SUD
1198	CASA DI CURA 'VILLA AURORA'-	CASA DI CURA 'VILLA AURORA'		Privato	Casa di cura privata accreditata	CALABRIA	SUD
1199	POLICLINICO 'MADONNA DELLA CONSOLAZIONE'-	POLICLINICO 'MADONNA DELLA CONSOLAZIONE'		Privato	Casa di cura privata accreditata	CALABRIA	SUD
1200	CASA DI CURA 'VILLA CAMINITI'-	CASA DI CURA 'VILLA CAMINITI'		Privato	Casa di cura privata accreditata	CALABRIA	SUD	1	3	7	10	11	12	15	17	19	21	23	26	29	30
1201	CASA DI CURA 'VILLA S.ANNA'-	CASA DI CURA 'VILLA S.ANNA'		Privato	Casa di cura privata accreditata	CALABRIA	SUD
1202	CASA DI CURA 'VILLA ELISA' S.P.A.-	CASA DI CURA 'VILLA ELISA' S.P.A.		Privato	Casa di cura privata accreditata	CALABRIA	SUD
1203	AZIENDA OSPEDALIERA DI COSENZA-P.O. ANNUNZIATA	AZIENDA OSPEDALIERA DI COSENZA	P.O. ANNUNZIATA	Pubblico	Azienda Ospedaliera	CALABRIA	SUD
1206	Azienda Ospedaliera Pugliese De Lellis-Ospedale Pugliese	Azienda Ospedaliera Pugliese De Lellis	Ospedale Pugliese	Pubblico	Azienda Ospedaliera	CALABRIA	SUD
1207	Azienda Ospedaliera Pugliese De Lellis-Ospedale De Lellis	Azienda Ospedaliera Pugliese De Lellis	Ospedale De Lellis	Pubblico	Azienda Ospedaliera	CALABRIA	SUD
1208	A.O. MATER DOMINI CATANZARO-	A.O. MATER DOMINI CATANZARO		Pubblico	Azienda Ospedaliera	CALABRIA	SUD
1209	Azienda Osp. Bianchi-Melacrino-Morelli-Presidio Ospedaliero Riuniti	Azienda Osp. Bianchi-Melacrino-Morelli	Presidio Ospedaliero Riuniti	Pubblico	Azienda Ospedaliera	CALABRIA	SUD
1211	INRCA-	INRCA		Pubblico	IRCCS pubblico	CALABRIA	SUD
1212	P.O. S. GIOVANNI DI DIO-	P.O. S. GIOVANNI DI DIO		Pubblico	Ospedale a gestione diretta	SICILIA	SICILIA
1213	P.O. BARONE LOMBARDO - CANICATTI'-	P.O. BARONE LOMBARDO - CANICATTI'		Pubblico	Ospedale a gestione diretta	SICILIA	SICILIA
1214	P.O. S. GIACOMO D'ALTOPASSO LICATA-	P.O. S. GIACOMO D'ALTOPASSO LICATA		Pubblico	Ospedale a gestione diretta	SICILIA	SICILIA
1215	P.O. F.LLI PARLAPIANO - RIBERA-	P.O. F.LLI PARLAPIANO - RIBERA		Pubblico	Ospedale a gestione diretta	SICILIA	SICILIA
1216	P.O. GIOVANNI PAOLO II-	P.O. GIOVANNI PAOLO II		Pubblico	Ospedale a gestione diretta	SICILIA	SICILIA
1217	CASA DI SALUTE IGNAZIO ATTARDI S.P.A.-	CASA DI SALUTE IGNAZIO ATTARDI S.P.A.		Privato	Casa di cura privata accreditata	SICILIA	SICILIA
1218	SIA CASA DI CURA S. ANNA S.R.L.-	SIA CASA DI CURA S. ANNA S.R.L.		Privato	Casa di cura privata accreditata	SICILIA	SICILIA
1219	P.O. Sant'Elia (ex AO)-	P.O. Sant'Elia (ex AO)		Pubblico	Ospedale a gestione diretta	SICILIA	SICILIA
1220	P.O. M. IMMACOLATA LONGO-	P.O. M. IMMACOLATA LONGO		Pubblico	Ospedale a gestione diretta	SICILIA	SICILIA
1221	P.O.MADDALENA RAIMONDI-	P.O.MADDALENA RAIMONDI		Pubblico	Ospedale a gestione diretta	SICILIA	SICILIA
1222	P.O. VITTORIO EMANUELE (ex AO)-	P.O. VITTORIO EMANUELE (ex AO)		Pubblico	Ospedale a gestione diretta	SICILIA	SICILIA
1223	P.O. SANTO STEFANO-	P.O. SANTO STEFANO		Pubblico	Ospedale a gestione diretta	SICILIA	SICILIA
1224	P.O. SUOR CECILIA BASAROCCO-	P.O. SUOR CECILIA BASAROCCO		Pubblico	Ospedale a gestione diretta	SICILIA	SICILIA
1225	CASA DI CURA 'REGINA PACIS'-	CASA DI CURA 'REGINA PACIS'		Privato	Casa di cura privata accreditata	SICILIA	SICILIA	2	3	6	6	7	8	9	11	19	21	24	25	27
1226	SO.GE.SA.SPA.C.DI.C.S.BARBARA-	SO.GE.SA.SPA.C.DI.C.S.BARBARA		Privato	Casa di cura privata accreditata	SICILIA	SICILIA
1227	P.O. S. Marta e S. Venera Acireale-	P.O. S. Marta e S. Venera Acireale		Pubblico	Ospedale a gestione diretta	SICILIA	SICILIA
1228	S.Giovanni Di Dio e S.Isidoro Giarre-	S.Giovanni Di Dio e S.Isidoro Giarre		Pubblico	Ospedale a gestione diretta	SICILIA	SICILIA
1229	P.O. Maria SS.Addolorata Biancavilla-	P.O. Maria SS.Addolorata Biancavilla		Pubblico	Ospedale a gestione diretta	SICILIA	SICILIA
1230	P.O. Castiglione Prestianni Bronte-	P.O. Castiglione Prestianni Bronte		Pubblico	Ospedale a gestione diretta	SICILIA	SICILIA
1231	P.O. SS. Salvatore Paternò-	P.O. SS. Salvatore Paternò		Pubblico	Ospedale a gestione diretta	SICILIA	SICILIA
1232	P.O. Gravina e S. Pietro Caltagirone-	P.O. Gravina e S. Pietro Caltagirone		Pubblico	Ospedale a gestione diretta	SICILIA	SICILIA
1233	P.O. Basso Ragusa Militello-	P.O. Basso Ragusa Militello		Pubblico	Ospedale a gestione diretta	SICILIA	SICILIA
1234	CASA DI CURA DI STEFANO VELONA S.R.L.-	CASA DI CURA DI STEFANO VELONA S.R.L.		Privato	Casa di cura privata accreditata	SICILIA	SICILIA
1235	CASA DI CURA MADONNA DEL ROSARIO-	CASA DI CURA MADONNA DEL ROSARIO		Privato	Casa di cura privata accreditata	SICILIA	SICILIA
1236	CASA DI CURA G.B. MORGAGNI S.R.L.-	CASA DI CURA G.B. MORGAGNI S.R.L.		Privato	Casa di cura privata accreditata	SICILIA	SICILIA	1	2	4	6	7	7	7	7	7	7	7	7	7	8	9	11	13	15	16	18	20	22	23	25	27	30	31
1237	CASA DI CURA S. RITA SRL-	CASA DI CURA S. RITA SRL		Privato	Casa di cura privata accreditata	SICILIA	SICILIA
1238	MATER DEI DI G.NESI & C. S.P.A-	MATER DEI DI G.NESI & C. S.P.A		Privato	Casa di cura privata accreditata	SICILIA	SICILIA	4	5	7	10	11	12	15	15	21	25	28	29	29	29	30
1239	CASA DI CURA VILLA DEI GERANI SrL-	CASA DI CURA VILLA DEI GERANI SrL		Privato	Casa di cura privata accreditata	SICILIA	SICILIA
1240	HUMANITAS CENTRO CATANESE DI ONCOLOGIA-	HUMANITAS CENTRO CATANESE DI ONCOLOGIA		Privato	Casa di cura privata accreditata	SICILIA	SICILIA	4	4	5	5	6	6	8	11	11	12	12	13	13	14	14	14	15	15	18	18	19	19	20	21	22	25	26	27	27	28	29	29	31
1241	CASA CURA CENTRO CATANESE MED. E CH.-	CASA CURA CENTRO CATANESE MED. E CH.		Privato	Casa di cura privata accreditata	SICILIA	SICILIA
1242	CASA DI CURA CARMIDE-	CASA DI CURA CARMIDE		Privato	Casa di cura privata accreditata	SICILIA	SICILIA	8	8	29
1243	CASA DI CURA GIBIINO SRL-	CASA DI CURA GIBIINO SRL		Privato	Casa di cura privata accreditata	SICILIA	SICILIA
1244	CASA DI CURA RIABILITATIVA VILLA SOFIA-	CASA DI CURA RIABILITATIVA VILLA SOFIA		Privato	Casa di cura privata accreditata	SICILIA	SICILIA
1245	ISTITUTO ONCOLOGICO DEL MEDITERRANEO SPA-	ISTITUTO ONCOLOGICO DEL MEDITERRANEO SPA		Privato	Casa di cura privata accreditata	SICILIA	SICILIA	7
1246	CASA DI CURA MONS. G. CALACIURA Cenacolo-	CASA DI CURA MONS. G. CALACIURA Cenacolo		Privato	Casa di cura privata accreditata	SICILIA	SICILIA
1247	CASA DI CURA CLIN.BASILE GEST.TIGANO SRL-	CASA DI CURA CLIN.BASILE GEST.TIGANO SRL		Privato	Casa di cura privata accreditata	SICILIA	SICILIA
1248	CASA DI CURA PROF.E.FALCIDIA SrL-	CASA DI CURA PROF.E.FALCIDIA SrL		Privato	Casa di cura privata accreditata	SICILIA	SICILIA
1249	CASA DI CURA MUSUMECI GECAS SRL-	CASA DI CURA MUSUMECI GECAS SRL		Privato	Casa di cura privata accreditata	SICILIA	SICILIA	7
1250	CASA DI CURA VILLA S.FRANCESCO-	CASA DI CURA VILLA S.FRANCESCO		Privato	Casa di cura privata accreditata	SICILIA	SICILIA
1251	CASA DI CURA GRETTER e LA LUCINA SRL-	CASA DI CURA GRETTER e LA LUCINA SRL		Privato	Casa di cura privata accreditata	SICILIA	SICILIA
1252	CASA DI CURA VALSALVA SRL-	CASA DI CURA VALSALVA SRL		Privato	Casa di cura privata accreditata	SICILIA	SICILIA
1253	ISCAS MORGAGNI NORD SRL-	ISCAS MORGAGNI NORD SRL		Privato	Casa di cura privata accreditata	SICILIA	SICILIA	1	2	4	6	7	7	7	7	7	7	7	7	7	7	9	11	13	15	16	18	20	22	23	25	27	30	30	31
1254	PRIVATE HOSPITAL ARGENTO srl-	PRIVATE HOSPITAL ARGENTO srl		Privato	Casa di cura privata accreditata	SICILIA	SICILIA
1255	P. O. 'UMBERTO I'-	P. O. 'UMBERTO I'		Pubblico	Ospedale a gestione diretta	SICILIA	SICILIA
1256	P. O. 'M. CHIELLO'-	P. O. 'M. CHIELLO'		Pubblico	Ospedale a gestione diretta	SICILIA	SICILIA
1257	P. O. 'FERRO-CAPRA-BRANCIFORTE'-	P. O. 'FERRO-CAPRA-BRANCIFORTE'		Pubblico	Ospedale a gestione diretta	SICILIA	SICILIA
1258	P. O. 'CARLO BASILOTTA'-	P. O. 'CARLO BASILOTTA'		Pubblico	Ospedale a gestione diretta	SICILIA	SICILIA
1259	P.O. 'NUOVO CUTRONI ZODDA' BARCELLONA-	P.O. 'NUOVO CUTRONI ZODDA' BARCELLONA		Pubblico	Ospedale a gestione diretta	SICILIA	SICILIA
1260	P.O. LIPARI-	P.O. LIPARI		Pubblico	Ospedale a gestione diretta	SICILIA	SICILIA
1261	P.O. 'G. FOGLIANI' MILAZZO-	P.O. 'G. FOGLIANI' MILAZZO		Pubblico	Ospedale a gestione diretta	SICILIA	SICILIA
1262	P.O.' S. VINCENZO' TAORMINA-	P.O.' S. VINCENZO' TAORMINA		Pubblico	Ospedale a gestione diretta	SICILIA	SICILIA	11
1263	P.O. 'SS. SALVATORE' MISTRETTA-	P.O. 'SS. SALVATORE' MISTRETTA		Pubblico	Ospedale a gestione diretta	SICILIA	SICILIA
1264	P.O. 'BARONE-ROMEO' PATTI-	P.O. 'BARONE-ROMEO' PATTI		Pubblico	Ospedale a gestione diretta	SICILIA	SICILIA
1265	STABILIMENTO OSPED. S. AGATA MILITELLO-	STABILIMENTO OSPED. S. AGATA MILITELLO		Pubblico	Ospedale a gestione diretta	SICILIA	SICILIA
1266	I.O.M.I. F.SCALABRINO GANZIRRI-	I.O.M.I. F.SCALABRINO GANZIRRI		Privato	Casa di cura privata accreditata	SICILIA	SICILIA
1267	CASA DI CURA S.CAMILLO-	CASA DI CURA S.CAMILLO		Privato	Casa di cura privata accreditata	SICILIA	SICILIA
1268	CASA DI CURA CRISTO RE-	CASA DI CURA CRISTO RE		Privato	Casa di cura privata accreditata	SICILIA	SICILIA
1269	CASA DI CURA CARMONA SRL-	CASA DI CURA CARMONA SRL		Privato	Casa di cura privata accreditata	SICILIA	SICILIA
1270	CASA DI CURA VILLA SALUS S.A.S.-	CASA DI CURA VILLA SALUS S.A.S.		Privato	Casa di cura privata accreditata	SICILIA	SICILIA
1271	C.O.T. S.P.A. (CURE ORTOPED. TRAUM.)-	C.O.T. S.P.A. (CURE ORTOPED. TRAUM.)		Privato	Casa di cura privata accreditata	SICILIA	SICILIA
1272	CASA DI CURA VILLA IGEA SRL-	CASA DI CURA VILLA IGEA SRL		Privato	Casa di cura privata accreditata	SICILIA	SICILIA
1273	CENTRO CHIRURGICO VILLA MARIA S.R.L.-	CENTRO CHIRURGICO VILLA MARIA S.R.L.		Privato	Casa di cura privata non accreditata	SICILIA	SICILIA
1274	CASA DI CURA CAPPELLANI GIOMI S.P.A.-	CASA DI CURA CAPPELLANI GIOMI S.P.A.		Privato	Casa di cura privata accreditata	SICILIA	SICILIA
1275	FOND. IST. S. RAFFAELE - GIGLIO-	FOND. IST. S. RAFFAELE - GIGLIO		Privato	Istituto qualificato presidio della U.S.L.	SICILIA	SICILIA	6	7	7	7	8	11	11	12	12	14	18	19	26	27
1276	OSP. BUCCHERI LA FERLA FATEBENEFRATELLI-	OSP. BUCCHERI LA FERLA FATEBENEFRATELLI		Privato	Ospedale classificato o assimilato ai sensi dell'art. 1, ultimo comma, della Legge 132/1968	SICILIA	SICILIA
1277	P.O. DEI BIANCHI CORLEONE-	P.O. DEI BIANCHI CORLEONE		Pubblico	Ospedale a gestione diretta	SICILIA	SICILIA
1278	P.O. CIVICO PARTINICO-	P.O. CIVICO PARTINICO		Pubblico	Ospedale a gestione diretta	SICILIA	SICILIA
1279	P.O. MADONNA DELL'ALTO - PETR. SOTTANA-	P.O. MADONNA DELL'ALTO - PETR. SOTTANA		Pubblico	Ospedale a gestione diretta	SICILIA	SICILIA
1280	P.O. S. CIMINO TERMINI IMERESE-	P.O. S. CIMINO TERMINI IMERESE		Pubblico	Ospedale a gestione diretta	SICILIA	SICILIA
1281	P.O. G. F. INGRASSIA-	P.O. G. F. INGRASSIA		Pubblico	Ospedale a gestione diretta	SICILIA	SICILIA
1282	P.O. VILLA DELLE GINESTRE-	P.O. VILLA DELLE GINESTRE		Pubblico	Ospedale a gestione diretta	SICILIA	SICILIA
1283	CASA DI CURA IGEA S.N.C.-	CASA DI CURA IGEA S.N.C.		Privato	Casa di cura privata accreditata	SICILIA	SICILIA	12	25	28
1284	CASA DI CURA CANDELA SPA-	CASA DI CURA CANDELA SPA		Privato	Casa di cura privata accreditata	SICILIA	SICILIA	2	3	5	8	10	12	19	20	21	22	23	28	29	30	31
1285	CASA DI CURE ORESTANO S.R.L.-	CASA DI CURE ORESTANO S.R.L.		Privato	Casa di cura privata accreditata	SICILIA	SICILIA
1286	CASA DI CURA 'TRIOLO ZANCLA' S.P.A.-	CASA DI CURA 'TRIOLO ZANCLA' S.P.A.		Privato	Casa di cura privata accreditata	SICILIA	SICILIA
1287	CASA DI CURA SERENA S.P.A.-	CASA DI CURA SERENA S.P.A.		Privato	Casa di cura privata accreditata	SICILIA	SICILIA
1288	CASA DI CURA NOTO PASQUALINO S.R.L.-	CASA DI CURA NOTO PASQUALINO S.R.L.		Privato	Casa di cura privata accreditata	SICILIA	SICILIA
1289	NUOVA CASA DI CURA D`ANNA PIA ASS. SRL-	NUOVA CASA DI CURA D`ANNA PIA ASS. SRL		Privato	Casa di cura privata accreditata	SICILIA	SICILIA
1290	NUOVA CASA DI CURA DEMMA srl-	NUOVA CASA DI CURA DEMMA srl		Privato	Casa di cura privata accreditata	SICILIA	SICILIA
1291	CASA DI CURA MACCHIARELLA S.P.A.-	CASA DI CURA MACCHIARELLA S.P.A.		Privato	Casa di cura privata accreditata	SICILIA	SICILIA	4	5	6	8	11	13	15	19	20	22	25	27	29
1292	CASA DI CURA TORINA-	CASA DI CURA TORINA		Privato	Casa di cura privata accreditata	SICILIA	SICILIA	20	20
1293	CASA DI CURA VILLA MARGHERITA-	CASA DI CURA VILLA MARGHERITA		Privato	Casa di cura privata accreditata	SICILIA	SICILIA
1294	COSENTINO HOSPITAL S.R.L.-	COSENTINO HOSPITAL S.R.L.		Privato	Casa di cura privata accreditata	SICILIA	SICILIA	1	11	26
1295	CASA DI CURA LA MADDALENA S.P.A.-	CASA DI CURA LA MADDALENA S.P.A.		Privato	Casa di cura privata accreditata	SICILIA	SICILIA
1296	CENTRO ANDROS S.R.L.-	CENTRO ANDROS S.R.L.		Privato	Casa di cura privata accreditata	SICILIA	SICILIA	5
1297	CASA DI CURA LATTERI S.R.L.-	CASA DI CURA LATTERI S.R.L.		Privato	Casa di cura privata accreditata	SICILIA	SICILIA
1298	CASA DI CURA VILLA MARIA ELEONORA-	CASA DI CURA VILLA MARIA ELEONORA		Privato	Casa di cura privata accreditata	SICILIA	SICILIA
1299	OSPEDALE ' CIVILE MARIA PATERNO' AREZZO-	OSPEDALE ' CIVILE MARIA PATERNO' AREZZO		Pubblico	Ospedale a gestione diretta	SICILIA	SICILIA
1300	OSPEDALE REGINA MARGHERITA COMISO-	OSPEDALE REGINA MARGHERITA COMISO		Pubblico	Ospedale a gestione diretta	SICILIA	SICILIA
1301	OSPEDALE MAGGIORE MODICA-	OSPEDALE MAGGIORE MODICA		Pubblico	Ospedale a gestione diretta	SICILIA	SICILIA
1302	OSPEDALE BUSACCA SCICLI-	OSPEDALE BUSACCA SCICLI		Pubblico	Ospedale a gestione diretta	SICILIA	SICILIA
1303	OSPEDALE GUZZARDI VITTORIA-	OSPEDALE GUZZARDI VITTORIA		Pubblico	Ospedale a gestione diretta	SICILIA	SICILIA
1304	CASA DI CURA CLINICA DEL MEDITERRANEO-	CASA DI CURA CLINICA DEL MEDITERRANEO		Privato	Casa di cura privata accreditata	SICILIA	SICILIA	5	16
1305	P.O. DI MARIA AVOLA-	P.O. DI MARIA AVOLA		Pubblico	Ospedale a gestione diretta	SICILIA	SICILIA
1306	P.O. TRIGONA NOTO-	P.O. TRIGONA NOTO		Pubblico	Ospedale a gestione diretta	SICILIA	SICILIA
1307	P.O. UMBERTO I (EX A.O.)-	P.O. UMBERTO I (EX A.O.)		Pubblico	Ospedale a gestione diretta	SICILIA	SICILIA
1308	P.O. MUSCATELLO AUGUSTA-	P.O. MUSCATELLO AUGUSTA		Pubblico	Ospedale a gestione diretta	SICILIA	SICILIA
1309	OSPEDALE GENERALE DI ZONA-	OSPEDALE GENERALE DI ZONA		Pubblico	Ospedale a gestione diretta	SICILIA	SICILIA
1310	P.O. A. Rizza-	P.O. A. Rizza		Pubblico	Ospedale a gestione diretta	SICILIA	SICILIA
1311	CASA DI CURA SANTA LUCIA GLEF-	CASA DI CURA SANTA LUCIA GLEF		Privato	Casa di cura privata accreditata	SICILIA	SICILIA	2	6	8	10	12	12	15	18	20	22	25	27	29
1312	CASA DI CURA VILLA MAURITIUS ARC-	CASA DI CURA VILLA MAURITIUS ARC		Privato	Casa di cura privata accreditata	SICILIA	SICILIA
1313	IST.ORT. VILLA SALUS I. GALATIOTO SRL-	IST.ORT. VILLA SALUS I. GALATIOTO SRL		Privato	Casa di cura privata accreditata	SICILIA	SICILIA
1314	C. DI CURA 'VILLA AZZURRA'-	C. DI CURA 'VILLA AZZURRA'		Privato	Casa di cura privata accreditata	SICILIA	SICILIA	31
1315	CLINICA VILLA RIZZO-	CLINICA VILLA RIZZO		Privato	Casa di cura privata accreditata	SICILIA	SICILIA	1	2	3	4	5	7	8	9	10	11	13	14	15	16	17	18	20	21	22	23	24	25	26	27	28	29	30	31
1316	P.O. SAN VITO E SANTO SPIRITO -ALCAMO-	P.O. SAN VITO E SANTO SPIRITO -ALCAMO		Pubblico	Ospedale a gestione diretta	SICILIA	SICILIA
1317	P.O. 'B. NAGAR' - PANTELLERIA-	P.O. 'B. NAGAR' - PANTELLERIA		Pubblico	Ospedale a gestione diretta	SICILIA	SICILIA
1318	P.O. S. ANTONIO ABATE - TRAPANI-	P.O. S. ANTONIO ABATE - TRAPANI		Pubblico	Ospedale a gestione diretta	SICILIA	SICILIA
1319	P.O. V.EMANUELE II CASTELVETRANO-	P.O. V.EMANUELE II CASTELVETRANO		Pubblico	Ospedale a gestione diretta	SICILIA	SICILIA
1320	P.O.PAOLO BORSELLINO - MARSALA-	P.O.PAOLO BORSELLINO - MARSALA		Pubblico	Ospedale a gestione diretta	SICILIA	SICILIA
1321	P.O.ABELE AJELLO-MAZARA D.VALLO-	P.O.ABELE AJELLO-MAZARA D.VALLO		Pubblico	Ospedale a gestione diretta	SICILIA	SICILIA
1322	P.O. VITTORIO EMANUELE III - SALEMI-	P.O. VITTORIO EMANUELE III - SALEMI		Pubblico	Ospedale a gestione diretta	SICILIA	SICILIA
1323	CASA DI CURA VILLA DEI GERANI-	CASA DI CURA VILLA DEI GERANI		Privato	Casa di cura privata accreditata	SICILIA	SICILIA
1324	CASA DI CURA SANT`ANNA SRL.-	CASA DI CURA SANT`ANNA SRL.		Privato	Casa di cura privata accreditata	SICILIA	SICILIA
1325	CASA DI CURA MORANA SRL-	CASA DI CURA MORANA SRL		Privato	Casa di cura privata accreditata	SICILIA	SICILIA	25
1326	CASA DI CURA RIABIL. G. C. VANICO S.r.l-	CASA DI CURA RIABIL. G. C. VANICO S.r.l		Privato	Casa di cura privata accreditata	SICILIA	SICILIA
1327	A.O. per l'Emergenza Cannizzaro-	A.O. per l'Emergenza Cannizzaro		Pubblico	Azienda Ospedaliera	SICILIA	SICILIA
1328	ARNAS GARIBALDI-OSPEDALE GARIBALDI - CENTRO	ARNAS GARIBALDI	OSPEDALE GARIBALDI - CENTRO	Pubblico	Azienda Ospedaliera	SICILIA	SICILIA
1329	ARNAS GARIBALDI-NUOVO OSPEDALE GARIBALDI - NESIMA	ARNAS GARIBALDI	NUOVO OSPEDALE GARIBALDI - NESIMA	Pubblico	Azienda Ospedaliera	SICILIA	SICILIA	5	5	5	7	8	8	8	12	14	15	19	22	25	29	30
1330	A.O.U. POLICLINICO - VITTORIO EMANUELE-PRESIDIO OSPEDALIERO GASPARE RODOLICO	A.O.U. POLICLINICO - VITTORIO EMANUELE	PRESIDIO OSPEDALIERO GASPARE RODOLICO	Pubblico	Azienda Ospedaliera universitaria integrata con il Servizio Sanitario Nazionale	SICILIA	SICILIA
1331	A.O.U. POLICLINICO - VITTORIO EMANUELE-PRESIDIO OSPEDALIERO VITTORIO EMANUELE	A.O.U. POLICLINICO - VITTORIO EMANUELE	PRESIDIO OSPEDALIERO VITTORIO EMANUELE	Pubblico	Azienda Ospedaliera universitaria integrata con il Servizio Sanitario Nazionale	SICILIA	SICILIA
1332	A.O.U. POLICLINICO - VITTORIO EMANUELE-PRESIDIO OSPEDALIERO S. BAMBINO	A.O.U. POLICLINICO - VITTORIO EMANUELE	PRESIDIO OSPEDALIERO S. BAMBINO	Pubblico	Azienda Ospedaliera universitaria integrata con il Servizio Sanitario Nazionale	SICILIA	SICILIA
1333	aorpapardopiemonte-Ospedale Papardo	aorpapardopiemonte	Ospedale Papardo	Pubblico	Azienda Ospedaliera	SICILIA	SICILIA	7	8	8	9	12	13	16	20	20	20	27	27
1334	Azienda Osp. Univ. G. Martino-	Azienda Osp. Univ. G. Martino		Pubblico	Azienda Ospedaliera universitaria integrata con il Servizio Sanitario Nazionale	SICILIA	SICILIA
1335	A.O.R Villa Sofia Cervello-P.O. Villa Sofia	A.O.R Villa Sofia Cervello	P.O. Villa Sofia	Pubblico	Azienda Ospedaliera	SICILIA	SICILIA
1336	A.O.R Villa Sofia Cervello-C.T.O. Centro Traumatologico Ortopedico	A.O.R Villa Sofia Cervello	C.T.O. Centro Traumatologico Ortopedico	Pubblico	Azienda Ospedaliera	SICILIA	SICILIA
1337	A.O.R Villa Sofia Cervello-P.O. V. Cervello	A.O.R Villa Sofia Cervello	P.O. V. Cervello	Pubblico	Azienda Ospedaliera	SICILIA	SICILIA
1338	Azienda Ospedaliera 'Civico-Di Cristina--Ospedale Civico	Azienda Ospedaliera 'Civico-Di Cristina-	Ospedale Civico	Pubblico	Azienda Ospedaliera	SICILIA	SICILIA
1339	Azienda Ospedaliera 'Civico-Di Cristina--Ospedale dei Bambini G. Di Cristina	Azienda Ospedaliera 'Civico-Di Cristina-	Ospedale dei Bambini G. Di Cristina	Pubblico	Azienda Ospedaliera	SICILIA	SICILIA
1340	AZ.OSP.UNIV.P.GIACCONE-	AZ.OSP.UNIV.P.GIACCONE		Pubblico	Azienda Ospedaliera universitaria integrata con il Servizio Sanitario Nazionale	SICILIA	SICILIA
1341	ismett-	ismett		Privato	IRCCS privato	SICILIA	SICILIA	5	11	12	13	14	14	14	15	19	20	22	23	28	28	29
1342	ASSOCIAZIONE OASI MARIA SS-	ASSOCIAZIONE OASI MARIA SS		Privato	IRCCS privato	SICILIA	SICILIA
1343	IRCCS Centro Neurolesi 'Bonino Pulejo'-IRCCS Centro Neurolesi	IRCCS Centro Neurolesi 'Bonino Pulejo'	IRCCS Centro Neurolesi	Pubblico	IRCCS pubblico	SICILIA	SICILIA	15	26	26	26	26	29
1345	Dipartimento Rizzoli-Sicilia-	Dipartimento Rizzoli-Sicilia		Pubblico	IRCCS pubblico	SICILIA	SICILIA
1346	OSPEDALE CIVILE ALGHERO-	OSPEDALE CIVILE ALGHERO		Pubblico	Ospedale a gestione diretta	SARDEGNA	SARDEGNA
1347	OSPEDALE A. SEGNI OZIERI-	OSPEDALE A. SEGNI OZIERI		Pubblico	Ospedale a gestione diretta	SARDEGNA	SARDEGNA
1348	OSPEDALE MARINO REGINA MARGHERITA ALGHER-	OSPEDALE MARINO REGINA MARGHERITA ALGHER		Pubblico	Ospedale a gestione diretta	SARDEGNA	SARDEGNA
1349	POLICLINICO SASSARESE SPA-	POLICLINICO SASSARESE SPA		Privato	Casa di cura privata accreditata	SARDEGNA	SARDEGNA	12	15
1350	P.O. PAOLO DETTORI - TEMPIO P.-	P.O. PAOLO DETTORI - TEMPIO P.		Pubblico	Ospedale a gestione diretta	SARDEGNA	SARDEGNA
1351	P.O. PAOLO MERLO LA MADDALENA-	P.O. PAOLO MERLO LA MADDALENA		Pubblico	Ospedale a gestione diretta	SARDEGNA	SARDEGNA
1352	P.O. GIOVANNI PAOLO II OLBIA-	P.O. GIOVANNI PAOLO II OLBIA		Pubblico	Ospedale a gestione diretta	SARDEGNA	SARDEGNA
1353	P.O. SAN FRANCESCO-	P.O. SAN FRANCESCO		Pubblico	Ospedale a gestione diretta	SARDEGNA	SARDEGNA
1354	P.O. C. Zonchello-	P.O. C. Zonchello		Pubblico	Ospedale a gestione diretta	SARDEGNA	SARDEGNA
1355	P.O. San Camillo-	P.O. San Camillo		Pubblico	Ospedale a gestione diretta	SARDEGNA	SARDEGNA
1356	P.O. 'NOSTRA SIGNORA DELLA MERCEDE'-	P.O. 'NOSTRA SIGNORA DELLA MERCEDE'		Pubblico	Ospedale a gestione diretta	SARDEGNA	SARDEGNA
1357	CASA DI CURA M. TOMMASINI s.r.l.-	CASA DI CURA M. TOMMASINI s.r.l.		Privato	Casa di cura privata accreditata	SARDEGNA	SARDEGNA
1358	P.O. 'A.G. MASTINO' - BOSA-	P.O. 'A.G. MASTINO' - BOSA		Pubblico	Ospedale a gestione diretta	SARDEGNA	SARDEGNA
1359	P. OSPEDALIERO 'SAN MARTINO' - ORISTANO-	P. OSPEDALIERO 'SAN MARTINO' - ORISTANO		Pubblico	Ospedale a gestione diretta	SARDEGNA	SARDEGNA
1360	P. OSPEDALIERO 'G.P. DELOGU' - GHILARZA-	P. OSPEDALIERO 'G.P. DELOGU' - GHILARZA		Pubblico	Ospedale a gestione diretta	SARDEGNA	SARDEGNA
1361	C.C. 'MADONNA DEL RIMEDIO' - ORISTANO-	C.C. 'MADONNA DEL RIMEDIO' - ORISTANO		Privato	Casa di cura privata accreditata	SARDEGNA	SARDEGNA
1362	PRESIDIO OSPEDALIERO N.S. DI BONARIA-	PRESIDIO OSPEDALIERO N.S. DI BONARIA		Pubblico	Ospedale a gestione diretta	SARDEGNA	SARDEGNA
1363	P.O.SIRAI-	P.O.SIRAI		Pubblico	Ospedale a gestione diretta	SARDEGNA	SARDEGNA
1364	P.O.SANTA BARBARA-	P.O.SANTA BARBARA		Pubblico	Ospedale a gestione diretta	SARDEGNA	SARDEGNA
1365	P.O.CTO-	P.O.CTO		Pubblico	Ospedale a gestione diretta	SARDEGNA	SARDEGNA
1366	P.O. S.GIUSEPPE-	P.O. S.GIUSEPPE		Pubblico	Ospedale a gestione diretta	SARDEGNA	SARDEGNA
1367	P.O. R. BINAGHI-	P.O. R. BINAGHI		Pubblico	Ospedale a gestione diretta	SARDEGNA	SARDEGNA
1368	P.O. MARINO-	P.O. MARINO		Pubblico	Ospedale a gestione diretta	SARDEGNA	SARDEGNA
1369	P.O. SS. TRINITA'-	P.O. SS. TRINITA'		Pubblico	Ospedale a gestione diretta	SARDEGNA	SARDEGNA
1370	P.O. SAN MARCELLINO-	P.O. SAN MARCELLINO		Pubblico	Ospedale a gestione diretta	SARDEGNA	SARDEGNA
1371	CASA DI CURA S.ANNA s.r.l.-	CASA DI CURA S.ANNA s.r.l.		Privato	Casa di cura privata accreditata	SARDEGNA	SARDEGNA
1372	CASA DI CURA S. ANTONIO S.p.A.-	CASA DI CURA S. ANTONIO S.p.A.		Privato	Casa di cura privata accreditata	SARDEGNA	SARDEGNA
1373	CASA DI CURA VILLA ELENA-	CASA DI CURA VILLA ELENA		Privato	Casa di cura privata accreditata	SARDEGNA	SARDEGNA
1374	NUOVA CASA DI CURA S.R.L.-	NUOVA CASA DI CURA S.R.L.		Privato	Casa di cura privata accreditata	SARDEGNA	SARDEGNA
1375	KINETIKA SARDEGNA s.r.l.-KINETIKA SARDEGNA s.r.l.	KINETIKA SARDEGNA s.r.l.	KINETIKA SARDEGNA s.r.l.	Privato	Casa di cura privata accreditata	SARDEGNA	SARDEGNA	12	12	16	29
1378	AZIENDA OSPEDALIERA G.BROTZU-P. O. SAN MICHELE	AZIENDA OSPEDALIERA G.BROTZU	P. O. SAN MICHELE	Pubblico	Azienda Ospedaliera	SARDEGNA	SARDEGNA	4	7	12	14	19	21	22	26	28	28
1381	AZIENDA OSPEDALIERO UNIVERSITARIA SS-Stabilimento Cliniche di San Pietro	AZIENDA OSPEDALIERO UNIVERSITARIA SS	Stabilimento Cliniche di San Pietro	Pubblico	Azienda Ospedaliera universitaria integrata con il Servizio Sanitario Nazionale	SARDEGNA	SARDEGNA
1382	AZIENDA OSPEDALIERO UNIVERSITARIA SS-Stabilimento SS. Annunziata	AZIENDA OSPEDALIERO UNIVERSITARIA SS	Stabilimento SS. Annunziata	Pubblico	Azienda Ospedaliera universitaria integrata con il Servizio Sanitario Nazionale	SARDEGNA	SARDEGNA
1383	A.O.U. Cagliari-San Giovanni di Dio	A.O.U. Cagliari	San Giovanni di Dio	Pubblico	Azienda Ospedaliera universitaria integrata con il Servizio Sanitario Nazionale	SARDEGNA	SARDEGNA	1	1	2	2	3	3	4	4	5	5	5	6	6	7	7	9	9	11	12	12	13	13	15	15	16	16	18	18	19	19	20	20	21	21	22	23	23	24	24	24	25	27
[truncated: 180 more columns]
